# Supplementary material for: DPP9 as a Potential Novel Mediator in Gastrointestinal Virus Infection
Source: Antioxidants (Basel). 2022 Nov 3;11(11):2177. doi: 10.3390/antiox11112177 (PMC9686780; doi:10.3390/antiox11112177)
Supplement: Supplementary file 1 [file antioxidants-11-02177-s001.zip]

Archive with 1 entries (1 files):
- antioxidants-1933882-supplementary.xlsx
