# Supplementary material for: DPP9 as a Potential Novel Mediator in Gastrointestinal Virus Infection
Source: Antioxidants (Basel). 2022 Nov 3;11(11):2177. doi: 10.3390/antiox11112177 (PMC9686780; doi:10.3390/antiox11112177)
Supplement: Supplementary file 1 [file antioxidants-11-02177-s001.zip › antioxidants-1933882-supplementary.xlsx]

## Sheet: Table S1
Table S1. Clinical characteristics of the Colon cohort
		Sample (n=37)
	Age (years)	59.11 [56.2-32.1]
	Females n (%)	18 (48.6)
	BMI (kg/m²)	31.2[28.3-34.2]
	AST (IU/L)	18.9 [16.2-21.5]
	HDL-C (mmol/L)	1.51 [1.366-1.76]
	Total Cholesterol (mmol/L)	5.04 [4.72-5.35]
	Triglycerides (mmol/L)	1.27 [1.02-1.52]
	Glucose (mmol/L)	5.55 [4.90-6.11]
	HbA1c (%)	5.4 [5.2-5.6]

## Sheet: Table S2
Table S2. Clinical characteristics of the Jejunum cohort
		Sample (n=31)
	Age (years)	43.8 [39.5-49.8]
	Females n (%)	25 (89.3)
	BMI (kg/m²)	44.5 [41.2-47.4]
	Waist (cm)	120 [117.3-132.3]
	Fat mass (%)	51.6 [48.2-53.2]
	HDL-C (mmol/L)	1.24 [1.09-1.38]
	Triglycerides (mmol/L)	1.20 [0.80-1.67]
	Glucose (mmol/L)	5.36 [5.05-5.82]
	HbA1c (%)	5.4 [5.2-5.6]
											104.8	0.0555	5.8164

## Sheet: Table S3
Table S3. Spearman's rank correlations between gene transcripts and DPP9 from the colon transcriptomics
R	P-value	P-FDR	SYMBOL
0.827881	2.59842e-10	2.80266e-06	GAK
0.815315	8.01566e-10	5.7638e-06	MICAL2
0.809625	1.29869e-09	6.38444e-06	MED15
0.807255	1.58044e-09	6.38444e-06	SLC52A3
0.805832	1.77576e-09	6.38444e-06	RAPH1
0.801328	2.55239e-09	7.12959e-06	VPS37B
0.799668	2.91067e-09	7.12959e-06	LIMA1
0.798009	3.31523e-09	7.12959e-06	ACTN4
0.798009	3.31523e-09	7.12959e-06	ITPR3
-0.796823	3.63552e-09	7.12959e-06	EEF1G
0.794452	4.36408e-09	7.84517e-06	ZZEF1
-0.792366	5.11528e-09	8.19852e-06	RPL11
0.791844	5.32075e-09	8.19852e-06	CNNM4
0.784495	9.16583e-09	1.24574e-05	PLEKHA7
0.783784	9.65041e-09	1.24574e-05	SHROOM3
0.783547	9.81714e-09	1.24574e-05	KIAA1671
0.781887	1.10612e-08	1.28389e-05	ZBTB7A
0.780702	1.20377e-08	1.28389e-05	VDR
0.780465	1.22424e-08	1.28389e-05	TGOLN2
0.779516	1.30936e-08	1.28389e-05	CEACAM5
0.779516	1.30936e-08	1.28389e-05	SLC22A23
0.776908	1.57259e-08	1.43706e-05	CDCP1
0.776671	1.59881e-08	1.43706e-05	PCDH1
-0.773589	1.97857e-08	1.63301e-05	RPL27
0.773589	1.97857e-08	1.63301e-05	TACC2
0.773115	2.04392e-08	1.63301e-05	ITGA3
0.77245	2.13901e-08	1.64795e-05	TRAPPC9
0.770744	2.40171e-08	1.78321e-05	IGSF3
0.77027	2.4799e-08	1.78321e-05	MOB3B
0.766951	3.09676e-08	2.15495e-05	CASZ1
0.76624	3.24621e-08	2.18835e-05	CA12
0.765766	3.34952e-08	2.18957e-05	PLEKHM1
0.765292	3.45587e-08	2.19265e-05	MYO7B
0.764817	3.56533e-08	2.19747e-05	CLIC5
0.764343	3.678e-08	2.20394e-05	RREB1
0.763869	3.79395e-08	2.20468e-05	ABCC3
0.762966	4.02422e-08	2.20468e-05	PCSK7
0.762447	4.16243e-08	2.20468e-05	GDA
-0.762447	4.16243e-08	2.20468e-05	RPL21
-0.76221	4.22698e-08	2.20468e-05	RPL19
0.761972	4.29244e-08	2.20468e-05	ECE1
0.760313	4.77764e-08	2.38713e-05	LMTK2
0.759839	4.92531e-08	2.38713e-05	MYH14
0.759602	5.00072e-08	2.38713e-05	FBLIM1
-0.759128	5.15476e-08	2.38713e-05	RGS10
0.758416	5.39405e-08	2.38713e-05	MUC12
-0.757942	5.55924e-08	2.38713e-05	RPL38
-0.757942	5.55924e-08	2.38713e-05	RPS3A
-0.757705	5.64358e-08	2.38713e-05	NGFRAP1
0.757705	5.64358e-08	2.38713e-05	PCSK5
0.756802	5.97596e-08	2.47603e-05	FZD5
0.75652	6.08333e-08	2.47603e-05	PLXNA2
0.755571	6.45771e-08	2.57973e-05	GOLGA3
-0.755097	6.65278e-08	2.60934e-05	RPS2
-0.754386	6.95563e-08	2.64835e-05	HDDC2
0.753719	7.25098e-08	2.64835e-05	BAZ2A
0.753675	7.27118e-08	2.64835e-05	MICAL3
0.753438	7.37927e-08	2.64835e-05	BCL2L11
0.753438	7.37927e-08	2.64835e-05	HNF4A
0.753201	7.48885e-08	2.64835e-05	FLNB
0.752726	7.71252e-08	2.68346e-05	SLC39A14
0.752252	7.94236e-08	2.70334e-05	WWP2
0.752015	8.05964e-08	2.70334e-05	WIPF2
0.751541	8.29901e-08	2.70334e-05	FAM160A1
-0.751541	8.29901e-08	2.70334e-05	RPL21
-0.751304	8.42115e-08	2.70334e-05	DPH5
0.751111	8.52157e-08	2.70334e-05	UBN1
0.750356	8.92649e-08	2.79076e-05	MYH9
-0.748933	9.73725e-08	2.95848e-05	COMMD6
0.748933	9.73725e-08	2.95848e-05	KIF13B
0.748696	9.87881e-08	2.9598e-05	NPLOC4
0.745791	1.17751e-07	3.47962e-05	HSPG2
0.745377	1.20711e-07	3.51889e-05	CLSTN1
0.744605	1.26415e-07	3.63602e-05	MYO18A
0.744192	1.29573e-07	3.67782e-05	AAK1
0.742295	1.45009e-07	3.94455e-05	TCF7L2
0.742058	1.47054e-07	3.94455e-05	NCEH1
-0.742058	1.47054e-07	3.94455e-05	RPS8
-0.742058	1.47054e-07	3.94455e-05	ZNHIT3
0.741821	1.49125e-07	3.94455e-05	SEMA6D
-0.741584	1.51223e-07	3.94455e-05	FBL
-0.741522	1.5177e-07	3.94455e-05	WDR54
-0.740872	1.57682e-07	4.04943e-05	RPS9
0.740398	1.62129e-07	4.06679e-05	ACOT11
0.740398	1.62129e-07	4.06679e-05	MUC13
0.739924	1.66691e-07	4.13316e-05	TEP1
-0.73945	1.71371e-07	4.20092e-05	MRPL33
0.738502	1.81097e-07	4.38947e-05	SMURF1
-0.738265	1.83607e-07	4.40085e-05	RPL17
0.737553	1.91331e-07	4.48628e-05	CDH1
0.737553	1.91331e-07	4.48628e-05	KCNK5
-0.737316	1.93971e-07	4.49929e-05	ZMYM6NB
0.736368	2.04872e-07	4.7016e-05	ETV6
0.735894	2.10533e-07	4.73084e-05	DAB2IP
-0.735894	2.10533e-07	4.73084e-05	SEC11C
-0.73542	2.16337e-07	4.77839e-05	MEAF6
0.735183	2.19294e-07	4.77839e-05	RIN2
-0.735183	2.19294e-07	4.77839e-05	RPL18A
-0.734471	2.2839e-07	4.82239e-05	EEF1B2
0.734471	2.2839e-07	4.82239e-05	RBM47
-0.734471	2.2839e-07	4.82239e-05	RPS15
0.734234	2.31499e-07	4.82239e-05	PTPRH
-0.734159	2.32491e-07	4.82239e-05	RPL9
-0.733523	2.41061e-07	4.95253e-05	RPS21
0.733049	2.47636e-07	5.03963e-05	PARM1
-0.732575	2.54376e-07	5.12842e-05	RPL10A
-0.732338	2.5781e-07	5.14951e-05	RPS2
0.731863	2.64805e-07	5.24071e-05	KIAA1217
0.731626	2.68368e-07	5.26294e-05	BLCAP
0.731389	2.71975e-07	5.28562e-05	RAPGEFL1
0.730678	2.83066e-07	5.42809e-05	ERRFI1
0.730441	2.86854e-07	5.42809e-05	PRR5L
-0.730441	2.86854e-07	5.42809e-05	RPL8
0.729967	2.94572e-07	5.45703e-05	ENTPD5
0.729967	2.94572e-07	5.45703e-05	FAM160A2
0.72973	2.98502e-07	5.45703e-05	BAIAP2L1
-0.72973	2.98502e-07	5.45703e-05	RPS17
0.728781	3.14712e-07	5.65748e-05	CAMK2G
-0.728781	3.14712e-07	5.65748e-05	MRPS33
0.728307	3.23118e-07	5.71336e-05	PHLPP2
-0.728307	3.23118e-07	5.71336e-05	RPS2
0.727596	3.36115e-07	5.89485e-05	IL4R
0.727402	3.39742e-07	5.91041e-05	DNM2
0.727122	3.45045e-07	5.95465e-05	SGK2
0.726928	3.48761e-07	5.97102e-05	SIPA1L3
0.726648	3.54194e-07	6.01627e-05	HUS1
0.725936	3.68337e-07	6.20762e-05	LRP1
0.725462	3.78052e-07	6.32197e-05	PHYKPL
-0.724988	3.88004e-07	6.38932e-05	EEF1G
0.724988	3.88004e-07	6.38932e-05	INF2
0.724751	3.93069e-07	6.4237e-05	SMG5
-0.724212	4.04825e-07	6.52967e-05	EIF3H
-0.72404	4.08634e-07	6.52967e-05	MRPL11
-0.72404	4.08634e-07	6.52967e-05	PPIL6
0.723092	4.30271e-07	6.82485e-05	DAGLB
0.72238	4.47185e-07	6.94006e-05	DSC2
0.72238	4.47185e-07	6.94006e-05	GPRC5A
0.72238	4.47185e-07	6.94006e-05	MST1R
0.721669	4.6471e-07	7.16052e-05	MUC2
0.721432	4.70691e-07	7.20124e-05	RGP1
0.720958	4.82866e-07	7.31395e-05	XDH
0.720882	4.84839e-07	7.31395e-05	MINK1
0.720721	4.89061e-07	7.32641e-05	MAPK1IP1L
0.720484	4.9533e-07	7.36915e-05	IGF2R
-0.720171	5.03718e-07	7.4426e-05	BOLA3
0.719535	5.21152e-07	7.62703e-05	KIF16B
0.719459	5.23271e-07	7.62703e-05	FARP2
-0.719298	5.27798e-07	7.64138e-05	RPL24
0.718824	5.41325e-07	7.78498e-05	MYO15B
0.718113	5.62215e-07	8.02735e-05	CTNNA1
-0.717876	5.69342e-07	8.02735e-05	PDCD5
0.717876	5.69342e-07	8.02735e-05	SPTAN1
-0.717402	5.83845e-07	8.17838e-05	RBX1
0.717165	5.91224e-07	8.22831e-05	AGPAT3
0.716927	5.98688e-07	8.27707e-05	ADCY9
-0.71669	6.06238e-07	8.27707e-05	RPL14
0.71669	6.06238e-07	8.27707e-05	ZDHHC5
0.716216	6.21604e-07	8.43348e-05	PPARA
0.715979	6.2942e-07	8.48615e-05	ASAP2
-0.715742	6.37327e-07	8.53938e-05	PARK7
-0.714794	6.69876e-07	8.9201e-05	PPIH
0.713845	7.03948e-07	9.3163e-05	SH3D19
0.713134	7.30541e-07	9.49351e-05	MUC3A
-0.713134	7.30541e-07	9.49351e-05	RPS18
-0.713134	7.30541e-07	9.49351e-05	RPS18
0.712897	7.39608e-07	9.49692e-05	PCSK6
-0.712897	7.39608e-07	9.49692e-05	RPS13
0.712423	7.58055e-07	9.61927e-05	NCOR1
0.712423	7.58055e-07	9.61927e-05	TRAK1
-0.711949	7.76924e-07	9.80105e-05	KRI1
0.711712	7.86519e-07	9.86441e-05	SPECC1L
0.711475	7.96223e-07	9.9284e-05	GCNT3
-0.711	8.15963e-07	0.000101161	SS18L2
0.710763	8.26001e-07	0.00010182	CCL28
-0.710526	8.36152e-07	0.000101907	EIF3K
0.710526	8.36152e-07	0.000101907	KRTAP9
-0.710289	8.46418e-07	0.000102005	C6orf48
-0.710289	8.46418e-07	0.000102005	C6orf48
-0.709578	8.77915e-07	0.000104057	AIF1
0.709578	8.77915e-07	0.000104057	IGF2BP2
-0.709578	8.77915e-07	0.000104057	RPS11
0.709341	8.88652e-07	0.000104754	TMEM45B
-0.708867	9.10487e-07	0.000106745	RPL12	RPL12L3	RPL12P2	OTTHUMG00000014728	RP11	480N24	3
-0.708672	9.19613e-07	0.000107232	GTF2H5
0.708156	9.44166e-07	0.000109503	EPB41L1
0.707444	9.78987e-07	0.000112934	B4GALT5
0.707207	9.90854e-07	0.000113695	IL17RE
0.706733	1.01499e-06	0.000115848	KIAA1211
0.706496	1.02725e-06	0.000116631	ARHGAP42
0.706189	1.04332e-06	0.000117836	PDLIM5
-0.706064	1.04997e-06	0.000117969	LST1
0.705945	1.05628e-06	0.000118063	SEMA4G
0.705548	1.0777e-06	0.000119835	LCOR
-0.704599	1.13041e-06	0.000125052	APOO
0.704362	1.14395e-06	0.000125265	PAQR5
0.704362	1.14395e-06	0.000125265	TSC22D1
0.703651	1.18548e-06	0.000128634	SMAD3
0.703414	1.19962e-06	0.000128634	ITSN1
-0.703177	1.21393e-06	0.000128634	GGTA1P
0.703177	1.21393e-06	0.000128634	PTPRF
-0.703177	1.21393e-06	0.000128634	RPL26
0.70294	1.22838e-06	0.000128634	HIVEP1
-0.70294	1.22838e-06	0.000128634	RPL21P28
0.70294	1.22838e-06	0.000128634	VAV2
-0.70294	1.22838e-06	0.000128634	ZFAS1
0.702703	1.243e-06	0.000129536	KDM2A
0.702466	1.25778e-06	0.000130446	EPS8
0.701754	1.30308e-06	0.000134498	KIAA0247
0.701517	1.31851e-06	0.000135442	CEACAM1
0.70128	1.33411e-06	0.000136395	MICALCL
0.701043	1.34988e-06	0.000136711	CCDC88C
0.701043	1.34988e-06	0.000136711	OTUD7B
0.700806	1.36581e-06	0.000137679	TJP1
0.700095	1.41467e-06	0.000141284	DGKD
0.700095	1.41467e-06	0.000141284	RGS3
-0.699621	1.44813e-06	0.000143299	C17orf76
0.699621	1.44813e-06	0.000143299	MGLL
0.699425	1.46215e-06	0.000143663	CNNM2
0.699384	1.46513e-06	0.000143663	SPTBN1
0.698477	1.53187e-06	0.000149156	TMC7
0.698435	1.53498e-06	0.000149156	ADIPOR2
-0.697961	1.57104e-06	0.000151297	IMPDH2
0.697961	1.57104e-06	0.000151297	MAST2
0.697724	1.58936e-06	0.000151707	DNHD1
0.697724	1.58936e-06	0.000151707	NHSL1
0.697487	1.60788e-06	0.000152798	RRBP1
0.69725	1.62659e-06	0.000153898	DGKA
0.696776	1.66462e-06	0.000156127	SORL1
-0.696776	1.66462e-06	0.000156127	TCEAL8
-0.69658	1.68056e-06	0.00015694	SMIM19
-0.696302	1.70346e-06	0.000158393	MRPL46
-0.696064	1.7232e-06	0.00015954	C11orf1
0.695353	1.78366e-06	0.000164432	PAPSS2
-0.695116	1.80424e-06	0.000165621	RPS28
0.694879	1.82504e-06	0.000166117	B4GALNT3
0.694879	1.82504e-06	0.000166117	CGN
0.694405	1.8673e-06	0.000169249	UBR4
0.693694	1.93238e-06	0.000174415	SLC4A4
0.69322	1.97691e-06	0.000176778	BHLHE41
0.69322	1.97691e-06	0.000176778	KRT20
0.692982	1.99953e-06	0.000176778	CALCOCO2
0.692982	1.99953e-06	0.000176778	CTTNBP2NL
-0.692982	1.99953e-06	0.000176778	GMFG
0.692508	2.04548e-06	0.000177924	COBL
0.692508	2.04548e-06	0.000177924	NFE2L1
-0.692508	2.04548e-06	0.000177924	RPL35
0.692508	2.04548e-06	0.000177924	TMC4
0.69156	2.1403e-06	0.000184682	SLC20A2
-0.69156	2.1403e-06	0.000184682	SSR2
0.691086	2.18921e-06	0.000186662	PRR14L
0.691086	2.18921e-06	0.000186662	RAB11FIP1
-0.691086	2.18921e-06	0.000186662	SAP18
0.690612	2.23913e-06	0.000189422	ARHGAP35
0.690612	2.23913e-06	0.000189422	ZFAND3
0.690138	2.29011e-06	0.000192226	EZR
0.690138	2.29011e-06	0.000192226	TSC22D2
0.689663	2.34214e-06	0.000195832	HOXD10
-0.689426	2.36856e-06	0.000196518	EIF3L
-0.689426	2.36856e-06	0.000196518	SCARNA9L
0.688715	2.44947e-06	0.000202452	DENND1A
0.688478	2.477e-06	0.00020317	MAVS
0.688478	2.477e-06	0.00020317	TMC5
-0.68753	2.58997e-06	0.000211632	TMEM147
0.687293	2.61895e-06	0.000213192	ABTB2
0.686581	2.70765e-06	0.000218762	PDE3A
-0.686581	2.70765e-06	0.000218762	RPS5
0.686344	2.73783e-06	0.000219555	PIK3C2B
0.686344	2.73783e-06	0.000219555	TRAPPC10
0.685396	2.86164e-06	0.000228634	MYO1C
-0.684922	2.92545e-06	0.000232014	PCBD1
0.684922	2.92545e-06	0.000232014	SLCO2A1
0.684685	2.95784e-06	0.000233715	CLCN2
0.684607	2.96856e-06	0.000233715	ATP1B1
0.684448	2.99056e-06	0.00023374	LRRK1
0.684448	2.99056e-06	0.00023374	RAC1
0.683973	3.05699e-06	0.000237214	ATL3
0.683973	3.05699e-06	0.000237214	GBF1
-0.683736	3.09072e-06	0.00023727	GPX1
0.683736	3.09072e-06	0.00023727	PLCE1
0.683736	3.09072e-06	0.00023727	SCNN1A
0.683025	3.19394e-06	0.000243462	LRRC8D
0.683025	3.19394e-06	0.000243462	PSEN1
0.682788	3.22904e-06	0.000245271	LUZP1
0.682354	3.29418e-06	0.000248931	OSBPL2
0.682314	3.30031e-06	0.000248931	MIER3
0.682236	3.31219e-06	0.000248957	STAT6
0.682077	3.33648e-06	0.000249047	PLS1
-0.682077	3.33648e-06	0.000249047	RPL30
-0.681999	3.34848e-06	0.000249081	PSMG2
0.68188	3.36676e-06	0.000249188	STX3
-0.68184	3.37302e-06	0.000249188	DGUOK
-0.681603	3.40992e-06	0.000249539	C17orf89
0.681366	3.44719e-06	0.000249539	COL17A1
0.681366	3.44719e-06	0.000249539	HK2
0.681366	3.44719e-06	0.000249539	LMO7
0.681366	3.44719e-06	0.000249539	SLC9A8
0.681366	3.44719e-06	0.000249539	TMPRSS2
0.681128	3.48483e-06	0.000250808	SLC26A3
0.680891	3.52285e-06	0.000250808	MARVELD3
0.680891	3.52285e-06	0.000250808	TFCP2L1
0.680891	3.52285e-06	0.000250808	TMEM63B
-0.680891	3.52285e-06	0.000250808	TNFRSF17
0.680813	3.53547e-06	0.000250879	SZT2
0.680654	3.56125e-06	0.00025188	MTMR11
0.680579	3.57359e-06	0.000251927	AFF4
-0.68022	3.63251e-06	0.000253241	CNPY3
-0.68018	3.6392e-06	0.000253241	BRK1
-0.68018	3.6392e-06	0.000253241	NME1
0.68018	3.6392e-06	0.000253241	TRPM6
0.679943	3.67876e-06	0.000255171	TMEM164
0.679232	3.7998e-06	0.000262722	SGPP2
0.678995	3.84095e-06	0.000264719	ZMIZ1
0.678758	3.88251e-06	0.000265884	LASP1
0.678758	3.88251e-06	0.000265884	TMEM127
0.678679	3.89633e-06	0.000265986	POLE
-0.678521	3.92448e-06	0.000267063	RPL13AP5
0.678442	3.93844e-06	0.00026717	SLC9A1
0.678284	3.96687e-06	0.000268255	ZNF217
0.677809	4.0529e-06	0.000273216	MARK2
0.677335	4.14064e-06	0.000278261	FRK
-0.677098	4.18515e-06	0.000280379	SMYD2
0.676861	4.23011e-06	0.000281642	ARHGEF11
-0.676861	4.23011e-06	0.000281642	EIF3M
-0.67631	4.33627e-06	0.000287822	RPS27
0.67615	4.36763e-06	0.000289014	IGSF9
-0.675439	4.50924e-06	0.000297472	EIF2D
-0.675202	4.55737e-06	0.000298819	CKS2
0.675202	4.55737e-06	0.000298819	MVP
0.674964	4.60597e-06	0.000300181	KMT2C
0.674964	4.60597e-06	0.000300181	SLC44A4
0.67453	4.6962e-06	0.00030514	KIAA2018
0.674253	4.75462e-06	0.000306169	INSR
0.674253	4.75462e-06	0.000306169	MGAT4A
0.674253	4.75462e-06	0.000306169	PLEKHH1
0.673305	4.95965e-06	0.000317476	LRRFIP2
0.673305	4.95965e-06	0.000317476	RNF144A
0.673068	5.01215e-06	0.000319888	SERINC5
0.672594	5.11869e-06	0.000325724	KLF3
0.672357	5.17273e-06	0.000328195	CAPN5
-0.672042	5.2453e-06	0.000331823	XKR7
-0.671882	5.28238e-06	0.000331849	ATRAID
0.671882	5.28238e-06	0.000331849	MYO5B
0.671645	5.338e-06	0.000331849	JUP
-0.671645	5.338e-06	0.000331849	SPINK1
0.671645	5.338e-06	0.000331849	SPRED2
-0.671645	5.338e-06	0.000331849	YBX1
0.671408	5.39416e-06	0.000334376	CDC42BPB
0.671332	5.41231e-06	0.00033454	CAB39
0.671171	5.45085e-06	0.000335002	P2RY2
0.671171	5.45085e-06	0.000335002	PTTG1IP
-0.670934	5.50809e-06	0.000337558	MRPL15
0.670697	5.56588e-06	0.000340134	ABCB1
0.67046	5.62422e-06	0.000341763	CAPN2
0.67046	5.62422e-06	0.000341763	PRR13
0.670223	5.68312e-06	0.000344108	SHROOM1
-0.669986	5.74259e-06	0.000344108	EXOSC1
-0.669986	5.74259e-06	0.000344108	IGLV6
0.669986	5.74259e-06	0.000344108	NPC1
0.669986	5.74259e-06	0.000344108	SLC26A2
0.669749	5.80262e-06	0.000346743	NLRC5
0.669512	5.86322e-06	0.000349396	ARHGAP26
0.669275	5.92441e-06	0.00035207	SH3KBP1
-0.669037	5.98617e-06	0.000354763	ATP5G2
0.6688	6.04853e-06	0.000355528	EPS8L3
0.6688	6.04853e-06	0.000355528	GBA2
0.6688	6.04853e-06	0.000355528	ITGB4
0.668563	6.11147e-06	0.000358252	CDH17
0.668326	6.17502e-06	0.000360996	PAG1
0.668129	6.22841e-06	0.000363133	CHST5
-0.66801	6.26066e-06	0.00036403	THOC7
0.667852	6.30392e-06	0.00036556	CEACAM6
0.667773	6.32557e-06	0.000365832	KCNK1
0.667378	6.43529e-06	0.000370192	FAM222B
0.667378	6.43529e-06	0.000370192	TJP3
0.666904	6.56914e-06	0.000375887	KCTD10
-0.666904	6.56914e-06	0.000375887	PSMB6
0.666825	6.59168e-06	0.000376179	SMAD1
0.666667	6.63702e-06	0.000377767	DOCK6
-0.665718	6.91499e-06	0.000390498	PRDX5
0.665718	6.91499e-06	0.000390498	PTK2B
0.665718	6.91499e-06	0.000390498	SYNPO
0.665481	6.98613e-06	0.000393485	B3GALT5
0.665244	7.05793e-06	0.000396494	INO80D
0.665007	7.13041e-06	0.000399525	EPAS1
0.66477	7.20356e-06	0.000402578	TAOK3
0.664533	7.2774e-06	0.000405654	AKAP13
0.664296	7.35193e-06	0.000408752	PLEKHA6
-0.663822	7.50309e-06	0.000415017	FAM26F
-0.663822	7.50309e-06	0.000415017	RPF1
0.663348	7.65708e-06	0.000421374	HEXIM1
-0.663348	7.65708e-06	0.000421374	MRPL51
0.663268	7.68309e-06	0.000421729	GPBP1L1
0.66315	7.72216e-06	0.000422437	TRIO
0.66311	7.73515e-06	0.000422437	EFNB2
-0.662676	7.88025e-06	0.000429275	METTL5
0.662399	7.97375e-06	0.000432185	FNIP2
0.662399	7.97375e-06	0.000432185	ZNF252P
-0.662162	8.05477e-06	0.000435482	TYROBP
-0.662082	8.0823e-06	0.000435879	METTL9
0.661688	8.21905e-06	0.000442148	ATP1B3
0.660977	8.47123e-06	0.000453452	C5orf30
0.660977	8.47123e-06	0.000453452	TMEM200A
0.66074	8.55684e-06	0.000455773	ACOX1
-0.66074	8.55684e-06	0.000455773	ECI2
-0.660503	8.64324e-06	0.000459241	ZNRD1
0.660266	8.73044e-06	0.000462735	ZYG11B
0.660028	8.81844e-06	0.000465114	LNX2
-0.660028	8.81844e-06	0.000465114	MRPL24
0.659791	8.90725e-06	0.000466377	FAM63A
-0.659791	8.90725e-06	0.000466377	GTF3A
0.659791	8.90725e-06	0.000466377	TLCD2
0.659554	8.99688e-06	0.000467664	KLF6
0.659554	8.99688e-06	0.000467664	MUC17
0.659554	8.99688e-06	0.000467664	RIOK3
-0.659317	9.08733e-06	0.0004701	HMGN3
0.659317	9.08733e-06	0.0004701	SLC30A1
-0.658843	9.27072e-06	0.000477298	JTB
-0.658843	9.27072e-06	0.000477298	MRPL9
0.658645	9.34831e-06	0.000480147	SP1
-0.658369	9.45748e-06	0.0004846	PFDN6
0.658132	9.55214e-06	0.000485988	GPA33
0.658132	9.55214e-06	0.000485988	MYLK
0.658132	9.55214e-06	0.000485988	SMPD3
0.657895	9.64767e-06	0.000489693	DTX2
0.657658	9.74406e-06	0.000492269	CASP10
-0.657658	9.74406e-06	0.000492269	SRGN
0.657421	9.84134e-06	0.000492569	AP3D1
0.657421	9.84134e-06	0.000492569	CYP3A5
-0.657421	9.84134e-06	0.000492569	NDUFS5
0.657421	9.84134e-06	0.000492569	TMEM30B
0.657183	9.9395e-06	0.000494043	PLXNB2
-0.657183	9.9395e-06	0.000494043	RPL41
0.657183	9.9395e-06	0.000494043	SRCAP
-0.656946	1.00386e-05	0.000496678	BDH2
-0.656946	1.00386e-05	0.000496678	C11orf31
0.656709	1.01385e-05	0.000500475	PDXK
-0.656628	1.0173e-05	0.000501033	NXT1
0.656472	1.02394e-05	0.000502008	ADCY6
0.656472	1.02394e-05	0.000502008	ANTXR2
-0.656154	1.03763e-05	0.00050757	VKORC1
0.655998	1.04438e-05	0.000508565	EPCAM
0.655998	1.04438e-05	0.000508565	TOM1L2
-0.655917	1.04794e-05	0.000509146	ANAPC16
0.655524	1.0652e-05	0.000516372	LAMB3
0.655287	1.07575e-05	0.000517994	ANKS1A
0.655287	1.07575e-05	0.000517994	PYGB
0.655287	1.07575e-05	0.000517994	SSFA2
-0.65505	1.0864e-05	0.00051964	IGLV4
0.65505	1.0864e-05	0.00051964	NT5C2
0.65505	1.0864e-05	0.00051964	TNS3
-0.654813	1.09714e-05	0.000523617	EIF3I
-0.654339	1.11891e-05	0.000532831	CNPY2
0.654101	1.12995e-05	0.00053572	HHLA2
0.654101	1.12995e-05	0.00053572	LRRC19
0.653864	1.14108e-05	0.000539812	MYO1E
-0.653627	1.15232e-05	0.000541564	MRP63
0.653627	1.15232e-05	0.000541564	MTF1
-0.653627	1.15232e-05	0.000541564	RPS29
-0.65331	1.16749e-05	0.000547502	RPS23
0.653153	1.17509e-05	0.000548679	KIF1B
0.653153	1.17509e-05	0.000548679	RAB7A
0.652916	1.18663e-05	0.000551678	NCOA2
0.652916	1.18663e-05	0.000551678	SORT1
0.652679	1.19827e-05	0.000555893	KALRN
0.652442	1.21001e-05	0.000558938	FAM21A
0.652442	1.21001e-05	0.000558938	IL2RG
0.652362	1.21399e-05	0.000559578	CA2
-0.652205	1.22186e-05	0.000562005	SYCE1L
0.651731	1.24588e-05	0.000571833	DOCK5
-0.651648	1.25011e-05	0.000572546	C11orf74
0.651494	1.25805e-05	0.000572546	B3GNT3
0.651494	1.25805e-05	0.000572546	ELF4
-0.651494	1.25805e-05	0.000572546	HAUS1
-0.651257	1.27033e-05	0.000576917	C1QBP
-0.650782	1.29521e-05	0.000586982	IGKC
0.650545	1.30782e-05	0.000590216	SH3RF1
0.650545	1.30782e-05	0.000590216	TPM1
0.650308	1.32054e-05	0.00059224	CRIPAK
-0.650308	1.32054e-05	0.00059224	IFITM1
-0.650308	1.32054e-05	0.00059224	TXNL4A
-0.650071	1.33337e-05	0.000596754	IGKC
-0.649834	1.34632e-05	0.000601301	RPL27A
-0.649597	1.35938e-05	0.000602147	C16orf91
0.649597	1.35938e-05	0.000602147	FNDC3B
0.649597	1.35938e-05	0.000602147	ITCH
0.649597	1.35938e-05	0.000602147	MYOF
-0.64936	1.37256e-05	0.000606738	EPB41L4A
-0.649271	1.37755e-05	0.000607698	HDDC3
0.649123	1.38585e-05	0.000610113	DOCK1
-0.648886	1.39926e-05	0.000614762	MRPL18
0.648806	1.40382e-05	0.00061551	PPP2CB
0.648649	1.41279e-05	0.000615689	ATP2A2
-0.648649	1.41279e-05	0.000615689	NSA2
0.648649	1.41279e-05	0.000615689	TLDC2
0.648412	1.42643e-05	0.000620383	SMG7
0.648174	1.4402e-05	0.000622372	FLJ45340
-0.648174	1.4402e-05	0.000622372	MRPL22
0.647976	1.45183e-05	0.000622372	LPP
-0.647937	1.45409e-05	0.000622372	C19orf60
0.647937	1.45409e-05	0.000622372	CAPZA1
0.647937	1.45409e-05	0.000622372	CHKA
-0.647937	1.45409e-05	0.000622372	COX7C
0.647937	1.45409e-05	0.000622372	PSMD6
-0.647226	1.49648e-05	0.000637987	MAPRE2
0.647226	1.49648e-05	0.000637987	PADI2
0.646989	1.51086e-05	0.000642847	ATXN1
0.646752	1.52537e-05	0.000647742	IRF2
-0.646278	1.55476e-05	0.000657635	CLEC2B
0.646278	1.55476e-05	0.000657635	SEC23A
0.646198	1.55979e-05	0.000658469	N4BP1
-0.645804	1.58467e-05	0.000663778	CAMLG
0.645804	1.58467e-05	0.000663778	DEPDC5
0.645804	1.58467e-05	0.000663778	MIDN
-0.645804	1.58467e-05	0.000663778	RPS19
-0.645483	1.60522e-05	0.000671083	BRD7
0.64533	1.6151e-05	0.000673908	AHCYL2
0.645245	1.62056e-05	0.000674877	CMIP
0.645092	1.63052e-05	0.000677718	DSG2
-0.644855	1.64607e-05	0.000678948	ARMCX6
0.644855	1.64607e-05	0.000678948	EPB41L3
0.644855	1.64607e-05	0.000678948	PPARGC1A
-0.644855	1.64607e-05	0.000678948	RPL36
-0.644618	1.66175e-05	0.000684109	NT5C3B
-0.644538	1.6671e-05	0.000685002	GPRC5D
0.643907	1.70962e-05	0.000698484	CD164
0.643907	1.70962e-05	0.000698484	ERBB3
0.643907	1.70962e-05	0.000698484	SLC44A1
-0.643708	1.72323e-05	0.000702714	SAA3P
-0.643196	1.75874e-05	0.000715841	RPS15A
-0.642485	1.80914e-05	0.000732211	CETN2
0.642485	1.80914e-05	0.000732211	SH3BP2
0.642485	1.80914e-05	0.000732211	STK39
0.642248	1.82624e-05	0.000733623	GNA11
-0.642248	1.82624e-05	0.000733623	RAB13
0.642248	1.82624e-05	0.000733623	SREBF2
0.642248	1.82624e-05	0.000733623	TFRC
-0.64201	1.84347e-05	0.000739171	EIF3D
0.641574	1.87557e-05	0.000748996	FAM160B2
0.641536	1.87839e-05	0.000748996	BRD9
0.641536	1.87839e-05	0.000748996	PGPEP1
-0.641299	1.89608e-05	0.000754653	GFRA2
-0.641062	1.91391e-05	0.000758951	BEX4
-0.641062	1.91391e-05	0.000758951	SCGB2A1
-0.640825	1.9319e-05	0.000764679	BST2
0.640588	1.95004e-05	0.000769038	EGFR
0.640588	1.95004e-05	0.000769038	MAL2
0.640351	1.96834e-05	0.000774837	LRRC1
0.640114	1.98679e-05	0.000777843	FAM21B
-0.640114	1.98679e-05	0.000777843	RPL13AP20
0.640114	1.98679e-05	0.000777843	SLC6A8
0.639877	2.00541e-05	0.000782289	EIF4EBP2
-0.639877	2.00541e-05	0.000782289	RGCC
0.63964	2.02417e-05	0.000786765	MIER1
-0.63964	2.02417e-05	0.000786765	TMEM126A
0.639403	2.0431e-05	0.000792694	FAM126B
0.639165	2.06219e-05	0.000797233	PPFIA1
0.639165	2.06219e-05	0.000797233	XPR1
0.638454	2.12044e-05	0.000816823	DGCR2
0.638454	2.12044e-05	0.000816823	MYO1D
-0.638217	2.14018e-05	0.000822959	C14orf166
0.63798	2.16009e-05	0.000829138	CCDC68
-0.637743	2.18017e-05	0.000833878	PSMA2
0.637743	2.18017e-05	0.000833878	SEMA4B
0.637506	2.20042e-05	0.000838649	ABCA2
0.637506	2.20042e-05	0.000838649	PXN
0.637307	2.21758e-05	0.000843452	SLC6A9
0.637269	2.22085e-05	0.000843452	ATP9A
0.637032	2.24144e-05	0.000848286	AMBRA1
0.637032	2.24144e-05	0.000848286	FAM211A
-0.636795	2.2622e-05	0.000854646	RPL15
0.636558	2.28315e-05	0.000861049	KRT19
0.636234	2.31199e-05	0.000870405	ARPC4
0.635846	2.34703e-05	0.000878996	PCNXL3
0.635846	2.34703e-05	0.000878996	SESN2
0.635846	2.34703e-05	0.000878996	SIK2
0.635609	2.36868e-05	0.000884036	SRRM2
0.635609	2.36868e-05	0.000884036	UHMK1
0.63458	2.46481e-05	0.000918323	ARRB1
0.634424	2.4797e-05	0.000919108	DLG1
-0.634424	2.4797e-05	0.000919108	FOLR2
0.634424	2.4797e-05	0.000919108	IL22RA1
0.634187	2.50246e-05	0.000925954	SCNN1B
-0.633987	2.52177e-05	0.000926501	FREM3
-0.63395	2.52542e-05	0.000926501	FUNDC1
-0.63395	2.52542e-05	0.000926501	GLTSCR2
-0.63395	2.52542e-05	0.000926501	ISCA2
0.63395	2.52542e-05	0.000926501	NR3C2
0.633476	2.5719e-05	0.000937178	EP300
-0.633476	2.5719e-05	0.000937178	FCER1G
0.633476	2.5719e-05	0.000937178	PTPN18
0.633476	2.5719e-05	0.000937178	SEMA6A
0.633239	2.59543e-05	0.000944157	SLC10A5
-0.633039	2.61538e-05	0.000949585	NDUFB4
0.633001	2.61915e-05	0.000949585	XRN1
0.632764	2.64307e-05	0.000955048	C6orf222
-0.632764	2.64307e-05	0.000955048	COPS6
-0.632527	2.66719e-05	0.000958945	KLRB1
0.632527	2.66719e-05	0.000958945	MPRIP
-0.632527	2.66719e-05	0.000958945	SMG8
0.63229	2.69151e-05	0.000966079	EIF4G2
0.631579	2.76569e-05	0.000987772	FAM120A
0.631579	2.76569e-05	0.000987772	PKN2
0.631579	2.76569e-05	0.000987772	TRPM4
0.631379	2.78684e-05	0.000993459	PIP5K1B
-0.631342	2.79082e-05	0.000993459	TMEM14C
-0.631005	2.82692e-05	0.00100465	PAPL
0.630394	2.89345e-05	0.00102324	CHML
0.630394	2.89345e-05	0.00102324	PLCB3
0.630394	2.89345e-05	0.00102324	PTPRJ
-0.630306	2.9031e-05	0.0010233	C12orf45
-0.630306	2.9031e-05	0.0010233	TEX30
-0.630156	2.91963e-05	0.00102577	OST4
0.630156	2.91963e-05	0.00102577	TOP1P1
0.629919	2.94604e-05	0.00103169	AFTPH
-0.629919	2.94604e-05	0.00103169	ICT1
0.629682	2.97265e-05	0.00103932	SMCHD1
0.629445	2.99949e-05	0.00104531	KMT2D
-0.629445	2.99949e-05	0.00104531	SUCLG1
-0.629208	3.02654e-05	0.00104966	IGLV1
0.629208	3.02654e-05	0.00104966	LIPH
-0.629208	3.02654e-05	0.00104966	TIMM50
-0.628971	3.05382e-05	0.00105742	C14orf2
0.628734	3.08132e-05	0.00105844	DAPK2
-0.628734	3.08132e-05	0.00105844	IGLJ3
0.628734	3.08132e-05	0.00105844	MAGI3
0.628734	3.08132e-05	0.00105844	POLR2A
0.628734	3.08132e-05	0.00105844	SPPL2B
0.628023	3.16518e-05	0.00108552	YWHAB
0.627549	3.22222e-05	0.00110158	APLP2
-0.627549	3.22222e-05	0.00110158	H2AFZ
0.627312	3.2511e-05	0.00110619	FLCN
0.627312	3.2511e-05	0.00110619	HIP1R
0.627312	3.2511e-05	0.00110619	PLEKHA1
0.627074	3.2802e-05	0.00111259	BRD4
0.627074	3.2802e-05	0.00111259	PRSS12
-0.626993	3.29025e-05	0.00111424	TFPT
0.626837	3.30955e-05	0.00111902	SYAP1
0.6266	3.33913e-05	0.0011255	CTDSP2
0.6266	3.33913e-05	0.0011255	MALL
0.626363	3.36895e-05	0.00113201	SETD1B
0.626363	3.36895e-05	0.00113201	WLS
-0.626126	3.39901e-05	0.00113856	BANF1
-0.626126	3.39901e-05	0.00113856	MRPL45
0.625889	3.42932e-05	0.00114693	LRP10
0.625415	3.49067e-05	0.00116205	CTBP2
0.625415	3.49067e-05	0.00116205	GLUD1
-0.625415	3.49067e-05	0.00116205	IMP3
-0.625178	3.52171e-05	0.00116877	MRPL17
0.625178	3.52171e-05	0.00116877	SPATS2L
-0.624941	3.55301e-05	0.00117374	CUTA
0.624941	3.55301e-05	0.00117374	FHDC1
0.624941	3.55301e-05	0.00117374	SNX9
-0.624622	3.59546e-05	0.00118595	MNDA
0.624504	3.61138e-05	0.0011874	FOXJ3
0.624467	3.61636e-05	0.0011874	PKP2
-0.624467	3.61636e-05	0.0011874	TIMM13
-0.624029	3.67567e-05	0.00120304	MRPS15
0.623992	3.68073e-05	0.00120304	KIF2A
-0.623992	3.68073e-05	0.00120304	SSR4
0.623518	3.74614e-05	0.00121888	CXADR
0.623518	3.74614e-05	0.00121888	GRAMD3
-0.623518	3.74614e-05	0.00121888	PFDN5
-0.6232	3.7907e-05	0.00123152	UXT
0.623044	3.81261e-05	0.00123469	GORAB
-0.623044	3.81261e-05	0.00123469	PTPMT1
0.622844	3.84098e-05	0.00123469	ATG2A
-0.622807	3.84624e-05	0.00123469	C20orf201
0.622807	3.84624e-05	0.00123469	CD2AP
0.622807	3.84624e-05	0.00123469	MROH1
0.622807	3.84624e-05	0.00123469	MUC20
0.622807	3.84624e-05	0.00123469	TRANK1
0.62257	3.88014e-05	0.00123637	CHFR
-0.62257	3.88014e-05	0.00123637	IFI27L2
-0.62257	3.88014e-05	0.00123637	LY96
0.62257	3.88014e-05	0.00123637	MBD6
0.62257	3.88014e-05	0.00123637	NOMO1
0.622333	3.91431e-05	0.00124542	CCDC93
0.622096	3.94875e-05	0.00125453	MKRN1
-0.621859	3.98347e-05	0.0012637	EIF3E
0.621622	4.01846e-05	0.00127293	WASL
-0.621385	4.05374e-05	0.00128034	C3AR1
-0.621385	4.05374e-05	0.00128034	PSMB5
0.621147	4.08929e-05	0.00128968	SNX30
0.62091	4.12512e-05	0.00129719	CDHR2
-0.62091	4.12512e-05	0.00129719	TMEM258
0.620673	4.16124e-05	0.00130285	ARHGEF18
0.620673	4.16124e-05	0.00130285	CEACAM7
0.620673	4.16124e-05	0.00130285	IMPA1
-0.620436	4.19765e-05	0.00131234	SLC38A5
0.620199	4.23435e-05	0.0013219	TRIM31
0.619962	4.27133e-05	0.00132768	EMP1
-0.619962	4.27133e-05	0.00132768	FAM96A
0.619962	4.27133e-05	0.00132768	PPP1CB
-0.619725	4.30861e-05	0.00133542	LSM2
0.619725	4.30861e-05	0.00133542	PDE8A
-0.619488	4.34618e-05	0.00133937	CEBPB
0.619488	4.34618e-05	0.00133937	FKSG49
0.619488	4.34618e-05	0.00133937	SLC2A13
-0.619488	4.34618e-05	0.00133937	UBA52
0.619251	4.38405e-05	0.00134719	RELL1
0.619251	4.38405e-05	0.00134719	TCP11L1
-0.619014	4.42222e-05	0.00135122	DNPH1
0.619014	4.42222e-05	0.00135122	GPD2
-0.619014	4.42222e-05	0.00135122	HLA
0.619014	4.42222e-05	0.00135122	RNF152
0.618923	4.43684e-05	0.00135377	MEP1A
0.618777	4.46069e-05	0.00135912	DST
0.61854	4.49946e-05	0.00136515	CALM1
0.61854	4.49946e-05	0.00136515	HNF4G
-0.61854	4.49946e-05	0.00136515	RPS3
0.618303	4.53854e-05	0.00137315	ALDH18A1
-0.618303	4.53854e-05	0.00137315	CYBA
-0.618065	4.57792e-05	0.00138119	RNF186
-0.618065	4.57792e-05	0.00138119	UROS
0.617865	4.61146e-05	0.00138936	PPP1R13B
0.617628	4.65142e-05	0.00139945	ABHD2
0.617354	4.69794e-05	0.00140951	MARCKS
0.617354	4.69794e-05	0.00140951	MID1
0.617117	4.73857e-05	0.0014158	FGD6
0.617117	4.73857e-05	0.0014158	SDHAP1
-0.617117	4.73857e-05	0.0014158	USMG5
0.616798	4.79376e-05	0.0014303	PANK3
0.616643	4.8208e-05	0.00143638	APPL2
0.616442	4.85596e-05	0.0014428	SMIM14
0.616406	4.86239e-05	0.0014428	ARHGAP17
-0.616406	4.86239e-05	0.0014428	FKBP2
0.616169	4.90431e-05	0.00144786	ABR
-0.616169	4.90431e-05	0.00144786	EIF3G
0.616169	4.90431e-05	0.00144786	SLC41A2
0.615932	4.94656e-05	0.00144786	ANPEP
0.615932	4.94656e-05	0.00144786	FAM102A
0.615932	4.94656e-05	0.00144786	FAM135A
0.615932	4.94656e-05	0.00144786	FAM83E
0.615932	4.94656e-05	0.00144786	MAU2
0.615932	4.94656e-05	0.00144786	SLC37A1
-0.615932	4.94656e-05	0.00144786	UFC1
-0.615695	4.98914e-05	0.00145834	CD48
0.615375	5.04698e-05	0.00147325	SRGAP1
0.61522	5.07529e-05	0.00147752	KIAA0232
0.61522	5.07529e-05	0.00147752	PSMD1
0.614746	5.16278e-05	0.00149292	CAP1
0.614746	5.16278e-05	0.00149292	CDK19
0.614746	5.16278e-05	0.00149292	NFKBIZ
0.614746	5.16278e-05	0.00149292	PPP1R12B
0.614746	5.16278e-05	0.00149292	SULT1B1
0.614509	5.20704e-05	0.00150169	C3orf52
0.614509	5.20704e-05	0.00150169	CTSD
0.614272	5.25164e-05	0.0015085	LATS2
0.614272	5.25164e-05	0.0015085	PI4KA
0.614272	5.25164e-05	0.0015085	THSD4
-0.614035	5.29659e-05	0.00151737	C1QA
0.614035	5.29659e-05	0.00151737	MMP15
0.613798	5.34188e-05	0.00152832	TRIM15
0.613561	5.38753e-05	0.00153933	EXT1
-0.613469	5.40526e-05	0.00154236	DUSP12
-0.613324	5.43352e-05	0.0015443	HIST1H2AJ
0.613324	5.43352e-05	0.0015443	HNF1A
-0.613324	5.43352e-05	0.0015443	RPL22
0.612767	5.54287e-05	0.0015733	TLE3
0.612613	5.57366e-05	0.00157996	IL17RA
0.612376	5.62109e-05	0.00158923	HECTD3
0.612376	5.62109e-05	0.00158923	SLC35G1
0.612138	5.66889e-05	0.00159647	PRKCD
-0.612138	5.66889e-05	0.00159647	PSMB4
-0.612138	5.66889e-05	0.00159647	THYN1
-0.611664	5.76559e-05	0.00162158	ATP5H
0.61119	5.86378e-05	0.00164705	SLC17A4
0.610953	5.91344e-05	0.00165454	BPNT1
-0.610953	5.91344e-05	0.00165454	EMD
-0.610953	5.91344e-05	0.00165454	RPS16
-0.610716	5.96348e-05	0.00166638	METTL23
0.610479	6.0139e-05	0.00167829	LLGL2
0.610242	6.06471e-05	0.00169028	OSBPL11
0.610005	6.11591e-05	0.00170235	RC3H1
0.609768	6.1675e-05	0.00171229	RMDN2
-0.609768	6.1675e-05	0.00171229	RPL18
-0.609685	6.18552e-05	0.00171509	POLR3GL
0.609531	6.21948e-05	0.00172229	B3GNT5
-0.609448	6.23764e-05	0.00172511	NDUFA6
-0.60933	6.26385e-05	0.00172792	FAM188B2
0.609294	6.27185e-05	0.00172792	RASEF
0.609294	6.27185e-05	0.00172792	SMG6
0.609056	6.32463e-05	0.00174024	LRRFIP1
0.608964	6.34537e-05	0.00174372	MAML3
0.608819	6.37781e-05	0.00175041	KIAA0513
0.608737	6.3964e-05	0.00175328	CNIH2
-0.608582	6.43139e-05	0.00175618	CUEDC2
0.608582	6.43139e-05	0.00175618	LAMA3
0.608582	6.43139e-05	0.00175618	OXSR1
-0.608345	6.48537e-05	0.001762	AMZ2
-0.608345	6.48537e-05	0.001762	DNAJC19
0.608345	6.48537e-05	0.001762	MED13
0.608345	6.48537e-05	0.001762	NR5A2
-0.608108	6.53977e-05	0.00177009	EID1
0.608108	6.53977e-05	0.00177009	PPP1R15B
-0.608108	6.53977e-05	0.00177009	RSL24D1
0.607907	6.58622e-05	0.00177823	SPAG9
0.607871	6.59458e-05	0.00177823	CTSA
-0.607871	6.59458e-05	0.00177823	YME1L1
0.60767	6.64139e-05	0.00178861	CUL9
0.607634	6.6498e-05	0.00178865	C3orf35
0.607397	6.70544e-05	0.00180137	GNG12
-0.607196	6.75297e-05	0.00180967	CRLS1
-0.60716	6.76151e-05	0.00180967	POLR2K
0.60716	6.76151e-05	0.00180967	RPL19P12
0.606686	6.8749e-05	0.00183319	FAM110C
0.606686	6.8749e-05	0.00183319	MPP5
0.606686	6.8749e-05	0.00183319	SLC30A4
0.606449	6.93225e-05	0.0018462	SETD5
0.606211	6.99002e-05	0.001857	FRMD3
-0.606211	6.99002e-05	0.001857	NCF2
-0.605974	7.04823e-05	0.00186787	ARRB2
0.605974	7.04823e-05	0.00186787	FEM1C
0.605745	7.10507e-05	0.00187879	SSBP3
-0.605737	7.10687e-05	0.00187879	KLHDC3
0.605263	7.22549e-05	0.00190315	SCARB2
0.605263	7.22549e-05	0.00190315	SLC35E1
0.605263	7.22549e-05	0.00190315	SYTL4
-0.605026	7.28546e-05	0.00190499	GNG11
0.605026	7.28546e-05	0.00190499	GPRIN2
-0.605026	7.28546e-05	0.00190499	NDUFB6
0.605026	7.28546e-05	0.00190499	PRDM10
0.605026	7.28546e-05	0.00190499	RIPK4
0.605026	7.28546e-05	0.00190499	SLC36A1
0.604789	7.34589e-05	0.00191615	PPP1R10
0.604789	7.34589e-05	0.00191615	ZBTB7B
-0.604552	7.40677e-05	0.0019297	RPP30
0.604351	7.4588e-05	0.00193632	TUBA1C
-0.604315	7.4681e-05	0.00193632	DPY30
-0.604315	7.4681e-05	0.00193632	FDX1L
0.604315	7.4681e-05	0.00193632	MLXIP
-0.604221	7.4925e-05	0.00193948	KRTAP19
0.604199	7.49826e-05	0.00193948	C1orf226
0.603841	7.59215e-05	0.00195672	FLJ21369
-0.603841	7.59215e-05	0.00195672	IER3IP1
0.603841	7.59215e-05	0.00195672	STYK1
0.603604	7.65486e-05	0.00197053	LPCAT3
0.603035	7.8071e-05	0.00200733	TRIM10
0.602892	7.84584e-05	0.00201489	PLEKHM1P
0.602655	7.91044e-05	0.00202425	NPY4R
0.602655	7.91044e-05	0.00202425	PDE4D
0.602655	7.91044e-05	0.00202425	TJP2
0.602418	7.97553e-05	0.00203127	KLKB1
-0.602418	7.97553e-05	0.00203127	KRTCAP2
-0.602418	7.97553e-05	0.00203127	MRPS23
-0.602418	7.97553e-05	0.00203127	RNASE6
0.602181	8.0411e-05	0.00203834	C1orf106
0.602181	8.0411e-05	0.00203834	KBTBD11
0.602181	8.0411e-05	0.00203834	PER3
-0.602181	8.0411e-05	0.00203834	SPCS1
-0.602087	8.06733e-05	0.00204259	CALHM2
0.601944	8.10716e-05	0.00204308	LENG8
-0.601944	8.10716e-05	0.00204308	NSMCE1
0.601944	8.10716e-05	0.00204308	PTPN9
0.601944	8.10716e-05	0.00204308	VIPR1
0.601743	8.16367e-05	0.00205027	KPNA4
0.601707	8.17371e-05	0.00205027	ARF3
0.601707	8.17371e-05	0.00205027	DYNC1H1
-0.601707	8.17371e-05	0.00205027	ZNF485
0.60147	8.24075e-05	0.00206469	TNRC6B
-0.601233	8.30828e-05	0.00207919	HLA
0.600996	8.37632e-05	0.00209137	ABAT
0.600996	8.37632e-05	0.00209137	TSPAN3
0.600759	8.44486e-05	0.00210361	CNST
0.600759	8.44486e-05	0.00210361	DHDDS
-0.600557	8.5035e-05	0.00211106	ARL4C
0.600522	8.5139e-05	0.00211106	CRK
0.600522	8.5139e-05	0.00211106	RERE
0.600522	8.5139e-05	0.00211106	TOP1
0.600284	8.58346e-05	0.00211888	MUC1
0.600284	8.58346e-05	0.00211888	PLXNB1
0.60019	8.6114e-05	0.00211888	C5orf56
0.600047	8.65352e-05	0.00211888	AFG3L1P
0.600047	8.65352e-05	0.00211888	BCAS1
0.600047	8.65352e-05	0.00211888	CFLAR
-0.600047	8.65352e-05	0.00211888	CYB5A
-0.600047	8.65352e-05	0.00211888	NPC2
-0.600047	8.65352e-05	0.00211888	PFDN2
-0.600047	8.65352e-05	0.00211888	POLR2I
0.600047	8.65352e-05	0.00211888	ZNRF2
0.59981	8.7241e-05	0.00213133	BIRC6
0.59981	8.7241e-05	0.00213133	KRAS
0.599573	8.7952e-05	0.00214384	NBPF16	640M9	2
-0.599573	8.7952e-05	0.00214384	TMEM14A
0.599372	8.85606e-05	0.00215158	NIPAL3
-0.599336	8.86683e-05	0.00215158	PYURF
-0.599336	8.86683e-05	0.00215158	RBMXL2
-0.599336	8.86683e-05	0.00215158	STOML2
-0.599099	8.93898e-05	0.00216422	GNB2L1
0.599099	8.93898e-05	0.00216422	HEPH
0.598862	9.01166e-05	0.00217693	H2AFY
0.598862	9.01166e-05	0.00217693	RNA5SP372
0.598625	9.08487e-05	0.00219216	DNMBP
0.598388	9.15862e-05	0.00219766	HSD11B2
0.598388	9.15862e-05	0.00219766	KIAA1919
0.598388	9.15862e-05	0.00219766	MBNL1
-0.598388	9.15862e-05	0.00219766	RPS25
0.598388	9.15862e-05	0.00219766	RPS6KA1
0.598151	9.2329e-05	0.00221057	EGLN1
0.598151	9.2329e-05	0.00221057	RN7SKP9
-0.597914	9.30773e-05	0.00222355	PRDX4
0.597914	9.30773e-05	0.00222355	ZNF655
-0.597677	9.38311e-05	0.0022366	B4GALT2
0.597677	9.38311e-05	0.0022366	STX12
0.597202	9.53552e-05	0.00226792	GGT8P
0.597202	9.53552e-05	0.00226792	PDPK1
0.596965	9.61256e-05	0.00228121	SLC35A3
-0.596965	9.61256e-05	0.00228121	TPGS2
-0.596728	9.69016e-05	0.0022971	RMND1
0.596491	9.76833e-05	0.00231309	NBPF11	WI2	3658N16	1	OTTHUMG00000182425	RP11	640M9	2	LOC101060531
0.596289	9.83529e-05	0.00232154	MPZL2
0.596254	9.84706e-05	0.00232154	KIAA1522
0.596254	9.84706e-05	0.00232154	PARD6B
0.596254	9.84706e-05	0.00232154	RNU7
0.596052	9.91451e-05	0.00233259	TPCN1
-0.596017	9.92637e-05	0.00233259	CNOT7
-0.596017	9.92637e-05	0.00233259	LSM3
-0.59578	0.000100063	0.0023437	NDUFB11
-0.59578	0.000100063	0.0023437	PLAC9
-0.59578	0.000100063	0.0023437	SGCD
0.595684	0.000100387	0.00234875	GYS1
0.595543	0.000100867	0.00235743	PIP4K2C
0.595306	0.000101678	0.0023738	C10orf12
0.595069	0.000102494	0.00239027	ARHGAP21
-0.594832	0.000103316	0.00240684	REEP6
0.594595	0.000104144	0.0024183	LHFPL2
-0.594595	0.000104144	0.0024183	MOCS2
0.594595	0.000104144	0.0024183	PUS10
-0.594358	0.000104978	0.00243505	POLR1C
-0.59412	0.000105819	0.0024519	PHB2
-0.594024	0.000106161	0.0024572	METTL18
0.593883	0.000106665	0.00246621	KIAA0100
0.593787	0.00010701	0.00247154	MAST3
-0.593646	0.000107517	0.0024806	ERH
0.593563	0.000107818	0.00248489	LETM1
0.593409	0.000108375	0.0024924	CLCN6
0.593409	0.000108375	0.0024924	TOX3
0.593172	0.00010924	0.00249632	ATG4B
0.593172	0.00010924	0.00249632	CDHR5
0.593172	0.00010924	0.00249632	DIP2B
-0.593172	0.00010924	0.00249632	KARS
0.593172	0.00010924	0.00249632	RNF10
0.593172	0.00010924	0.00249632	WSCD1
0.592935	0.000110111	0.00250033	CABIN1
0.592935	0.000110111	0.00250033	CPEB2
0.592935	0.000110111	0.00250033	ERBB2IP
0.592935	0.000110111	0.00250033	GALNT12
0.592935	0.000110111	0.00250033	MUC4
0.592935	0.000110111	0.00250033	TMEM184A
0.592698	0.000110988	0.00250705	BCL3
0.592698	0.000110988	0.00250705	CYP4V2
0.592698	0.000110988	0.00250705	HECTD4
0.592698	0.000110988	0.00250705	PTPN3
-0.592698	0.000110988	0.00250705	SLC25A26
-0.592601	0.000111347	0.00251253	IGLV7
0.592461	0.000111871	0.00252172	ZNF592
-0.592224	0.000112761	0.00253912	AXL
-0.592022	0.000113524	0.00255364	ZDHHC4
0.591987	0.000113657	0.00255397	TMEM131
0.591666	0.000114879	0.00257874	AVL9
0.591513	0.000115469	0.00258928	RNF138P1
-0.591275	0.000116384	0.00259631	IGKV1
-0.591275	0.000116384	0.00259631	POLE3
-0.591275	0.000116384	0.00259631	RHNO1
0.591275	0.000116384	0.00259631	TDRD7
0.591275	0.000116384	0.00259631	TLK2
0.591038	0.000117306	0.00261418	SLC12A7
0.590801	0.000118235	0.00262944	KIAA1841
0.590801	0.000118235	0.00262944	SGMS2
-0.590327	0.000120111	0.00266294	LY86
-0.590327	0.000120111	0.00266294	THG1L
0.590327	0.000120111	0.00266294	USP42
-0.59023	0.000120499	0.0026688	NUDT6
0.59009	0.00012106	0.00267624	RPS15AP10
-0.590084	0.000121083	0.00267624	COA6
-0.590007	0.000121396	0.0026804	STARD3NL
-0.589853	0.000122015	0.00268583	HIST2H2BA
0.589853	0.000122015	0.00268583	MLLT4
-0.589853	0.000122015	0.00268583	NDUFA7
0.589756	0.000122409	0.00269175	SP2
-0.589616	0.000122977	0.00270149	TMED3
0.589491	0.000123486	0.00270991	USH1C
0.589379	0.000123946	0.00271724	SIDT1
0.589142	0.000124922	0.00273308	CAMK1D
0.589142	0.000124922	0.00273308	DHRS1
0.588905	0.000125905	0.00274622	GPR157
0.588905	0.000125905	0.00274622	KRTAP5
-0.588905	0.000125905	0.00274622	N6AMT1
-0.588431	0.000127891	0.00277831	HLA
-0.588431	0.000127891	0.00277831	MRPL40
0.588431	0.000127891	0.00277831	P2RX4
0.588431	0.000127891	0.00277831	PFKP
0.587956	0.000129905	0.00281075	EPB41L4B
-0.587956	0.000129905	0.00281075	HTRA2
-0.587956	0.000129905	0.00281075	NOA1
0.587956	0.000129905	0.00281075	QSOX1
0.587719	0.000130923	0.00282427	CLDN12
-0.587719	0.000130923	0.00282427	COX7A2L
0.587719	0.000130923	0.00282427	SCAF4
0.587594	0.000131466	0.00283315	SH2B3
-0.587517	0.000131797	0.00283745	CRYBB1
-0.587482	0.000131948	0.00283787	RPL5
0.587245	0.00013298	0.00285722	SPPL2A
0.587008	0.00013402	0.00287383	CTSE
-0.587008	0.00013402	0.00287383	SEPW1
0.586771	0.000135067	0.00287627	AFF1
0.586771	0.000135067	0.00287627	CTA
0.586771	0.000135067	0.00287627	INADL
0.586771	0.000135067	0.00287627	JAG1
0.586771	0.000135067	0.00287627	LDLR
-0.586771	0.000135067	0.00287627	SEC61B
0.586771	0.000135067	0.00287627	SLAIN2
-0.586569	0.000135966	0.00288732	DGKG
0.586534	0.000136121	0.00288732	MGRN1
0.586534	0.000136121	0.00288732	TMEM234
0.586534	0.000136121	0.00288732	VCL
0.58606	0.000138252	0.00291816	BMP3
0.58606	0.000138252	0.00291816	NEDD4L
-0.58606	0.000138252	0.00291816	OXSM
0.58606	0.000138252	0.00291816	PLEKHB2
0.58606	0.000138252	0.00291816	SAP130
0.585823	0.000139328	0.00293514	KDM4C
0.585823	0.000139328	0.00293514	SLC26A6
0.585739	0.000139711	0.00294033	B3GNT2
0.585586	0.000140412	0.00294075	JHDM1D
0.585586	0.000140412	0.00294075	MED12
-0.585586	0.000140412	0.00294075	NDUFAF2
-0.585586	0.000140412	0.00294075	RNF130
0.585586	0.000140412	0.00294075	TSHZ1
-0.585349	0.000141504	0.00294645	AAED1
-0.585349	0.000141504	0.00294645	C1QB
0.585349	0.000141504	0.00294645	CES2
0.585349	0.000141504	0.00294645	KLF5
0.585349	0.000141504	0.00294645	PEX26
0.585349	0.000141504	0.00294645	TAB2
-0.585111	0.000142603	0.00296362	TRIAP1
0.585111	0.000142603	0.00296362	ZNRF2P1
0.584637	0.000144825	0.00299823	AP1G1
0.584637	0.000144825	0.00299823	DYRK2
0.584637	0.000144825	0.00299823	PIK3CB
-0.584637	0.000144825	0.00299823	SELM
-0.584553	0.000145221	0.00300068	ASCL2
0.584553	0.000145221	0.00300068	SHB
-0.5844	0.000145947	0.00300992	RNASEH2B
-0.5844	0.000145947	0.00300992	UFSP2
0.584163	0.000147078	0.0030188	KDM1B
0.584163	0.000147078	0.0030188	NF1
-0.584163	0.000147078	0.0030188	PYCARD
0.584163	0.000147078	0.0030188	RNF19B
0.584163	0.000147078	0.0030188	SLC35D1
0.583926	0.000148216	0.00303638	ABCG2
-0.583926	0.000148216	0.00303638	MEA1
0.583689	0.000149362	0.00305696	TMEM133
0.58359	0.000149841	0.00306386	UBE2D3
0.583452	0.000150516	0.00307183	EPPK1
0.583452	0.000150516	0.00307183	TLE1
-0.583215	0.000151678	0.00308388	ENO1
0.583215	0.000151678	0.00308388	FFAR4
0.583215	0.000151678	0.00308388	MAP7
0.583215	0.000151678	0.00308388	ST6GALNAC6
-0.583131	0.000152091	0.00308937	MAPKAPK3
-0.582978	0.000152848	0.003096	MRPL20
0.582978	0.000152848	0.003096	PYROXD1
-0.582978	0.000152848	0.003096	TNFSF13B
0.582741	0.000154026	0.00311693	SGK223
0.582504	0.000155213	0.003138	CREBBP
0.582266	0.000156407	0.00315623	CAPN1
0.582266	0.000156407	0.00315623	NCOA1
0.582029	0.00015761	0.00316865	IL6R
0.582029	0.00015761	0.00316865	ITFG1
0.582029	0.00015761	0.00316865	P4HB
0.582029	0.00015761	0.00316865	TBC1D22A
0.581945	0.000158038	0.00317431	STIM1
0.581555	0.000160041	0.0032026	CEP170B
-0.581555	0.000160041	0.0032026	COMMD3
0.581555	0.000160041	0.0032026	DDR1
0.581555	0.000160041	0.0032026	TAOK1
-0.581081	0.000162505	0.00324289	MED11
-0.581081	0.000162505	0.00324289	PEMT
-0.581081	0.000162505	0.00324289	POLD2
-0.580844	0.00016375	0.00326471	TP53RK
-0.580714	0.000164436	0.00327535	S100A11
0.580607	0.000165004	0.0032806	ARF6
0.580607	0.000165004	0.0032806	TRIM14
0.580477	0.000165695	0.00329131	MOB3C
-0.58037	0.000166266	0.00329658	PTRHD1
0.58037	0.000166266	0.00329658	SMG1
0.580167	0.000167352	0.00331264	TMEM170A
0.580133	0.000167536	0.00331264	ACVR1B
0.580133	0.000167536	0.00331264	SPDYA
0.580049	0.00016799	0.00331856	CPM
0.57993	0.00016863	0.00332575	STAU1
0.579896	0.000168816	0.00332575	GAREM
-0.579896	0.000168816	0.00332575	HLA
0.579659	0.000170104	0.00334502	EEF2K
0.579659	0.000170104	0.00334502	GNA13
0.579456	0.000171213	0.00336376	C1orf21
0.579422	0.000171401	0.00336439	MON1B
0.579219	0.000172518	0.00338323	FOXO1
0.579184	0.000172707	0.00338387	AREL1
-0.578947	0.000174022	0.00340654	RPS14
0.57871	0.000175346	0.00342624	GALNT7
0.57871	0.000175346	0.00342624	TTC39B
0.578507	0.000176486	0.00343982	CTTN
0.578473	0.000176679	0.00343982	DTX3L
0.578473	0.000176679	0.00343982	KBTBD12
-0.578473	0.000176679	0.00343982	STX8
0.578236	0.000178021	0.00345038	BMPR2
0.578236	0.000178021	0.00345038	PEAK1
0.578236	0.000178021	0.00345038	RIPK1
-0.578236	0.000178021	0.00345038	RNVU1
0.578236	0.000178021	0.00345038	TLDC1
0.578033	0.000179177	0.00346966	TMEM248
-0.577999	0.000179372	0.00347033	ARMCX1
0.577762	0.000180733	0.00349352	CAMSAP3
-0.577525	0.000182103	0.0035137	GNA15
0.577525	0.000182103	0.0035137	IFRD1
0.577425	0.000182684	0.00352177	DNAH1
0.577288	0.000183482	0.00352769	MEF2D
-0.577288	0.000183482	0.00352769	POLR1D
0.577288	0.000183482	0.00352769	SLC30A7
-0.577085	0.000184669	0.0035449	LDHB
0.577051	0.00018487	0.0035449	NCOR2
0.577051	0.00018487	0.0035449	PARP12
0.576814	0.000186268	0.00356537	EHF
-0.576814	0.000186268	0.00356537	EXOSC5
-0.576339	0.000189092	0.00361621	IGF1
0.576102	0.000190518	0.00364027	MPPE1
0.575865	0.000191954	0.00365798	ARL6IP5
0.575865	0.000191954	0.00365798	FBXO32
-0.575865	0.000191954	0.00365798	SPAG7
0.575391	0.000194856	0.00370346	ACO2
-0.575391	0.000194856	0.00370346	C1orf123
0.575391	0.000194856	0.00370346	YWHAZ
-0.575154	0.000196321	0.00372475	IFI30
0.575154	0.000196321	0.00372475	NR1I2
0.574917	0.000197796	0.00373958	ANXA2
-0.574917	0.000197796	0.00373958	GPN3
0.574917	0.000197796	0.00373958	LIN54
-0.574917	0.000197796	0.00373958	UQCRHL
0.574714	0.000199068	0.00376032	GLDN
0.57468	0.000199282	0.00376107	CTAGE15
0.574443	0.000200777	0.00377607	MTMR3
-0.574443	0.000200777	0.00377607	NDUFAB1
-0.574443	0.000200777	0.00377607	SLIRP
-0.574443	0.000200777	0.00377607	TIMM9
0.574206	0.000202282	0.00379776	FLJ42627
0.574206	0.000202282	0.00379776	PLEKHA8
-0.573969	0.000203798	0.00381957	ARL6IP4
0.573969	0.000203798	0.00381957	SSH2
0.573766	0.000205104	0.00383815	ATP6V0C
0.573732	0.000205323	0.00383815	GOLPH3
-0.573732	0.000205323	0.00383815	IGHG1
0.573495	0.000206859	0.00386017	CLCA4
0.573495	0.000206859	0.00386017	PRELID2
0.573257	0.000208405	0.00388567	SMPD1
0.57302	0.000209962	0.00391131	B4GALT1
0.572783	0.000211529	0.0039337	ATP1A1
-0.572783	0.000211529	0.0039337	TMSB10
0.57258	0.00021288	0.00395542	PTBP3
0.572309	0.000214694	0.00397202	CA1
0.572309	0.000214694	0.00397202	INPP5F
0.572309	0.000214694	0.00397202	KIAA0195
0.572309	0.000214694	0.00397202	OCLN
-0.572309	0.000214694	0.00397202	RPL6
-0.572072	0.000216293	0.00399133	IGKV1D
0.572072	0.000216293	0.00399133	TMOD3
0.572072	0.000216293	0.00399133	VOPP1
0.571835	0.000217902	0.00401759	LAMP1
0.571598	0.000219522	0.0040371	KIAA1683
-0.571598	0.000219522	0.0040371	SLC25A6
0.571598	0.000219522	0.0040371	SMIM5
-0.571361	0.000221153	0.00406363	CHCHD1
-0.571124	0.000222794	0.00408336	CCDC109B
-0.571124	0.000222794	0.00408336	CORO2B
0.571124	0.000222794	0.00408336	TNFSF10
0.570887	0.000224447	0.00411016	SLC22A5
0.57065	0.00022611	0.0041336	CAPN13
0.57065	0.00022611	0.0041336	GPR39
-0.570413	0.000227785	0.00416069	REP15
-0.570175	0.000229471	0.00418793	RNA5SP143
0.570091	0.000230076	0.00419543	GATAD2A
0.569938	0.000231167	0.00420822	SLMAP
0.569938	0.000231167	0.00420822	TTC22
0.569701	0.000232876	0.00422861	C1orf116
-0.569701	0.000232876	0.00422861	CCL2
-0.569701	0.000232876	0.00422861	PITPNA
0.569227	0.000236326	0.00428045	CNKSR3
0.569227	0.000236326	0.00428045	PIGS
0.569227	0.000236326	0.00428045	SNX33
0.56899	0.000238068	0.00430478	C10orf118
0.56899	0.000238068	0.00430478	GUSBP4
0.568853	0.000239079	0.00431945	PLEKHG6
0.568753	0.000239822	0.004322	MGAT5
0.568753	0.000239822	0.004322	PVRL2
0.568753	0.000239822	0.004322	RHPN2
0.568616	0.000240841	0.00433674	KNCN
0.568516	0.000241587	0.00433932	ATP2B1
-0.568516	0.000241587	0.00433932	MAF1
-0.568516	0.000241587	0.00433932	PABPC4L
0.568279	0.000243364	0.00436397	ENDOD1
-0.568279	0.000243364	0.00436397	SCARNA9
-0.568075	0.000244898	0.0043851	SEC11A
0.568042	0.000245153	0.0043851	CAST
0.568042	0.000245153	0.0043851	VPS13D
-0.567805	0.000246953	0.00440635	CYTH4
0.567805	0.000246953	0.00440635	FAM106CP
0.567805	0.000246953	0.00440635	RNU7
-0.567465	0.000249553	0.00444905	CCL11
-0.56733	0.00025059	0.00445649	CLC
0.56733	0.00025059	0.00445649	ELMSAN1
0.56733	0.00025059	0.00445649	RUNDC1
-0.567127	0.000252165	0.00448081	RAB37
0.566856	0.000254274	0.00451086	MYO9A
0.566856	0.000254274	0.00451086	NOSTRIN
-0.566619	0.000256134	0.00453268	BLOC1S4
0.566619	0.000256134	0.00453268	CDS1
0.566619	0.000256134	0.00453268	DIP2A
-0.566382	0.000258007	0.0045546	CDC123
0.566382	0.000258007	0.0045546	ETV3
-0.566382	0.000258007	0.0045546	FBLN5
-0.566179	0.000259624	0.00455804	VAT1L
0.566145	0.000259892	0.00455804	DIAPH1
0.566145	0.000259892	0.00455804	GTPBP1
0.566145	0.000259892	0.00455804	KRT15
0.566145	0.000259892	0.00455804	SUV420H1
0.566145	0.000259892	0.00455804	TMEM185A
-0.566145	0.000259892	0.00455804	USP32
-0.566145	0.000259892	0.00455804	ZNF511
-0.565908	0.000261789	0.00458386	C12orf57
-0.565908	0.000261789	0.00458386	DRG1
0.565671	0.000263698	0.00460607	ABCA5
-0.565671	0.000263698	0.00460607	MRPL37
0.565671	0.000263698	0.00460607	RNASEL
0.565434	0.00026562	0.0046284	ABCD3
-0.565434	0.00026562	0.0046284	CCNB1IP1
-0.565434	0.00026562	0.0046284	RNA5SP390
0.565197	0.000267555	0.00465459	FNIP1
0.565197	0.000267555	0.00465459	ZNF609
0.56496	0.000269502	0.00468469	RPSAP58
-0.564723	0.000271462	0.00470738	KRTCAP3
0.564723	0.000271462	0.00470738	PPP1R3B
0.564723	0.000271462	0.00470738	PRRG4
0.564486	0.000273434	0.00473017	ANXA11
0.564486	0.000273434	0.00473017	CLDN4
-0.564486	0.000273434	0.00473017	DALRD3
-0.564248	0.00027542	0.00475309	C2orf49
0.564248	0.00027542	0.00475309	HOXA13
0.564248	0.00027542	0.00475309	RETSAT
-0.564011	0.000277418	0.0047685	ATP5G1
0.564011	0.000277418	0.0047685	CORO2A
-0.564011	0.000277418	0.0047685	MYO1G
0.564011	0.000277418	0.0047685	RIC8B
-0.564011	0.000277418	0.0047685	TRAPPC2L
-0.563926	0.000278139	0.00477643	DACT3
0.563774	0.000279429	0.00477643	BTNL8
-0.563774	0.000279429	0.00477643	MORN2
0.563774	0.000279429	0.00477643	PLD1
0.563774	0.000279429	0.00477643	SYTL2
0.563774	0.000279429	0.00477643	UGP2
-0.563774	0.000279429	0.00477643	XRCC6BP1
-0.563537	0.000281454	0.00479583	ALOX5AP
-0.563537	0.000281454	0.00479583	BMP6
-0.563537	0.000281454	0.00479583	RBP7
0.563537	0.000281454	0.00479583	SEPTIN9
0.563452	0.000282184	0.00480448	SFXN1
0.5633	0.000283491	0.00481913	NACC1
0.5633	0.000283491	0.00481913	TNFRSF21
0.562978	0.000286282	0.00486273	TMBIM1
0.562826	0.000287606	0.00487754	CCDC89
0.562826	0.000287606	0.00487754	KDM6B
0.562589	0.000289683	0.00489353	CSNK2A1
0.562589	0.000289683	0.00489353	PIGR
0.562589	0.000289683	0.00489353	RAB22A
-0.562589	0.000289683	0.00489353	RPL34
0.562589	0.000289683	0.00489353	TNFRSF1A
0.562352	0.000291774	0.0049173	EFNB1
0.562352	0.000291774	0.0049173	MLPH
-0.562352	0.000291774	0.0049173	TMEM230
0.562148	0.000293581	0.0049439	SLC25A44
0.562092	0.000294077	0.00494838	RSBN1
0.561878	0.000295995	0.00496904	CES3
0.561878	0.000295995	0.00496904	EIF4G3
0.561878	0.000295995	0.00496904	VPS37A
-0.561641	0.000298127	0.00499704	NDUFS3
-0.561641	0.000298127	0.00499704	SMDT1
-0.561404	0.000300272	0.00502909	NGRN
-0.561318	0.000301047	0.0050371	FAM181A
-0.5613	0.000301217	0.0050371	CINP
-0.561166	0.000302431	0.00504176	GADD45G
0.561166	0.000302431	0.00504176	NFRKB
0.561166	0.000302431	0.00504176	TMCC3
0.561166	0.000302431	0.00504176	TNRC18
-0.560929	0.000304604	0.00506233	APOPT1
0.560929	0.000304604	0.00506233	ELOVL6
-0.560929	0.000304604	0.00506233	MS4A6A
0.560929	0.000304604	0.00506233	SULF2
0.560692	0.00030679	0.00508692	PPM1B
0.560692	0.00030679	0.00508692	RAVER2
-0.560692	0.00030679	0.00508692	TBPL1
0.560455	0.000308991	0.00511162	ERBB2
-0.560455	0.000308991	0.00511162	PARL
0.560455	0.000308991	0.00511162	TSPAN1
-0.560218	0.000311206	0.00514432	RNA5SP490
-0.559981	0.000313435	0.00517324	DHRS12
-0.559981	0.000313435	0.00517324	IGKV2D
0.559744	0.000315679	0.0052023	FRRS1
-0.559744	0.000315679	0.0052023	OR2J3
0.559507	0.000317936	0.00523152	PICALM
-0.559507	0.000317936	0.00523152	TOMM22
-0.55927	0.000320208	0.00526489	CSTA
-0.559165	0.000321214	0.00527741	TMEM204
0.558928	0.000323508	0.00531105	HECA
0.558796	0.000324796	0.00532814	FUT2
0.558592	0.000326788	0.00534986	TMF1
0.558559	0.000327112	0.00534986	FOSL2
-0.558559	0.000327112	0.00534986	GNLY
-0.558559	0.000327112	0.00534986	NAT9
-0.558084	0.000331788	0.00541402	C19orf10
0.558084	0.000331788	0.00541402	FKBP9
0.558084	0.000331788	0.00541402	SNTB2
0.55788	0.000333819	0.005432	MAPK1
0.557847	0.000334149	0.005432	ABLIM1
0.557847	0.000334149	0.005432	CPT1A
0.557847	0.000334149	0.005432	FLJ14186
0.557847	0.000334149	0.005432	FLJ14186
-0.557742	0.000335197	0.00544494	PXDC1
-0.55761	0.000336524	0.00545417	IGLL5
0.55761	0.000336524	0.00545417	PRR7
-0.55761	0.000336524	0.00545417	RPP21
-0.557505	0.00033758	0.00546718	YME1L1
0.557373	0.000338915	0.00548467	ZNF562
0.557268	0.000339978	0.00549775	TMEM180
-0.557136	0.000341321	0.00551533	H2AFY2
-0.556899	0.000343742	0.00554614	IGKC
0.556899	0.000343742	0.00554614	SLC46A3
0.556458	0.000348288	0.00559988	FAM8A1
0.556458	0.000348288	0.00559988	TRIM25
0.556425	0.00034863	0.00559988	ARHGEF12
-0.556425	0.00034863	0.00559988	HEY2
0.556425	0.00034863	0.00559988	JAK1
-0.556425	0.00034863	0.00559988	NOB1
0.556188	0.000351097	0.00562694	DDX60
0.556188	0.000351097	0.00562694	PRKCE
0.556188	0.000351097	0.00562694	ZFYVE27
0.555951	0.00035358	0.00565413	ANKRD20A3
0.555951	0.00035358	0.00565413	SLC6A14
0.555951	0.00035358	0.00565413	TRAF4
0.555714	0.000356078	0.00566469	ARL5B
-0.555714	0.000356078	0.00566469	DAD1
0.555714	0.000356078	0.00566469	F2RL1
0.555714	0.000356078	0.00566469	IDS
0.555714	0.000356078	0.00566469	SLC2A1
-0.555714	0.000356078	0.00566469	SSSCA1
0.555714	0.000356078	0.00566469	STRN3
0.555477	0.000358592	0.00568373	CAMKK2
-0.555477	0.000358592	0.00568373	DTD1
-0.555477	0.000358592	0.00568373	IGKV3
-0.555477	0.000358592	0.00568373	RAD51C
0.555477	0.000358592	0.00568373	SLC20A1
-0.555002	0.000363668	0.00574729	BLOC1S2
-0.555002	0.000363668	0.00574729	MTX2
0.555002	0.000363668	0.00574729	OGDH
-0.555002	0.000363668	0.00574729	PSMD10
0.554765	0.000366231	0.00578355	NDST1
-0.554528	0.000368809	0.0058115	BAI3
-0.554528	0.000368809	0.0058115	GSTO2
-0.554528	0.000368809	0.0058115	TTR
0.554291	0.000371403	0.00584384	HOOK1
0.554291	0.000371403	0.00584384	THRB
-0.554237	0.000371995	0.00584889	WDR18
0.554054	0.000374014	0.00587207	MTUS1
-0.554054	0.000374014	0.00587207	MYO3B
0.553817	0.000376641	0.00590043	PLOD2
-0.553817	0.000376641	0.00590043	TIFAB
0.553817	0.000376641	0.00590043	USP54
0.55358	0.000379284	0.00591607	DCDC5
0.55358	0.000379284	0.00591607	KIAA1432
-0.55358	0.000379284	0.00591607	NDUFA12
0.55358	0.000379284	0.00591607	PHACTR4
0.55358	0.000379284	0.00591607	TBC1D22B
0.55358	0.000379284	0.00591607	ZER1
0.553343	0.000381945	0.00595326	CCDC174
0.552869	0.000387315	0.0060239	AIFM2
0.552869	0.000387315	0.0060239	ANK3
0.552869	0.000387315	0.0060239	SHPK
-0.552664	0.00038965	0.00604427	PLCB2
-0.552632	0.000390025	0.00604427	ANO1
0.552632	0.000390025	0.00604427	ATP7B
-0.552632	0.000390025	0.00604427	C9orf123
0.552632	0.000390025	0.00604427	PLEC
0.552427	0.000392375	0.00607344	CERS5
0.552394	0.000392752	0.00607344	GINM1
0.552394	0.000392752	0.00607344	XYLT1
0.552157	0.000395497	0.00610713	CLEC16A
0.552157	0.000395497	0.00610713	FAM114A1
-0.551953	0.000397876	0.00613659	IGKV1
-0.55192	0.000398258	0.00613659	TOMM5
0.55192	0.000398258	0.00613659	ZNF57
-0.551716	0.000400652	0.0061618	RNU5B
0.551683	0.000401037	0.0061618	FLJ42393
0.551683	0.000401037	0.0061618	GRAMD4
-0.551683	0.000401037	0.0061618	IGKV2
0.551446	0.000403832	0.00619593	IFNGR1
0.551446	0.000403832	0.00619593	UBE4A
-0.55134	0.000405092	0.00621084	MXRA7
0.551209	0.000406646	0.00622139	AP1B1
-0.551209	0.000406646	0.00622139	PLEK
-0.551209	0.000406646	0.00622139	SARNP
-0.55118	0.000406989	0.00622223	QKI
-0.550972	0.000409476	0.00625583	CHCHD2
0.550735	0.000412325	0.00629043	PTPRR
-0.550735	0.000412325	0.00629043	RANBP1
-0.550498	0.000415191	0.00632968	GPR141
0.550261	0.000418074	0.00636016	CDKN2B
-0.550261	0.000418074	0.00636016	SNAPC5
0.550261	0.000418074	0.00636016	STK24
0.550024	0.000420976	0.00638628	FCGBP
-0.550024	0.000420976	0.00638628	NUTF2
0.550024	0.000420976	0.00638628	PPM1A
0.550024	0.000420976	0.00638628	SEC24A
0.549938	0.000422032	0.00639781	OR3A4P
0.549787	0.000423896	0.00641254	KIAA1161
0.549787	0.000423896	0.00641254	MIA3
0.549787	0.000423896	0.00641254	SLC16A9
0.54955	0.000426833	0.00643891	ERO1L
0.54955	0.000426833	0.00643891	F11R
0.54955	0.000426833	0.00643891	MYO1A
-0.54955	0.000426833	0.00643891	RWDD1
-0.549312	0.000429789	0.00647897	LSMD1
-0.549075	0.000432763	0.00651016	FAM126A
-0.549075	0.000432763	0.00651016	PRADC1
0.549075	0.000432763	0.00651016	VIL1
0.548838	0.000435755	0.00654604	ATP13A3
0.548838	0.000435755	0.00654604	UPF1
0.548601	0.000438766	0.00658668	SGK494
-0.548515	0.000439863	0.00659856	TMEM216
-0.548364	0.000441796	0.00661375	LGALS1
0.548364	0.000441796	0.00661375	RTN4
0.548364	0.000441796	0.00661375	SERTAD2
0.54816	0.000444425	0.00663635	TRIM56
0.548127	0.000444844	0.00663635	ABHD17C
0.548127	0.000444844	0.00663635	BTBD3
-0.548127	0.000444844	0.00663635	IGKC
0.548127	0.000444844	0.00663635	ZNF3
0.548041	0.000445955	0.00664833	BMP8A
0.54789	0.00044791	0.00666827	NPTN
0.54789	0.00044791	0.00666827	TSTD2
0.547653	0.000450996	0.00670033	GOLM1
0.547653	0.000450996	0.00670033	ITM2C
-0.547653	0.000450996	0.00670033	LYSMD2
-0.547416	0.0004541	0.00674181	IGKC
-0.54733	0.000455232	0.00675397	HIST1H4A
-0.547211	0.000456795	0.00676027	SSBP1
0.547179	0.000457224	0.00676027	NBPF1
-0.547179	0.000457224	0.00676027	NLRC4
0.547179	0.000457224	0.00676027	SH3BGRL2
0.547179	0.000457224	0.00676027	TMBIM6
-0.547093	0.000458363	0.00677247	SPAG4
0.546974	0.000459936	0.00679106	SCAP
-0.546942	0.000460367	0.00679277	MKI67IP
0.546705	0.000463529	0.00683475	ABCB10
0.546468	0.00046671	0.00687226	LGR4
0.546468	0.00046671	0.00687226	PTPRB
0.54623	0.000469911	0.00691467	RABL2B
0.546123	0.00047137	0.00692669	FBXO31
0.546123	0.00047137	0.00692669	MOV10
0.545993	0.000473131	0.00694312	ANKRD20A2
0.545993	0.000473131	0.00694312	EXPH5
0.545886	0.0004746	0.00695993	RNF123
0.545756	0.000476371	0.00697642	FAM134B
0.545756	0.000476371	0.00697642	MADD
-0.545519	0.000479631	0.00700514	MRPS21
0.545519	0.000479631	0.00700514	MYO6
0.545519	0.000479631	0.00700514	PHRF1
-0.545519	0.000479631	0.00700514	RWDD4
0.545282	0.00048291	0.00703874	NEK3
0.545282	0.00048291	0.00703874	NPIPB3	645C24	1	OTTHUMG00000166261	RP11	166B2	1	OTTHUMG00000170512	RP11	677O4	1	LOC101060564
0.545282	0.00048291	0.00703874	RNF103
-0.545196	0.000484108	0.00705144	DYDC2
0.544808	0.000489529	0.00712079	IRF6
-0.544808	0.000489529	0.00712079	RNA5SP177
0.544571	0.000492869	0.0071549	CDK13
0.544571	0.000492869	0.0071549	PDCD6IP
0.544571	0.000492869	0.0071549	XYLB
-0.544334	0.000496229	0.00719399	RPS6
0.544334	0.000496229	0.00719399	SUN2
0.544097	0.00049961	0.00721874	AKIRIN1
-0.544097	0.00049961	0.00721874	ANXA1
-0.544097	0.00049961	0.00721874	HIGD2A
0.544097	0.00049961	0.00721874	SLC24A6
-0.544097	0.00049961	0.00721874	SNUPN
0.544064	0.000500083	0.00722074	SCAMP2
0.54386	0.000503011	0.00725331	DSP
-0.54386	0.000503011	0.00725331	NRN1
-0.543623	0.000506432	0.00728803	HDGFRP3
-0.543623	0.000506432	0.00728803	RPS27A
0.543623	0.000506432	0.00728803	SLC25A23
-0.543385	0.000509875	0.00732779	CADM2
0.543385	0.000509875	0.00732779	TNFAIP3
0.543148	0.000513338	0.00735796	CDC14A
-0.543148	0.000513338	0.00735796	DYRK3
0.543148	0.000513338	0.00735796	FAM21C
-0.543148	0.000513338	0.00735796	ITGB3BP
-0.542911	0.000516822	0.00739316	HSD17B8
0.542911	0.000516822	0.00739316	SHOC2
0.542911	0.000516822	0.00739316	SUPT6H
0.542674	0.000520327	0.00743344	PRKACA
0.542674	0.000520327	0.00743344	TM9SF1
-0.542469	0.000523374	0.00747202	CLEC4A
0.5422	0.000527401	0.00751956	CLTC
0.5422	0.000527401	0.00751956	NBPF24	RP11	640M9	2
0.541963	0.00053097	0.00755049	ATE1
-0.541963	0.00053097	0.00755049	HCST
-0.541963	0.00053097	0.00755049	IGK
0.541963	0.00053097	0.00755049	PTPN21
0.541726	0.000534561	0.00758155	CEP350
0.541726	0.000534561	0.00758155	LRRC16A
0.541726	0.000534561	0.00758155	NBEAL1
-0.541726	0.000534561	0.00758155	TXNDC12
0.541402	0.000539495	0.00764651	TMEM117
0.541252	0.000541806	0.00766919	FTH1P3
-0.541252	0.000541806	0.00766919	SELK
-0.541015	0.000545462	0.00771082	CD163
0.541015	0.000545462	0.00771082	SOS2
0.540778	0.00054914	0.00773745	BMP2
-0.540778	0.00054914	0.00773745	CHMP4A
0.540778	0.00054914	0.00773745	GATA6
-0.540778	0.00054914	0.00773745	HAUS4
0.540778	0.00054914	0.00773745	WWC1
-0.540669	0.000550836	0.00775629	BNIP3
0.540541	0.000552839	0.00777434	DTX4
-0.540541	0.000552839	0.00777434	HIST2H2AB
-0.540505	0.00055339	0.00777702	ANKRD34A
0.540303	0.000556561	0.00781141	ACP2
0.540303	0.000556561	0.00781141	MCL1
-0.540217	0.000557925	0.00782546	SDC3
-0.540066	0.000560305	0.00783338	AHCY
0.540066	0.000560305	0.00783338	ANKRD52
0.540066	0.000560305	0.00783338	C1GALT1
-0.540066	0.000560305	0.00783338	DCTPP1
0.540066	0.000560305	0.00783338	EDN3
0.539829	0.000564071	0.00787073	EHMT1
0.539829	0.000564071	0.00787073	HERC4
-0.539829	0.000564071	0.00787073	RAMP2
0.539743	0.000565452	0.00788489	EHD4
0.539592	0.00056786	0.00790315	DIRC2
-0.539592	0.00056786	0.00790315	IGHG3
-0.539592	0.00056786	0.00790315	IGKV5
0.539355	0.000571672	0.00794595	DDX60L
0.539355	0.000571672	0.00794595	SEC16A
0.539118	0.000575506	0.00798895	PCNT
0.539118	0.000575506	0.00798895	PDP1
-0.538881	0.000579363	0.00803732	ACYP2
-0.538676	0.00058272	0.00807349	RUVBL1
-0.538676	0.00058272	0.00807349	TOMM7
-0.538644	0.000583244	0.00807557	NHP2L1
0.538407	0.000587147	0.00810361	C17orf97
0.538407	0.000587147	0.00810361	FAM120B
0.538407	0.000587147	0.00810361	PI4KAP2
0.538407	0.000587147	0.00810361	RP2
0.538407	0.000587147	0.00810361	ST14
-0.53817	0.000591074	0.00815258	ZNF22
-0.537933	0.000595023	0.00819658	KCNN4
0.537933	0.000595023	0.00819658	VPS4B
-0.537727	0.000598461	0.00823868	FLT3LG
-0.53749	0.000602455	0.00827994	RTP4
0.537459	0.000602994	0.00827994	AHNAK
-0.537459	0.000602994	0.00827994	GIPC3
0.537459	0.000602994	0.00827994	MKL1
0.537253	0.000606473	0.00831926	DIDO1
0.537221	0.000607014	0.00831926	ATF7
0.537221	0.000607014	0.00831926	IQGAP1
-0.537112	0.000608883	0.00833957	PAK1IP1
-0.536984	0.000611059	0.00836406	ERCC1
0.536875	0.00061294	0.00837917	DNAJB7
-0.536875	0.00061294	0.00837917	ZCRB1
0.536747	0.000615127	0.00839843	LSR
-0.536747	0.000615127	0.00839843	VEGFB
-0.536542	0.000618669	0.00843828	RPS12
0.53651	0.00061922	0.00843828	NCSTN
0.53651	0.00061922	0.00843828	PPP2R3A
0.536273	0.000623336	0.00847832	ANO7
-0.536273	0.000623336	0.00847832	CMTM3
0.536273	0.000623336	0.00847832	CRIM1
0.536163	0.000625254	0.00849904	PIGG
-0.536068	0.000626921	0.00850782	SPIN4
-0.536036	0.000627477	0.00850782	IL23A
-0.536036	0.000627477	0.00850782	NGDN
0.536036	0.000627477	0.00850782	SAR1B
-0.535799	0.000631643	0.00855892	RPL29
0.535712	0.000633174	0.00857427	CHD1
0.535562	0.000635833	0.00860488	PURA
-0.535325	0.000640047	0.00864565	CDK4
0.535325	0.000640047	0.00864565	GSKIP
-0.535325	0.000640047	0.00864565	OSTC
0.535238	0.000641597	0.00866115	HIPK1
-0.535088	0.000644287	0.0086866	IGKC
0.535088	0.000644287	0.0086866	SUN1
0.534882	0.000647979	0.00871142	METTL21D
-0.534851	0.000648551	0.00871142	FPGS
-0.534851	0.000648551	0.00871142	GSTM3
-0.534851	0.000648551	0.00871142	MLF1
-0.534851	0.000648551	0.00871142	RNA5SP371
-0.534851	0.000648551	0.00871142	TAGLN3
0.534614	0.000652841	0.00875269	GPD1L
0.534614	0.000652841	0.00875269	PHLDB1
-0.534614	0.000652841	0.00875269	TTLL1
-0.534503	0.000654846	0.00877412	MRPS35
-0.534376	0.000657155	0.00878869	CDK7
-0.534376	0.000657155	0.00878869	CISD2
-0.534376	0.000657155	0.00878869	QDPR
0.534139	0.000661495	0.00884125	ABHD6
-0.533902	0.000665861	0.00887211	COX7B
0.533902	0.000665861	0.00887211	HERC3
0.533902	0.000665861	0.00887211	SRSF10
0.533902	0.000665861	0.00887211	TPMT
0.533902	0.000665861	0.00887211	TRMT2B
-0.533665	0.000670252	0.0089196	PQLC3
-0.533665	0.000670252	0.0089196	RFC2
-0.533428	0.000674668	0.00897284	MMAB
0.53327	0.000677626	0.00900417	G3BP2
-0.533191	0.000679111	0.00900417	EIF3F
0.533191	0.000679111	0.00900417	PTP4A1
0.533191	0.000679111	0.00900417	SLC7A11
0.533191	0.000679111	0.00900417	USP9X
0.532954	0.00068358	0.00903012	MCOLN2
0.532954	0.00068358	0.00903012	MINOS1P1
-0.532954	0.00068358	0.00903012	PRAC
0.532954	0.00068358	0.00903012	PTP4A2
0.532954	0.00068358	0.00903012	SATB2
-0.532954	0.00068358	0.00903012	TRBV21OR9
-0.532843	0.000685676	0.00905226	PAAF1
0.532717	0.000688074	0.00907282	SLC1A1
0.532717	0.000688074	0.00907282	SON
0.53248	0.000692595	0.00912128	BRPF3
-0.53248	0.000692595	0.00912128	IGKV2D
0.532274	0.000696536	0.00916758	STK38L
0.532156	0.000698818	0.00919201	RAB11FIP4
0.532006	0.000701716	0.00921889	DOPEY2
0.532006	0.000701716	0.00921889	VPS13A
-0.531769	0.000706316	0.00927368	ATP5J2
0.531532	0.000710944	0.0092892	AKAP1
-0.531532	0.000710944	0.0092892	EMC3
-0.531532	0.000710944	0.0092892	HORMAD2
0.531532	0.000710944	0.0092892	IREB2
0.531532	0.000710944	0.0092892	MBNL3
0.531532	0.000710944	0.0092892	RAPGEF2
-0.531532	0.000710944	0.0092892	TRBV20OR9
-0.531532	0.000710944	0.0092892	UBE2D4
0.53142	0.000713121	0.00931201	RUNDC3B
0.531326	0.000714978	0.00931616	C2CD3
-0.531294	0.000715598	0.00931616	DNASE1L3
-0.531294	0.000715598	0.00931616	KLHDC9
-0.531294	0.000715598	0.00931616	TSR3
0.531294	0.000715598	0.00931616	UGDH
0.531057	0.000720279	0.00937144	ARFGEF2
0.53097	0.000722005	0.00938824	ESYT2
0.53082	0.000724987	0.00941	ABHD3
-0.53082	0.000724987	0.00941	MRPS28
0.53082	0.000724987	0.00941	ZC3H4
-0.530583	0.000729722	0.00946008	MPZ
0.530583	0.000729722	0.00946008	MYO9B
0.530472	0.000731955	0.00948332	NAALADL1
-0.530346	0.000734485	0.00949899	DCAF8
-0.530346	0.000734485	0.00949899	PSMA7
0.530346	0.000734485	0.00949899	TMEM236
0.530109	0.000739276	0.00953807	C11orf54
-0.530109	0.000739276	0.00953807	IGKV1
-0.530109	0.000739276	0.00953807	TAF9B
0.530109	0.000739276	0.00953807	ZFP91
0.530022	0.000741043	0.00954945	BCAR1
-0.530022	0.000741043	0.00954945	SYNJ2BP
0.529872	0.000744094	0.00957162	MAML2
0.529872	0.000744094	0.00957162	NPIPB3	OTTHUMG00000163556	RP11	347C12	1	OTTHUMG00000170452	CTB	134H23	1	LOC728734	A	575C2	4	OTTHUMG00000166261	RP11	166B2	1	OTTHUMG00000166386	RP11	1348G14	2	LOC101060275	LOC101060449	NPIPB9	NPIPB8
0.529872	0.000744094	0.00957162	ZXDC
0.529635	0.00074894	0.00962821	CHMP2B
0.529398	0.000753814	0.00966783	AIM1
-0.529398	0.000753814	0.00966783	DPP7
0.529398	0.000753814	0.00966783	HINFP
-0.529398	0.000753814	0.00966783	IGKV3D
-0.529286	0.000756118	0.00969161	SLC17A1
-0.529161	0.000758717	0.00970186	IGK
0.529161	0.000758717	0.00970186	KIAA0430
0.529161	0.000758717	0.00970186	NLRP13
0.529161	0.000758717	0.00970186	SCIN
0.528955	0.000762993	0.00974757	CAMTA2
0.528924	0.000763647	0.00974757	LRRC66
-0.528924	0.000763647	0.00974757	TTC9
0.528812	0.00076598	0.00977157	XRCC3
-0.528687	0.000768606	0.00979348	TBCEL
-0.528687	0.000768606	0.00979348	THSD1
0.528599	0.000770437	0.00981102	NUFIP2
-0.52845	0.000773593	0.0098396	PSMA5
-0.52845	0.000773593	0.0098396	ZNF830
-0.528212	0.00077861	0.00988591	CD86
0.528212	0.00077861	0.00988591	CUX1
-0.528212	0.00077861	0.00988591	RETNLB
-0.527975	0.000783655	0.00993827	MRPS7
-0.527975	0.000783655	0.00993827	ZNF428
-0.527738	0.000788729	0.00997915	DIO2
-0.527738	0.000788729	0.00997915	DTYMK
-0.527738	0.000788729	0.00997915	ETFB
-0.527738	0.000788729	0.00997915	SEPTIN4
0.527501	0.000793832	0.0100261	DYRK1A
-0.527501	0.000793832	0.0100261	NDUFA11
0.527501	0.000793832	0.0100261	TAPBP
-0.527264	0.000798964	0.0100556	BHMT
-0.527264	0.000798964	0.0100556	IGKV3
0.527264	0.000798964	0.0100556	KIAA1737
0.527264	0.000798964	0.0100556	PTPLB
0.527264	0.000798964	0.0100556	RAPGEF5
0.527264	0.000798964	0.0100556	SLC17A5
-0.527102	0.00080248	0.0100939	RPS20
0.527027	0.000804126	0.010097	CLMN
-0.527027	0.000804126	0.010097	HAX1
-0.527027	0.000804126	0.010097	NRG3
0.52679	0.000809317	0.0101562	MAP3K2
0.526553	0.000814538	0.010198	APP
0.526553	0.000814538	0.010198	MFSD9
-0.526553	0.000814538	0.010198	MRPL32
0.526553	0.000814538	0.010198	NPIPA5	2	OTTHUMG00000166286	RP11	1212A22	4	NPIPP1	OTTHUMG00000133624	AC138969	4	OTTHUMG00000166284	RP11	1212A22	2	OTTHUMG00000166307	RP11	467M13	1	OTTHUMG00000163555	RP11	645C24	1	OTTHUMG00000163556	RP11	347C12	1	LOC101060449
-0.526316	0.000819789	0.0102519	CDPF1
0.526316	0.000819789	0.0102519	NPIPB3	OTTHUMG00000166261	RP11	166B2	1	LOC101060275
0.526228	0.000821731	0.0102702	GNB1
-0.526203	0.000822287	0.0102712	HSD17B14
0.526079	0.00082507	0.010294	RCAN1
0.526079	0.00082507	0.010294	RNF213
-0.525842	0.000830381	0.0103304	ARL3
0.525842	0.000830381	0.0103304	CLPTM1
0.525842	0.000830381	0.0103304	NPIPB5	231C14	4	OTTHUMG00000163555	RP11	645C24	1	OTTHUMG00000166261	RP11	166B2	1	LOC101060564	LOC101060275
0.525842	0.000830381	0.0103304	NUP50
0.525842	0.000830381	0.0103304	OR10J5
0.525605	0.000835722	0.010367	ATXN7
0.525605	0.000835722	0.010367	ERN2
-0.525605	0.000835722	0.010367	OR6B3
0.525605	0.000835722	0.010367	RASSF3
0.525605	0.000835722	0.010367	USP53
-0.525399	0.000840386	0.0104157	CREG1
-0.525367	0.000841094	0.0104157	ATPIF1
0.525367	0.000841094	0.0104157	SPEN
0.52513	0.000846496	0.0104585	C15orf39
0.52513	0.000846496	0.0104585	EZR
0.52513	0.000846496	0.0104585	MOGAT3
0.52513	0.000846496	0.0104585	SLC38A1
-0.524893	0.000851929	0.0105136	NENF
0.524893	0.000851929	0.0105136	OPTN
0.524781	0.000854521	0.0105396	FBRS
0.524656	0.000857393	0.0105449	FLJ45340
-0.524656	0.000857393	0.0105449	IGKC
-0.524656	0.000857393	0.0105449	NDUFA2
-0.524656	0.000857393	0.0105449	RNASEH2A
0.524656	0.000857393	0.0105449	VPS52
-0.52445	0.000862165	0.0105975	TRAJ33
-0.524182	0.000868414	0.01065	HRSP12
0.524182	0.000868414	0.01065	KRTAP5
0.524182	0.000868414	0.01065	PRDM4
0.524182	0.000868414	0.01065	SPAG1
0.523976	0.000873241	0.0106757	TRIM2
0.523945	0.000873971	0.0106757	GLS
0.523945	0.000873971	0.0106757	GVQW1
-0.523945	0.000873971	0.0106757	KCNN3
0.523945	0.000873971	0.0106757	NPIPB5	166B2	1	OTTHUMG00000163555	RP11	645C24	1	OTTHUMG00000170512	RP11	677O4	1	LOC101060564	LOC101060275
0.523945	0.000873971	0.0106757	SF3A1
0.523945	0.000873971	0.0106757	VSIG10
0.523708	0.00087956	0.0107379	KIAA1468
0.523471	0.000885181	0.0107882	CPNE8
0.523471	0.000885181	0.0107882	MCF2L
-0.523471	0.000885181	0.0107882	SPATA31A2
-0.523234	0.000890833	0.0108387	GIMAP4
0.523234	0.000890833	0.0108387	ITGB6
-0.523234	0.000890833	0.0108387	TFF3
0.522997	0.000896517	0.0108772	CD97
0.522997	0.000896517	0.0108772	COG7
-0.522997	0.000896517	0.0108772	HSCB
0.522997	0.000896517	0.0108772	NUTM2A
-0.522997	0.000896517	0.0108772	PRTFDC1
-0.52276	0.000902234	0.0109281	GIMAP7
0.52276	0.000902234	0.0109281	PPM1L
-0.52276	0.000902234	0.0109281	SLC27A6
-0.522523	0.000907983	0.0109793	DACT1
0.522523	0.000907983	0.0109793	KCTD9
0.522523	0.000907983	0.0109793	MACF1
-0.522477	0.000909098	0.0109866	GPR4
-0.522435	0.000910114	0.0109927	MRPS2
0.522285	0.000913764	0.0110183	ADAM20P1
-0.522285	0.000913764	0.0110183	IGKC
0.522285	0.000913764	0.0110183	RAB17
-0.522198	0.000915908	0.011038	NCF4
-0.522048	0.000919577	0.0110452	COX5A
-0.522048	0.000919577	0.0110452	FOXL1
0.522048	0.000919577	0.0110452	KCNG2
-0.522048	0.000919577	0.0110452	SERPINF1
0.522048	0.000919577	0.0110452	SHC1
0.522048	0.000919577	0.0110452	SLC38A10
-0.521884	0.000923637	0.0110878	UTP18
-0.521811	0.000925424	0.0110907	CYP2A6
0.521811	0.000925424	0.0110907	EP400
0.521811	0.000925424	0.0110907	UBR2
0.521605	0.000930535	0.0111457	SYNE3
-0.521574	0.000931303	0.0111488	MAL
0.521368	0.000936443	0.0112009	DIRAS2
0.521337	0.000937215	0.0112009	CTAGE4
-0.521337	0.000937215	0.0112009	RNA5SP46
0.5211	0.000943161	0.0112657	PPFIBP2
0.520863	0.00094914	0.0113246	ATP8A1
0.520863	0.00094914	0.0113246	SNX19
0.520657	0.000954368	0.0113807	SFT2D2
0.520389	0.000961199	0.0114558	PKD1P1	OTTHUMG00000166286	RP11	1212A22	4	OTTHUMG00000166305	RP11	82O18	1	OTTHUMG00000166262	RP11	719K4	1	OTTHUMG00000166264	RP11	719K4	2	NPIPP1	OTTHUMG00000166307	RP11	467M13	1	OTTHUMG00000166284	RP11	1212A22	2
0.520152	0.000967279	0.0115219	NOTCH2NL
-0.520038	0.000970208	0.0115504	SF3B5
0.519827	0.000975664	0.0116089	ZBTB34
-0.51944	0.000985723	0.0117093	CEBPD
-0.51944	0.000985723	0.0117093	COPRS
0.51944	0.000985723	0.0117093	MCM9
0.519203	0.00099194	0.0117572	C14orf183
0.519203	0.00099194	0.0117572	EFCAB14
0.519203	0.00099194	0.0117572	MTMR8
-0.519203	0.00099194	0.0117572	RAPSN
0.518966	0.000998192	0.0118054	ABCA10
0.518966	0.000998192	0.0118054	AK1
0.518966	0.000998192	0.0118054	GLRA2
0.518966	0.000998192	0.0118054	KTN1
-0.518729	0.00100448	0.0118602	C16orf80
-0.518729	0.00100448	0.0118602	PDCD1LG2
-0.518729	0.00100448	0.0118602	TMEM101
-0.518492	0.0010108	0.0119283	PSMC5
0.518255	0.00101716	0.0119968	MSL1
0.518018	0.00102355	0.0120524	FAM197Y2
0.518018	0.00102355	0.0120524	IRS2
-0.518018	0.00102355	0.0120524	KCNH2
0.517781	0.00102998	0.0121083	SGSM1
-0.517781	0.00102998	0.0121083	TFB2M
-0.517781	0.00102998	0.0121083	TMA7
-0.517544	0.00103644	0.0121644	MAPK10
0.517544	0.00103644	0.0121644	PARP4
0.517544	0.00103644	0.0121644	TCF20
0.517337	0.0010421	0.0121942	CHP1
-0.517307	0.00104294	0.0121942	APLF
-0.517307	0.00104294	0.0121942	GPX7
-0.517307	0.00104294	0.0121942	NUBP1
-0.517307	0.00104294	0.0121942	NUDCD2
0.517307	0.00104294	0.0121942	PPARG
0.517307	0.00104294	0.0121942	SS18L1
0.5171	0.00104863	0.0122507	MAPK7
-0.51707	0.00104947	0.0122507	HIST2H3D
0.51707	0.00104947	0.0122507	PRSS8
0.516833	0.00105605	0.0123207	THBS1
-0.516596	0.00106265	0.0123777	EIF2S2
-0.516596	0.00106265	0.0123777	PDZD11
-0.516596	0.00106265	0.0123777	RUNDC3A
-0.516481	0.00106586	0.0124084	FHL3
-0.516358	0.0010693	0.0124216	CCDC23
0.516358	0.0010693	0.0124216	ERVK13
-0.516358	0.0010693	0.0124216	IFT46
0.516358	0.0010693	0.0124216	YWHAG
0.516152	0.00107511	0.0124824	CYP2S1
-0.516121	0.00107598	0.0124857	CST7
0.516033	0.00107847	0.0125079	PSD3
0.515884	0.0010827	0.0125435	PHACTR2
0.515884	0.0010827	0.0125435	SMPDL3A
-0.51577	0.00108596	0.0125745	CA5BP1
0.515647	0.00108945	0.0126014	HOXB5
0.515647	0.00108945	0.0126014	UBN2
-0.51541	0.00109624	0.0126528	CD52
0.51541	0.00109624	0.0126528	FAM168B
0.51541	0.00109624	0.0126528	PLA2G4F
-0.51541	0.00109624	0.0126528	TMEM69
0.515295	0.00109955	0.0126774	LTBR
0.515295	0.00109955	0.0126774	TSPAN7
0.515204	0.00110219	0.0126909	LPIN2
0.515173	0.00110307	0.0126909	BTBD9
0.515173	0.00110307	0.0126909	DENND5B
-0.515173	0.00110307	0.0126909	TRAV16
0.514936	0.00110994	0.0127427	ALAS1
0.514936	0.00110994	0.0127427	DHCR24
-0.514936	0.00110994	0.0127427	PRMT6
0.514936	0.00110994	0.0127427	SOCS6
-0.514699	0.00111684	0.0127948	ELP5
-0.514699	0.00111684	0.0127948	GLCCI1
0.514699	0.00111684	0.0127948	HERC2P4
0.514699	0.00111684	0.0127948	MTMR4
0.514462	0.00112379	0.012847	FAM83H
-0.514462	0.00112379	0.012847	FBP1
-0.514462	0.00112379	0.012847	IGHM
0.514462	0.00112379	0.012847	TNFRSF11A
-0.514374	0.00112637	0.0128698	HIST3H2A
0.514225	0.00113077	0.0128995	CASP5
0.514225	0.00113077	0.0128995	PKP4
0.514225	0.00113077	0.0128995	POGZ
0.514137	0.00113337	0.0129223	MAP2K2
-0.513988	0.00113779	0.012959	C11orf96
-0.513988	0.00113779	0.012959	IGLC1
-0.513781	0.00114393	0.0130119	OR7A5
0.513751	0.00114484	0.0130119	ACACB
-0.513751	0.00114484	0.0130119	C1orf198
-0.513751	0.00114484	0.0130119	RPL22L1
0.513514	0.00115194	0.0130856	PRKAB2
-0.513276	0.00115907	0.0131598	IFITM2
0.513039	0.00116625	0.0132203	ANKRD62
0.513039	0.00116625	0.0132203	CANT1
-0.513039	0.00116625	0.0132203	PPBP
0.512802	0.00117346	0.0132881	ACTR2
0.512802	0.00117346	0.0132881	ARHGAP32
0.512687	0.00117699	0.0133141	ATAD2B
-0.512687	0.00117699	0.0133141	TMEM108
0.512565	0.00118071	0.0133353	MAP4K5
0.512565	0.00118071	0.0133353	MRPL42P5
-0.512565	0.00118071	0.0133353	SNAP47
-0.512477	0.00118342	0.0133589	LRRC25
0.512328	0.00118801	0.0134036	LY75
0.512091	0.00119534	0.0134511	CAPN8
-0.512091	0.00119534	0.0134511	CMC2
-0.512091	0.00119534	0.0134511	EEF1A1
0.512091	0.00119534	0.0134511	PLAC8
-0.512091	0.00119534	0.0134511	PTMS
0.511854	0.00120271	0.0135129	BSG
0.511854	0.00120271	0.0135129	FER1L6
0.511854	0.00120271	0.0135129	PRRC2C
0.511766	0.00120546	0.0135368	P2RY1
0.511617	0.00121012	0.013575	FFAR3
0.511617	0.00121012	0.013575	RFFL
-0.51138	0.00121757	0.0136373	BCL2A1
-0.51138	0.00121757	0.0136373	CMTM8
-0.51138	0.00121757	0.0136373	IGHV3
0.511173	0.00122411	0.0136928	IVNS1ABP
0.511143	0.00122507	0.0136928	SPRTN
0.511143	0.00122507	0.0136928	UGT1A9
0.511143	0.00122507	0.0136928	ZDHHC21
0.510906	0.0012326	0.0137699	NRAS
-0.51079	0.0012363	0.0138041	PCED1B
0.510669	0.00124017	0.0138116	ADAM10
-0.510669	0.00124017	0.0138116	IFITM3
-0.510669	0.00124017	0.0138116	IGKC
-0.510669	0.00124017	0.0138116	LSM4
0.510669	0.00124017	0.0138116	SPATA2
0.51058	0.001243	0.013836	C12orf49
0.510431	0.00124779	0.0138821	STAG3L1
0.510315	0.00125153	0.0139165	MAP4K3
0.510225	0.00125447	0.0139385	ZNF816
0.510194	0.00125545	0.0139385	CARS
-0.510194	0.00125545	0.0139385	TUSC2
-0.509957	0.00126314	0.0140023	COL11A1
0.509957	0.00126314	0.0140023	LPHN1
0.509957	0.00126314	0.0140023	YWHAH
0.50975	0.00126989	0.0140592	PTCHD3P1
0.50972	0.00127088	0.0140592	ANXA4
0.50972	0.00127088	0.0140592	GNRH1
-0.50972	0.00127088	0.0140592	IGLV9
0.509483	0.00127866	0.0141381	SH3RF2
0.509246	0.00128649	0.0142027	GOLIM4
-0.509246	0.00128649	0.0142027	HABP4
0.509246	0.00128649	0.0142027	ZC3HAV1
-0.509009	0.00129435	0.0142604	MNF1
0.509009	0.00129435	0.0142604	TAP2
0.509009	0.00129435	0.0142604	VTI1A
-0.509009	0.00129435	0.0142604	VTI1B
0.508893	0.00129823	0.0142958	CEMP1
0.508772	0.00130226	0.0143182	ADD1
-0.508772	0.00130226	0.0143182	IGHV1
-0.508772	0.00130226	0.0143182	ZCCHC17
-0.508535	0.00131021	0.014391	C19orf53
0.508535	0.00131021	0.014391	PPP2R1B
0.508298	0.00131821	0.014442	ANO9
0.508298	0.00131821	0.014442	C16orf72
0.508298	0.00131821	0.014442	MT4
0.508298	0.00131821	0.014442	SPPL3
-0.508298	0.00131821	0.014442	TMEM107
0.508061	0.00132624	0.0145153	ANKRD20A1
-0.508061	0.00132624	0.0145153	EBAG9
0.507824	0.00133432	0.0145815	ESRP2
0.507824	0.00133432	0.0145815	MTMR10
0.507824	0.00133432	0.0145815	NR2C2
0.507735	0.00133735	0.0146072	SPINT1
-0.507707	0.00133831	0.0146104	CNPY4
0.507587	0.00134244	0.0146332	CDC42SE2
-0.507587	0.00134244	0.0146332	IFITM4P
0.507587	0.00134244	0.0146332	PITPNA
0.507233	0.00135465	0.0147588	PDZD3
0.507112	0.00135882	0.0147819	EHBP1L1
0.507112	0.00135882	0.0147819	IST1
-0.507112	0.00135882	0.0147819	SMIM20
-0.506996	0.00136288	0.0148186	ZNF467
0.506875	0.00136707	0.0148492	KLF13
-0.506875	0.00136707	0.0148492	PLA2G1B
-0.506668	0.00137432	0.0149018	ST13P4
0.506638	0.00137537	0.0149018	CLCN3
0.506638	0.00137537	0.0149018	NPIPA5	RP11	719K4	1	OTTHUMG00000166264	RP11	719K4	2	NPIPP1	OTTHUMG00000166307	RP11	467M13	1	OTTHUMG00000166284	RP11	1212A22	2
-0.506638	0.00137537	0.0149018	RUVBL2
0.506638	0.00137537	0.0149018	ZNFX1
-0.506401	0.00138372	0.0149847	PNPLA4
0.506164	0.0013921	0.0150227	CKMT1A
-0.506164	0.0013921	0.0150227	DNAJC12
0.506164	0.0013921	0.0150227	HTT
-0.506164	0.0013921	0.0150227	IRAK1BP1
0.506164	0.0013921	0.0150227	NOXRED1
0.506164	0.0013921	0.0150227	PTPRK
0.506164	0.0013921	0.0150227	RNF19A
[truncated: 19,573 more rows]
[truncated: 8 more columns]

## Sheet: Table S4
Table S4. Pathway enrichment analysis of the colon genes significantly associated with DPP9 (P-FDR < 0.0001) using the Reactome gene sets
GroupID	Term	Description	Log(P-value)	Log(q-value)	InTerm_InList	Genes	Symbols
1_Member	R-HSA-72689	Formation of a pool of free 40S subunits	-42.4182	-39.0432	43/101	4736,6132,6133,6135,6136,6138,6139,6142,6143,6144,6152,6154,6155,6156,6157,6169,6171,6187,6189,6193,6202,6203,6205,6207,6209,6210,6218,6222,6223,6227,6228,6232,6234,6235,8664,8667,8668,9045,10480,11224,25873,27335,51386	RPL10A,RPL8,RPL9,RPL11,RPL12,RPL15,RPL17,RPL18A,RPL19,RPL21,RPL24,RPL26,RPL27,RPL30,RPL27A,RPL38,RPL41,RPS2,RPS3A,RPS5,RPS8,RPS9,RPS11,RPS13,RPS15,RPS15A,RPS17,RPS18,RPS19,RPS21,RPS23,RPS27,RPS28,RPS29,EIF3D,EIF3H,EIF3I,RPL14,EIF3M,RPL35,RPL36,EIF3K,EIF3L
1_Member	R-HSA-156827	L13a-mediated translational silencing of Ceruloplasmin expression	-41.7236	-38.6497	44/111	4736,6132,6133,6135,6136,6138,6139,6142,6143,6144,6152,6154,6155,6156,6157,6169,6171,6187,6189,6193,6202,6203,6205,6207,6209,6210,6218,6222,6223,6227,6228,6232,6234,6235,7458,8664,8667,8668,9045,10480,11224,25873,27335,51386	RPL10A,RPL8,RPL9,RPL11,RPL12,RPL15,RPL17,RPL18A,RPL19,RPL21,RPL24,RPL26,RPL27,RPL30,RPL27A,RPL38,RPL41,RPS2,RPS3A,RPS5,RPS8,RPS9,RPS11,RPS13,RPS15,RPS15A,RPS17,RPS18,RPS19,RPS21,RPS23,RPS27,RPS28,RPS29,EIF4H,EIF3D,EIF3H,EIF3I,RPL14,EIF3M,RPL35,RPL36,EIF3K,EIF3L
1_Member	R-HSA-72706	GTP hydrolysis and joining of the 60S ribosomal subunit	-41.5163	-38.6185	44/112	4736,6132,6133,6135,6136,6138,6139,6142,6143,6144,6152,6154,6155,6156,6157,6169,6171,6187,6189,6193,6202,6203,6205,6207,6209,6210,6218,6222,6223,6227,6228,6232,6234,6235,7458,8664,8667,8668,9045,10480,11224,25873,27335,51386	RPL10A,RPL8,RPL9,RPL11,RPL12,RPL15,RPL17,RPL18A,RPL19,RPL21,RPL24,RPL26,RPL27,RPL30,RPL27A,RPL38,RPL41,RPS2,RPS3A,RPS5,RPS8,RPS9,RPS11,RPS13,RPS15,RPS15A,RPS17,RPS18,RPS19,RPS21,RPS23,RPS27,RPS28,RPS29,EIF4H,EIF3D,EIF3H,EIF3I,RPL14,EIF3M,RPL35,RPL36,EIF3K,EIF3L
1_Member	R-HSA-72613	Eukaryotic Translation Initiation	-40.1316	-37.4556	44/119	4736,6132,6133,6135,6136,6138,6139,6142,6143,6144,6152,6154,6155,6156,6157,6169,6171,6187,6189,6193,6202,6203,6205,6207,6209,6210,6218,6222,6223,6227,6228,6232,6234,6235,7458,8664,8667,8668,9045,10480,11224,25873,27335,51386	RPL10A,RPL8,RPL9,RPL11,RPL12,RPL15,RPL17,RPL18A,RPL19,RPL21,RPL24,RPL26,RPL27,RPL30,RPL27A,RPL38,RPL41,RPS2,RPS3A,RPS5,RPS8,RPS9,RPS11,RPS13,RPS15,RPS15A,RPS17,RPS18,RPS19,RPS21,RPS23,RPS27,RPS28,RPS29,EIF4H,EIF3D,EIF3H,EIF3I,RPL14,EIF3M,RPL35,RPL36,EIF3K,EIF3L
1_Member	R-HSA-72737	Cap-dependent Translation Initiation	-40.1316	-37.4556	44/119	4736,6132,6133,6135,6136,6138,6139,6142,6143,6144,6152,6154,6155,6156,6157,6169,6171,6187,6189,6193,6202,6203,6205,6207,6209,6210,6218,6222,6223,6227,6228,6232,6234,6235,7458,8664,8667,8668,9045,10480,11224,25873,27335,51386	RPL10A,RPL8,RPL9,RPL11,RPL12,RPL15,RPL17,RPL18A,RPL19,RPL21,RPL24,RPL26,RPL27,RPL30,RPL27A,RPL38,RPL41,RPS2,RPS3A,RPS5,RPS8,RPS9,RPS11,RPS13,RPS15,RPS15A,RPS17,RPS18,RPS19,RPS21,RPS23,RPS27,RPS28,RPS29,EIF4H,EIF3D,EIF3H,EIF3I,RPL14,EIF3M,RPL35,RPL36,EIF3K,EIF3L
1_Member	R-HSA-156842	Eukaryotic Translation Elongation	-38.1854	-35.5886	39/93	1933,1937,4736,6132,6133,6135,6136,6138,6139,6142,6143,6144,6152,6154,6155,6156,6157,6169,6171,6187,6189,6193,6202,6203,6205,6207,6209,6210,6218,6222,6223,6227,6228,6232,6234,6235,9045,11224,25873	EEF1B2,EEF1G,RPL10A,RPL8,RPL9,RPL11,RPL12,RPL15,RPL17,RPL18A,RPL19,RPL21,RPL24,RPL26,RPL27,RPL30,RPL27A,RPL38,RPL41,RPS2,RPS3A,RPS5,RPS8,RPS9,RPS11,RPS13,RPS15,RPS15A,RPS17,RPS18,RPS19,RPS21,RPS23,RPS27,RPS28,RPS29,RPL14,RPL35,RPL36
1_Member	R-HSA-72766	Translation	-38.0554	-35.5255	60/291	16,1933,1937,4736,6132,6133,6135,6136,6138,6139,6142,6143,6144,6152,6154,6155,6156,6157,6169,6171,6187,6189,6193,6202,6203,6205,6207,6209,6210,6218,6222,6223,6227,6228,6232,6234,6235,6746,7458,8664,8667,8668,9045,9553,10480,11224,25873,26589,27335,29074,29088,29093,51258,51386,51650,65003,65005,78988,79590,90701	AARS1,EEF1B2,EEF1G,RPL10A,RPL8,RPL9,RPL11,RPL12,RPL15,RPL17,RPL18A,RPL19,RPL21,RPL24,RPL26,RPL27,RPL30,RPL27A,RPL38,RPL41,RPS2,RPS3A,RPS5,RPS8,RPS9,RPS11,RPS13,RPS15,RPS15A,RPS17,RPS18,RPS19,RPS21,RPS23,RPS27,RPS28,RPS29,SSR2,EIF4H,EIF3D,EIF3H,EIF3I,RPL14,MRPL33,EIF3M,RPL35,RPL36,MRPL46,EIF3K,MRPL18,MRPL15,MRPL22,MRPL51,EIF3L,MRPS33,MRPL11,MRPL9,MRPL57,MRPL24,SEC11C
1_Member	R-HSA-156902	Peptide chain elongation	-36.0751	-33.6544	37/89	4736,6132,6133,6135,6136,6138,6139,6142,6143,6144,6152,6154,6155,6156,6157,6169,6171,6187,6189,6193,6202,6203,6205,6207,6209,6210,6218,6222,6223,6227,6228,6232,6234,6235,9045,11224,25873	RPL10A,RPL8,RPL9,RPL11,RPL12,RPL15,RPL17,RPL18A,RPL19,RPL21,RPL24,RPL26,RPL27,RPL30,RPL27A,RPL38,RPL41,RPS2,RPS3A,RPS5,RPS8,RPS9,RPS11,RPS13,RPS15,RPS15A,RPS17,RPS18,RPS19,RPS21,RPS23,RPS27,RPS28,RPS29,RPL14,RPL35,RPL36
1_Member	R-HSA-192823	Viral mRNA Translation	-36.0751	-33.6544	37/89	4736,6132,6133,6135,6136,6138,6139,6142,6143,6144,6152,6154,6155,6156,6157,6169,6171,6187,6189,6193,6202,6203,6205,6207,6209,6210,6218,6222,6223,6227,6228,6232,6234,6235,9045,11224,25873	RPL10A,RPL8,RPL9,RPL11,RPL12,RPL15,RPL17,RPL18A,RPL19,RPL21,RPL24,RPL26,RPL27,RPL30,RPL27A,RPL38,RPL41,RPS2,RPS3A,RPS5,RPS8,RPS9,RPS11,RPS13,RPS15,RPS15A,RPS17,RPS18,RPS19,RPS21,RPS23,RPS27,RPS28,RPS29,RPL14,RPL35,RPL36
1_Member	R-HSA-927802	Nonsense-Mediated Decay (NMD)	-35.27	-32.9517	40/115	4736,6132,6133,6135,6136,6138,6139,6142,6143,6144,6152,6154,6155,6156,6157,6169,6171,6187,6189,6193,6202,6203,6205,6207,6209,6210,6218,6222,6223,6227,6228,6232,6234,6235,9045,9887,11224,23381,25873,55181	RPL10A,RPL8,RPL9,RPL11,RPL12,RPL15,RPL17,RPL18A,RPL19,RPL21,RPL24,RPL26,RPL27,RPL30,RPL27A,RPL38,RPL41,RPS2,RPS3A,RPS5,RPS8,RPS9,RPS11,RPS13,RPS15,RPS15A,RPS17,RPS18,RPS19,RPS21,RPS23,RPS27,RPS28,RPS29,RPL14,SMG7,RPL35,SMG5,RPL36,SMG8
1_Member	R-HSA-975957	Nonsense Mediated Decay (NMD) enhanced by the Exon Junction Complex (EJC)	-35.27	-32.9517	40/115	4736,6132,6133,6135,6136,6138,6139,6142,6143,6144,6152,6154,6155,6156,6157,6169,6171,6187,6189,6193,6202,6203,6205,6207,6209,6210,6218,6222,6223,6227,6228,6232,6234,6235,9045,9887,11224,23381,25873,55181	RPL10A,RPL8,RPL9,RPL11,RPL12,RPL15,RPL17,RPL18A,RPL19,RPL21,RPL24,RPL26,RPL27,RPL30,RPL27A,RPL38,RPL41,RPS2,RPS3A,RPS5,RPS8,RPS9,RPS11,RPS13,RPS15,RPS15A,RPS17,RPS18,RPS19,RPS21,RPS23,RPS27,RPS28,RPS29,RPL14,SMG7,RPL35,SMG5,RPL36,SMG8
1_Member	R-HSA-2408557	Selenocysteine synthesis	-35.2126	-32.9517	37/93	4736,6132,6133,6135,6136,6138,6139,6142,6143,6144,6152,6154,6155,6156,6157,6169,6171,6187,6189,6193,6202,6203,6205,6207,6209,6210,6218,6222,6223,6227,6228,6232,6234,6235,9045,11224,25873	RPL10A,RPL8,RPL9,RPL11,RPL12,RPL15,RPL17,RPL18A,RPL19,RPL21,RPL24,RPL26,RPL27,RPL30,RPL27A,RPL38,RPL41,RPS2,RPS3A,RPS5,RPS8,RPS9,RPS11,RPS13,RPS15,RPS15A,RPS17,RPS18,RPS19,RPS21,RPS23,RPS27,RPS28,RPS29,RPL14,RPL35,RPL36
1_Member	R-HSA-72764	Eukaryotic Translation Termination	-35.2126	-32.9517	37/93	4736,6132,6133,6135,6136,6138,6139,6142,6143,6144,6152,6154,6155,6156,6157,6169,6171,6187,6189,6193,6202,6203,6205,6207,6209,6210,6218,6222,6223,6227,6228,6232,6234,6235,9045,11224,25873	RPL10A,RPL8,RPL9,RPL11,RPL12,RPL15,RPL17,RPL18A,RPL19,RPL21,RPL24,RPL26,RPL27,RPL30,RPL27A,RPL38,RPL41,RPS2,RPS3A,RPS5,RPS8,RPS9,RPS11,RPS13,RPS15,RPS15A,RPS17,RPS18,RPS19,RPS21,RPS23,RPS27,RPS28,RPS29,RPL14,RPL35,RPL36
1_Member	R-HSA-975956	Nonsense Mediated Decay (NMD) independent of the Exon Junction Complex (EJC)	-34.8	-32.5712	37/95	4736,6132,6133,6135,6136,6138,6139,6142,6143,6144,6152,6154,6155,6156,6157,6169,6171,6187,6189,6193,6202,6203,6205,6207,6209,6210,6218,6222,6223,6227,6228,6232,6234,6235,9045,11224,25873	RPL10A,RPL8,RPL9,RPL11,RPL12,RPL15,RPL17,RPL18A,RPL19,RPL21,RPL24,RPL26,RPL27,RPL30,RPL27A,RPL38,RPL41,RPS2,RPS3A,RPS5,RPS8,RPS9,RPS11,RPS13,RPS15,RPS15A,RPS17,RPS18,RPS19,RPS21,RPS23,RPS27,RPS28,RPS29,RPL14,RPL35,RPL36
1_Member	R-HSA-1799339	SRP-dependent cotranslational protein targeting to membrane	-34.4199	-32.2211	39/112	4736,6132,6133,6135,6136,6138,6139,6142,6143,6144,6152,6154,6155,6156,6157,6169,6171,6187,6189,6193,6202,6203,6205,6207,6209,6210,6218,6222,6223,6227,6228,6232,6234,6235,6746,9045,11224,25873,90701	RPL10A,RPL8,RPL9,RPL11,RPL12,RPL15,RPL17,RPL18A,RPL19,RPL21,RPL24,RPL26,RPL27,RPL30,RPL27A,RPL38,RPL41,RPS2,RPS3A,RPS5,RPS8,RPS9,RPS11,RPS13,RPS15,RPS15A,RPS17,RPS18,RPS19,RPS21,RPS23,RPS27,RPS28,RPS29,SSR2,RPL14,RPL35,RPL36,SEC11C
1_Member	R-HSA-9633012	Response of EIF2AK4 (GCN2) to amino acid deficiency	-33.6289	-31.4581	37/101	4736,6132,6133,6135,6136,6138,6139,6142,6143,6144,6152,6154,6155,6156,6157,6169,6171,6187,6189,6193,6202,6203,6205,6207,6209,6210,6218,6222,6223,6227,6228,6232,6234,6235,9045,11224,25873	RPL10A,RPL8,RPL9,RPL11,RPL12,RPL15,RPL17,RPL18A,RPL19,RPL21,RPL24,RPL26,RPL27,RPL30,RPL27A,RPL38,RPL41,RPS2,RPS3A,RPS5,RPS8,RPS9,RPS11,RPS13,RPS15,RPS15A,RPS17,RPS18,RPS19,RPS21,RPS23,RPS27,RPS28,RPS29,RPL14,RPL35,RPL36
1_Member	R-HSA-2408522	Selenoamino acid metabolism	-32.0695	-29.925	38/118	4736,6132,6133,6135,6136,6138,6139,6142,6143,6144,6152,6154,6155,6156,6157,6169,6171,6187,6189,6193,6202,6203,6205,6207,6209,6210,6218,6222,6223,6227,6228,6232,6234,6235,9045,9060,11224,25873	RPL10A,RPL8,RPL9,RPL11,RPL12,RPL15,RPL17,RPL18A,RPL19,RPL21,RPL24,RPL26,RPL27,RPL30,RPL27A,RPL38,RPL41,RPS2,RPS3A,RPS5,RPS8,RPS9,RPS11,RPS13,RPS15,RPS15A,RPS17,RPS18,RPS19,RPS21,RPS23,RPS27,RPS28,RPS29,RPL14,PAPSS2,RPL35,RPL36
1_Member	R-HSA-9675108	Nervous system development	-29.0636	-26.944	70/577	60,1739,1785,1793,1948,1956,2675,2909,4627,4736,5362,5663,5683,5694,5879,6132,6133,6135,6136,6138,6139,6142,6143,6144,6152,6154,6155,6156,6157,6169,6171,6187,6189,6193,6202,6203,6205,6207,6209,6210,6218,6222,6223,6227,6228,6232,6234,6235,6453,6709,6711,6721,7003,7204,7305,7410,7430,8997,9045,9826,9855,9861,9978,10093,11224,25873,30011,57556,79784,80031	ACTB,DLG1,DNM2,DOCK1,EFNB2,EGFR,GFRA2,ARHGAP35,MYH9,RPL10A,PLXNA2,PSEN1,PSMA2,PSMB6,RAC1,RPL8,RPL9,RPL11,RPL12,RPL15,RPL17,RPL18A,RPL19,RPL21,RPL24,RPL26,RPL27,RPL30,RPL27A,RPL38,RPL41,RPS2,RPS3A,RPS5,RPS8,RPS9,RPS11,RPS13,RPS15,RPS15A,RPS17,RPS18,RPS19,RPS21,RPS23,RPS27,RPS28,RPS29,ITSN1,SPTAN1,SPTBN1,SREBF2,TEAD1,TRIO,TYROBP,VAV2,EZR,KALRN,RPL14,ARHGEF11,FARP2,PSMD6,RBX1,ARPC4,RPL35,RPL36,SH3KB…
1_Member	R-HSA-9010553	Regulation of expression of SLITs and ROBOs	-28.8472	-26.751	41/171	4736,5683,5694,6132,6133,6135,6136,6138,6139,6142,6143,6144,6152,6154,6155,6156,6157,6169,6171,6187,6189,6193,6202,6203,6205,6207,6209,6210,6218,6222,6223,6227,6228,6232,6234,6235,9045,9861,9978,11224,25873	RPL10A,PSMA2,PSMB6,RPL8,RPL9,RPL11,RPL12,RPL15,RPL17,RPL18A,RPL19,RPL21,RPL24,RPL26,RPL27,RPL30,RPL27A,RPL38,RPL41,RPS2,RPS3A,RPS5,RPS8,RPS9,RPS11,RPS13,RPS15,RPS15A,RPS17,RPS18,RPS19,RPS21,RPS23,RPS27,RPS28,RPS29,RPL14,PSMD6,RBX1,RPL35,RPL36
1_Member	R-HSA-422475	Axon guidance	-28.6315	-26.5576	68/552	60,1739,1785,1793,1948,1956,2675,2909,4627,4736,5362,5663,5683,5694,5879,6132,6133,6135,6136,6138,6139,6142,6143,6144,6152,6154,6155,6156,6157,6169,6171,6187,6189,6193,6202,6203,6205,6207,6209,6210,6218,6222,6223,6227,6228,6232,6234,6235,6453,6709,6711,7204,7305,7410,7430,8997,9045,9826,9855,9861,9978,10093,11224,25873,30011,57556,79784,80031	ACTB,DLG1,DNM2,DOCK1,EFNB2,EGFR,GFRA2,ARHGAP35,MYH9,RPL10A,PLXNA2,PSEN1,PSMA2,PSMB6,RAC1,RPL8,RPL9,RPL11,RPL12,RPL15,RPL17,RPL18A,RPL19,RPL21,RPL24,RPL26,RPL27,RPL30,RPL27A,RPL38,RPL41,RPS2,RPS3A,RPS5,RPS8,RPS9,RPS11,RPS13,RPS15,RPS15A,RPS17,RPS18,RPS19,RPS21,RPS23,RPS27,RPS28,RPS29,ITSN1,SPTAN1,SPTBN1,TRIO,TYROBP,VAV2,EZR,KALRN,RPL14,ARHGEF11,FARP2,PSMD6,RBX1,ARPC4,RPL35,RPL36,SH3KBP1,SEMA6A,MYH…
1_Member	R-HSA-168273	Influenza Viral RNA Transcription and Replication	-28.3667	-26.314	37/135	4736,6132,6133,6135,6136,6138,6139,6142,6143,6144,6152,6154,6155,6156,6157,6169,6171,6187,6189,6193,6202,6203,6205,6207,6209,6210,6218,6222,6223,6227,6228,6232,6234,6235,9045,11224,25873	RPL10A,RPL8,RPL9,RPL11,RPL12,RPL15,RPL17,RPL18A,RPL19,RPL21,RPL24,RPL26,RPL27,RPL30,RPL27A,RPL38,RPL41,RPS2,RPS3A,RPS5,RPS8,RPS9,RPS11,RPS13,RPS15,RPS15A,RPS17,RPS18,RPS19,RPS21,RPS23,RPS27,RPS28,RPS29,RPL14,RPL35,RPL36
1_Member	R-HSA-6791226	Major pathway of rRNA processing in the nucleolus and cytosol	-26.3906	-24.3581	40/184	2091,4736,6132,6133,6135,6136,6138,6139,6142,6143,6144,6152,6154,6155,6156,6157,6169,6171,6187,6189,6193,6202,6203,6205,6207,6209,6210,6218,6222,6223,6227,6228,6232,6234,6235,8780,9045,11224,25873,51013	FBL,RPL10A,RPL8,RPL9,RPL11,RPL12,RPL15,RPL17,RPL18A,RPL19,RPL21,RPL24,RPL26,RPL27,RPL30,RPL27A,RPL38,RPL41,RPS2,RPS3A,RPS5,RPS8,RPS9,RPS11,RPS13,RPS15,RPS15A,RPS17,RPS18,RPS19,RPS21,RPS23,RPS27,RPS28,RPS29,RIOK3,RPL14,RPL35,RPL36,EXOSC1
1_Member	R-HSA-168255	Influenza Infection	-25.8941	-23.8809	37/156	4736,6132,6133,6135,6136,6138,6139,6142,6143,6144,6152,6154,6155,6156,6157,6169,6171,6187,6189,6193,6202,6203,6205,6207,6209,6210,6218,6222,6223,6227,6228,6232,6234,6235,9045,11224,25873	RPL10A,RPL8,RPL9,RPL11,RPL12,RPL15,RPL17,RPL18A,RPL19,RPL21,RPL24,RPL26,RPL27,RPL30,RPL27A,RPL38,RPL41,RPS2,RPS3A,RPS5,RPS8,RPS9,RPS11,RPS13,RPS15,RPS15A,RPS17,RPS18,RPS19,RPS21,RPS23,RPS27,RPS28,RPS29,RPL14,RPL35,RPL36
1_Member	R-HSA-376176	Signaling by ROBO receptors	-25.4652	-23.4783	42/218	4736,5683,5694,5879,6132,6133,6135,6136,6138,6139,6142,6143,6144,6152,6154,6155,6156,6157,6169,6171,6187,6189,6193,6202,6203,6205,6207,6209,6210,6218,6222,6223,6227,6228,6232,6234,6235,9045,9861,9978,11224,25873	RPL10A,PSMA2,PSMB6,RAC1,RPL8,RPL9,RPL11,RPL12,RPL15,RPL17,RPL18A,RPL19,RPL21,RPL24,RPL26,RPL27,RPL30,RPL27A,RPL38,RPL41,RPS2,RPS3A,RPS5,RPS8,RPS9,RPS11,RPS13,RPS15,RPS15A,RPS17,RPS18,RPS19,RPS21,RPS23,RPS27,RPS28,RPS29,RPL14,PSMD6,RBX1,RPL35,RPL36
1_Member	R-HSA-8868773	rRNA processing in the nucleus and cytosol	-25.4553	-23.4783	40/194	2091,4736,6132,6133,6135,6136,6138,6139,6142,6143,6144,6152,6154,6155,6156,6157,6169,6171,6187,6189,6193,6202,6203,6205,6207,6209,6210,6218,6222,6223,6227,6228,6232,6234,6235,8780,9045,11224,25873,51013	FBL,RPL10A,RPL8,RPL9,RPL11,RPL12,RPL15,RPL17,RPL18A,RPL19,RPL21,RPL24,RPL26,RPL27,RPL30,RPL27A,RPL38,RPL41,RPS2,RPS3A,RPS5,RPS8,RPS9,RPS11,RPS13,RPS15,RPS15A,RPS17,RPS18,RPS19,RPS21,RPS23,RPS27,RPS28,RPS29,RIOK3,RPL14,RPL35,RPL36,EXOSC1
1_Member	R-HSA-72312	rRNA processing	-24.5779	-22.618	40/204	2091,4736,6132,6133,6135,6136,6138,6139,6142,6143,6144,6152,6154,6155,6156,6157,6169,6171,6187,6189,6193,6202,6203,6205,6207,6209,6210,6218,6222,6223,6227,6228,6232,6234,6235,8780,9045,11224,25873,51013	FBL,RPL10A,RPL8,RPL9,RPL11,RPL12,RPL15,RPL17,RPL18A,RPL19,RPL21,RPL24,RPL26,RPL27,RPL30,RPL27A,RPL38,RPL41,RPS2,RPS3A,RPS5,RPS8,RPS9,RPS11,RPS13,RPS15,RPS15A,RPS17,RPS18,RPS19,RPS21,RPS23,RPS27,RPS28,RPS29,RIOK3,RPL14,RPL35,RPL36,EXOSC1
1_Member	R-HSA-72695	Formation of the ternary complex, and subsequently, the 43S complex	-23.6318	-21.6883	23/51	6187,6189,6193,6202,6203,6205,6207,6209,6210,6218,6222,6223,6227,6228,6232,6234,6235,8664,8667,8668,10480,27335,51386	RPS2,RPS3A,RPS5,RPS8,RPS9,RPS11,RPS13,RPS15,RPS15A,RPS17,RPS18,RPS19,RPS21,RPS23,RPS27,RPS28,RPS29,EIF3D,EIF3H,EIF3I,EIF3M,EIF3K,EIF3L
1_Member	R-HSA-72649	Translation initiation complex formation	-23.52	-21.6075	24/58	6187,6189,6193,6202,6203,6205,6207,6209,6210,6218,6222,6223,6227,6228,6232,6234,6235,7458,8664,8667,8668,10480,27335,51386	RPS2,RPS3A,RPS5,RPS8,RPS9,RPS11,RPS13,RPS15,RPS15A,RPS17,RPS18,RPS19,RPS21,RPS23,RPS27,RPS28,RPS29,EIF4H,EIF3D,EIF3H,EIF3I,EIF3M,EIF3K,EIF3L
1_Member	R-HSA-72702	Ribosomal scanning and start codon recognition	-23.52	-21.6075	24/58	6187,6189,6193,6202,6203,6205,6207,6209,6210,6218,6222,6223,6227,6228,6232,6234,6235,7458,8664,8667,8668,10480,27335,51386	RPS2,RPS3A,RPS5,RPS8,RPS9,RPS11,RPS13,RPS15,RPS15A,RPS17,RPS18,RPS19,RPS21,RPS23,RPS27,RPS28,RPS29,EIF4H,EIF3D,EIF3H,EIF3I,EIF3M,EIF3K,EIF3L
1_Member	R-HSA-72662	Activation of the mRNA upon binding of the cap-binding complex and eIFs, and subsequent binding to 43S	-23.3028	-21.405	24/59	6187,6189,6193,6202,6203,6205,6207,6209,6210,6218,6222,6223,6227,6228,6232,6234,6235,7458,8664,8667,8668,10480,27335,51386	RPS2,RPS3A,RPS5,RPS8,RPS9,RPS11,RPS13,RPS15,RPS15A,RPS17,RPS18,RPS19,RPS21,RPS23,RPS27,RPS28,RPS29,EIF4H,EIF3D,EIF3H,EIF3I,EIF3M,EIF3K,EIF3L
1_Member	R-HSA-71291	Metabolism of amino acids and derivatives	-19.4034	-17.5199	46/374	4736,5092,5683,5694,6132,6133,6135,6136,6138,6139,6142,6143,6144,6152,6154,6155,6156,6157,6169,6171,6187,6189,6193,6202,6203,6205,6207,6209,6210,6218,6222,6223,6227,6228,6232,6234,6235,6535,9045,9060,9861,11224,23446,25873,85007,256987	RPL10A,PCBD1,PSMA2,PSMB6,RPL8,RPL9,RPL11,RPL12,RPL15,RPL17,RPL18A,RPL19,RPL21,RPL24,RPL26,RPL27,RPL30,RPL27A,RPL38,RPL41,RPS2,RPS3A,RPS5,RPS8,RPS9,RPS11,RPS13,RPS15,RPS15A,RPS17,RPS18,RPS19,RPS21,RPS23,RPS27,RPS28,RPS29,SLC6A8,RPL14,PAPSS2,PSMD6,RPL35,SLC44A1,RPL36,PHYKPL,SERINC5
1_Member	R-HSA-8953854	Metabolism of RNA	-18.7564	-16.8866	61/673	2091,4736,4904,5094,5683,5694,6132,6133,6135,6136,6138,6139,6142,6143,6144,6152,6154,6155,6156,6157,6169,6171,6187,6189,6193,6202,6203,6205,6207,6209,6210,6218,6222,6223,6227,6228,6232,6234,6235,8780,9045,9861,9887,10465,10594,10644,10907,11224,23381,23524,25873,26121,29107,51013,51637,54464,55181,80145,115024,285755,404672	FBL,RPL10A,YBX1,PCBP2,PSMA2,PSMB6,RPL8,RPL9,RPL11,RPL12,RPL15,RPL17,RPL18A,RPL19,RPL21,RPL24,RPL26,RPL27,RPL30,RPL27A,RPL38,RPL41,RPS2,RPS3A,RPS5,RPS8,RPS9,RPS11,RPS13,RPS15,RPS15A,RPS17,RPS18,RPS19,RPS21,RPS23,RPS27,RPS28,RPS29,RIOK3,RPL14,PSMD6,SMG7,PPIH,PRPF8,IGF2BP2,TXNL4A,RPL35,SMG5,SRRM2,RPL36,PRPF31,NXT1,EXOSC1,RTRAF,XRN1,SMG8,THOC7,NT5C3B,PPIL6,GTF2H5
1_Member	R-HSA-8953897	Cellular responses to external stimuli	-18.5578	-16.7014	57/598	818,829,2033,2034,2876,4306,4520,4736,5683,5694,6132,6133,6135,6136,6138,6139,6142,6143,6144,6152,6154,6155,6156,6157,6169,6171,6187,6189,6193,6202,6203,6205,6207,6209,6210,6218,6222,6223,6227,6228,6232,6234,6235,6667,9045,9681,9861,9978,11224,23334,25824,25873,29855,50488,57600,83667,119504	CAMK2G,CAPZA1,EP300,EPAS1,GPX1,NR3C2,MTF1,RPL10A,PSMA2,PSMB6,RPL8,RPL9,RPL11,RPL12,RPL15,RPL17,RPL18A,RPL19,RPL21,RPL24,RPL26,RPL27,RPL30,RPL27A,RPL38,RPL41,RPS2,RPS3A,RPS5,RPS8,RPS9,RPS11,RPS13,RPS15,RPS15A,RPS17,RPS18,RPS19,RPS21,RPS23,RPS27,RPS28,RPS29,SP1,RPL14,DEPDC5,PSMD6,RBX1,RPL35,SZT2,PRDX5,RPL36,UBN1,MINK1,FNIP2,SESN2,ANAPC16
1_Member	R-HSA-2262752	Cellular responses to stress	-18.3568	-16.5134	56/584	818,829,2033,2034,2876,4306,4736,5683,5694,6132,6133,6135,6136,6138,6139,6142,6143,6144,6152,6154,6155,6156,6157,6169,6171,6187,6189,6193,6202,6203,6205,6207,6209,6210,6218,6222,6223,6227,6228,6232,6234,6235,6667,9045,9681,9861,9978,11224,23334,25824,25873,29855,50488,57600,83667,119504	CAMK2G,CAPZA1,EP300,EPAS1,GPX1,NR3C2,RPL10A,PSMA2,PSMB6,RPL8,RPL9,RPL11,RPL12,RPL15,RPL17,RPL18A,RPL19,RPL21,RPL24,RPL26,RPL27,RPL30,RPL27A,RPL38,RPL41,RPS2,RPS3A,RPS5,RPS8,RPS9,RPS11,RPS13,RPS15,RPS15A,RPS17,RPS18,RPS19,RPS21,RPS23,RPS27,RPS28,RPS29,SP1,RPL14,DEPDC5,PSMD6,RBX1,RPL35,SZT2,PRDX5,RPL36,UBN1,MINK1,FNIP2,SESN2,ANAPC16
2_Member	R-HSA-382551	Transport of small molecules	-7.00288	-5.17201	42/728	2,20,112,115,481,483,488,760,818,1181,1811,1836,4645,4864,5046,5125,5243,5683,5694,6337,6338,6536,6548,6575,6578,7037,7779,8671,8714,9861,10079,10110,23315,23382,23446,23516,54795,55144,57552,80736,133308,140803	A2M,ABCA2,ADCY6,ADCY9,ATP1B1,ATP1B3,ATP2A2,CA2,CAMK2G,CLCN2,SLC26A3,SLC26A2,MYO5B,NPC1,PCSK6,PCSK5,ABCB1,PSMA2,PSMB6,SCNN1A,SCNN1B,SLC6A9,SLC9A1,SLC20A2,SLCO2A1,TFRC,SLC30A1,SLC4A4,ABCC3,PSMD6,ATP9A,SGK2,SLC9A8,AHCYL2,SLC44A1,SLC39A14,TRPM4,LRRC8D,NCEH1,SLC44A4,SLC9B2,TRPM6
3_Member	R-HSA-1500931	Cell-Cell communication	-6.41722	-4.59859	15/129	60,81,999,1015,1308,1495,2185,3691,3728,3914,5829,6709,6711,7305,54751	ACTB,ACTN4,CDH1,CDH17,COL17A1,CTNNA1,PTK2B,ITGB4,JUP,LAMB3,PXN,SPTAN1,SPTBN1,TYROBP,FBLIM1
4_Member	R-HSA-199991	Membrane Trafficking	-6.35772	-4.55099	37/634	60,408,829,1785,1956,2580,3482,4627,4641,5872,5879,6272,6453,6709,6711,7037,7082,7109,7879,8729,9827,10093,10484,10618,10980,11014,22848,23095,23303,30011,54453,55614,56894,57706,79720,83696,152503	ACTB,ARRB1,CAPZA1,DNM2,EGFR,GAK,IGF2R,MYH9,MYO1C,RAB13,RAC1,SORT1,ITSN1,SPTAN1,SPTBN1,TFRC,TJP1,TRAPPC10,RAB7A,GBF1,RGP1,ARPC4,SEC23A,TGOLN2,COPS6,KDELR2,AAK1,KIF1B,KIF13B,SH3KBP1,RIN2,KIF16B,AGPAT3,DENND1A,VPS37B,TRAPPC9,SH3D19
4_Member	R-HSA-5653656	Vesicle-mediated transport	-6.16133	-4.36618	38/673	60,408,829,1785,1956,2580,3482,4035,4627,4641,5872,5879,6272,6453,6709,6711,7037,7082,7109,7879,8729,9827,10093,10484,10618,10980,11014,22848,23095,23303,30011,54453,55614,56894,57706,79720,83696,152503	ACTB,ARRB1,CAPZA1,DNM2,EGFR,GAK,IGF2R,LRP1,MYH9,MYO1C,RAB13,RAC1,SORT1,ITSN1,SPTAN1,SPTBN1,TFRC,TJP1,TRAPPC10,RAB7A,GBF1,RGP1,ARPC4,SEC23A,TGOLN2,COPS6,KDELR2,AAK1,KIF1B,KIF13B,SH3KBP1,RIN2,KIF16B,AGPAT3,DENND1A,VPS37B,TRAPPC9,SH3D19
5_Member	R-HSA-9006934	Signaling by Receptor Tyrosine Kinases	-5.85756	-4.07369	31/506	60,135,1495,1785,1793,1956,2033,2065,2185,3643,3675,3710,3728,3914,4486,5046,5125,5516,5663,5829,5879,6778,7410,9611,26469,30011,55824,55845,64759,83737,200734	ACTB,ADORA2A,CTNNA1,DNM2,DOCK1,EGFR,EP300,ERBB3,PTK2B,INSR,ITGA3,ITPR3,JUP,LAMB3,MST1R,PCSK6,PCSK5,PPP2CB,PSEN1,PXN,RAC1,STAT6,VAV2,NCOR1,PTPN18,SH3KBP1,PAG1,BRK1,TNS3,ITCH,SPRED2
6_Member	R-HSA-373755	Semaphorin interactions	-5.58241	-3.80954	10/65	2909,4627,5362,5879,7305,9826,9855,57556,79784,80031	ARHGAP35,MYH9,PLXNA2,RAC1,TYROBP,ARHGEF11,FARP2,SEMA6A,MYH14,SEMA6D
7_Member	R-HSA-109582	Hemostasis	-5.28658	-3.52443	34/621	1,2,12,60,81,408,481,483,488,634,708,829,1048,1606,1793,2207,2767,3660,3675,3710,4072,4680,5516,5552,5879,7410,8527,11343,23095,23303,55614,57572,80005,221955	A1BG,A2M,SERPINA3,ACTB,ACTN4,ARRB1,ATP1B1,ATP1B3,ATP2A2,CEACAM1,C1QBP,CAPZA1,CEACAM5,DGKA,DOCK1,FCER1G,GNA11,IRF2,ITGA3,ITPR3,EPCAM,CEACAM6,PPP2CB,SRGN,RAC1,VAV2,DGKD,MGLL,KIF1B,KIF13B,KIF16B,DOCK6,DOCK5,DAGLB
8_Member	R-HSA-5368286	Mitochondrial translation initiation	-5.22168	-3.4902	11/87	9553,26589,29074,29088,29093,51258,51650,65003,65005,78988,79590	MRPL33,MRPL46,MRPL18,MRPL15,MRPL22,MRPL51,MRPS33,MRPL11,MRPL9,MRPL57,MRPL24
8_Member	R-HSA-5389840	Mitochondrial translation elongation	-5.22168	-3.4902	11/87	9553,26589,29074,29088,29093,51258,51650,65003,65005,78988,79590	MRPL33,MRPL46,MRPL18,MRPL15,MRPL22,MRPL51,MRPS33,MRPL11,MRPL9,MRPL57,MRPL24
8_Member	R-HSA-5419276	Mitochondrial translation termination	-5.22168	-3.4902	11/87	9553,26589,29074,29088,29093,51258,51650,65003,65005,78988,79590	MRPL33,MRPL46,MRPL18,MRPL15,MRPL22,MRPL51,MRPS33,MRPL11,MRPL9,MRPL57,MRPL24
9_Member	R-HSA-9664407	Parasite infection	-5.05005	-3.34721	9/59	60,1793,4627,4641,5879,7410,10093,55845,147179	ACTB,DOCK1,MYH9,MYO1C,RAC1,VAV2,ARPC4,BRK1,WIPF2
9_Member	R-HSA-9664417	Leishmania phagocytosis	-5.05005	-3.34721	9/59	60,1793,4627,4641,5879,7410,10093,55845,147179	ACTB,DOCK1,MYH9,MYO1C,RAC1,VAV2,ARPC4,BRK1,WIPF2
9_Member	R-HSA-9664422	FCGR3A-mediated phagocytosis	-5.05005	-3.34721	9/59	60,1793,4627,4641,5879,7410,10093,55845,147179	ACTB,DOCK1,MYH9,MYO1C,RAC1,VAV2,ARPC4,BRK1,WIPF2
10_Member	R-HSA-204998	Cell death signalling via NRAGE, NRIF and NADE	-4.95583	-3.26214	10/76	5663,5879,6453,7204,7410,8997,9826,10018,11214,27018	PSEN1,RAC1,ITSN1,TRIO,VAV2,KALRN,ARHGEF11,BCL2L11,AKAP13,BEX3
8_Member	R-HSA-5368287	Mitochondrial translation	-4.9389	-3.25416	11/93	9553,26589,29074,29088,29093,51258,51650,65003,65005,78988,79590	MRPL33,MRPL46,MRPL18,MRPL15,MRPL22,MRPL51,MRPS33,MRPL11,MRPL9,MRPL57,MRPL24
9_Member	R-HSA-2029482	Regulation of actin dynamics for phagocytic cup formation	-4.92822	-3.25225	9/61	60,1793,4627,4641,5879,7410,10093,55845,147179	ACTB,DOCK1,MYH9,MYO1C,RAC1,VAV2,ARPC4,BRK1,WIPF2
11_Member	R-HSA-5663202	Diseases of signal transduction by growth factor receptors and second messengers	-4.7591	-3.09174	24/387	60,408,818,1956,2033,2065,2120,4088,5516,5663,5683,5694,5879,6934,7855,8312,9611,9861,9978,10018,22906,23164,200734,399687	ACTB,ARRB1,CAMK2G,EGFR,EP300,ERBB3,ETV6,SMAD3,PPP2CB,PSEN1,PSMA2,PSMB6,RAC1,TCF7L2,FZD5,AXIN1,NCOR1,PSMD6,RBX1,BCL2L11,TRAK1,MPRIP,SPRED2,MYO18A
10_Member	R-HSA-73887	Death Receptor Signalling	-4.53688	-2.87795	13/141	843,5663,5879,6453,7204,7410,8997,9826,10018,11214,27018,55512,56957	CASP10,PSEN1,RAC1,ITSN1,TRIO,VAV2,KALRN,ARHGEF11,BCL2L11,AKAP13,BEX3,SMPD3,OTUD7B
9_Member	R-HSA-2029480	Fcgamma receptor (FCGR) dependent phagocytosis	-4.47752	-2.82686	10/86	60,1793,3710,4627,4641,5879,7410,10093,55845,147179	ACTB,DOCK1,ITPR3,MYH9,MYO1C,RAC1,VAV2,ARPC4,BRK1,WIPF2
4_Member	R-HSA-8856828	Clathrin-mediated endocytosis	-4.37762	-2.73508	13/146	60,408,1785,1956,2580,3482,6453,7037,10093,10618,10980,22848,30011	ACTB,ARRB1,DNM2,EGFR,GAK,IGF2R,ITSN1,TFRC,ARPC4,TGOLN2,COPS6,AAK1,SH3KBP1
4_Member	R-HSA-432722	Golgi Associated Vesicle Biogenesis	-4.33802	-2.70984	8/56	408,1785,2580,3482,6272,7037,10618,152503	ARRB1,DNM2,GAK,IGF2R,SORT1,TFRC,TGOLN2,SH3D19
4_Member	R-HSA-199992	trans-Golgi Network Vesicle Budding	-4.33659	-2.70984	9/72	408,1785,2580,3482,6272,7037,8729,10618,152503	ARRB1,DNM2,GAK,IGF2R,SORT1,TFRC,GBF1,TGOLN2,SH3D19
3_Member	R-HSA-446728	Cell junction organization	-4.26407	-2.64501	10/91	60,999,1015,1308,1495,3691,3728,3914,5829,54751	ACTB,CDH1,CDH17,COL17A1,CTNNA1,ITGB4,JUP,LAMB3,PXN,FBLIM1
9_Member	R-HSA-2682334	EPH-Ephrin signaling	-4.22318	-2.61167	10/92	60,1948,4627,5663,5879,6453,7410,8997,10093,79784	ACTB,EFNB2,MYH9,PSEN1,RAC1,ITSN1,VAV2,KALRN,ARPC4,MYH14
10_Member	R-HSA-193648	NRAGE signals death through JNK	-4.17136	-2.56728	8/59	5879,6453,7204,7410,8997,9826,10018,11214	RAC1,ITSN1,TRIO,VAV2,KALRN,ARHGEF11,BCL2L11,AKAP13
12_Member	R-HSA-6798695	Neutrophil degranulation	-4.10818	-2.5114	26/480	1,12,410,634,684,2207,2444,3482,3615,3728,4680,4831,5663,5683,5834,5879,6709,7305,7879,8566,9535,9861,9961,11240,23352,51719	A1BG,SERPINA3,ARSA,CEACAM1,BST2,FCER1G,FRK,IGF2R,IMPDH2,JUP,CEACAM6,NME2,PSEN1,PSMA2,PYGB,RAC1,SPTAN1,TYROBP,RAB7A,PDXK,GMFG,PSMD6,MVP,PADI2,UBR4,CAB39
10_Member	R-HSA-193704	p75 NTR receptor-mediated signalling	-4.02698	-2.43738	10/97	5663,5879,6453,7204,7410,8997,9826,10018,11214,27018	PSEN1,RAC1,ITSN1,TRIO,VAV2,KALRN,ARHGEF11,BCL2L11,AKAP13,BEX3
9_Member	R-HSA-4420097	VEGFA-VEGFR2 Pathway	-3.95213	-2.36959	10/99	60,1495,1793,2185,3710,3728,5829,5879,7410,55845	ACTB,CTNNA1,DOCK1,PTK2B,ITPR3,JUP,PXN,RAC1,VAV2,BRK1
10_Member	R-HSA-194315	Signaling by Rho GTPases	-3.66668	-2.09109	24/455	2,60,999,1495,2909,4627,4638,5516,5586,5879,6232,6453,7204,7410,8997,9826,10093,10499,11214,23092,55845,79784,143872,147179	A2M,ACTB,CDH1,CTNNA1,ARHGAP35,MYH9,MYLK,PPP2CB,PKN2,RAC1,RPS27,ITSN1,TRIO,VAV2,KALRN,ARHGEF11,ARPC4,NCOA2,AKAP13,ARHGAP26,BRK1,MYH14,ARHGAP42,WIPF2
9_Member	R-HSA-194138	Signaling by VEGF	-3.63825	-2.0695	10/108	60,1495,1793,2185,3710,3728,5829,5879,7410,55845	ACTB,CTNNA1,DOCK1,PTK2B,ITPR3,JUP,PXN,RAC1,VAV2,BRK1
13_Member	R-HSA-8849471	PTK6 Regulates RHO GTPases, RAS GTPase and MAP kinases	-3.60551	-2.04946	4/14	1793,2909,5829,5879	DOCK1,ARHGAP35,PXN,RAC1
14_Member	R-HSA-400685	Sema4D in semaphorin signaling	-3.60106	-2.04946	5/25	2909,4627,5879,9826,79784	ARHGAP35,MYH9,RAC1,ARHGEF11,MYH14
13_Member	R-HSA-8848021	Signaling by PTK6	-3.59189	-2.04946	7/54	1793,1956,2034,2065,2909,5829,5879	DOCK1,EGFR,EPAS1,ERBB3,ARHGAP35,PXN,RAC1
13_Member	R-HSA-9006927	Signaling by Non-Receptor Tyrosine Kinases	-3.59189	-2.04946	7/54	1793,1956,2034,2065,2909,5829,5879	DOCK1,EGFR,EPAS1,ERBB3,ARHGAP35,PXN,RAC1
11_Member	R-HSA-5683057	MAPK family signaling cascades	-3.56718	-2.0311	19/325	60,408,818,1739,1956,2065,2675,3561,5516,5683,5694,5879,6709,6711,8997,9861,9978,153090,200734	ACTB,ARRB1,CAMK2G,DLG1,EGFR,ERBB3,GFRA2,IL2RG,PPP2CB,PSMA2,PSMB6,RAC1,SPTAN1,SPTBN1,KALRN,PSMD6,RBX1,DAB2IP,SPRED2
11_Member	R-HSA-5673001	RAF/MAP kinase cascade	-3.44012	-1.91857	17/280	60,408,818,1739,1956,2065,2675,3561,5516,5683,5694,6709,6711,9861,9978,153090,200734	ACTB,ARRB1,CAMK2G,DLG1,EGFR,ERBB3,GFRA2,IL2RG,PPP2CB,PSMA2,PSMB6,SPTAN1,SPTBN1,PSMD6,RBX1,DAB2IP,SPRED2
15_Member	R-HSA-5621480	Dectin-2 family	-3.43617	-1.91857	5/27	2207,4584,10071,56667,140453	FCER1G,MUC3A,MUC12,MUC13,MUC17
16_Member	R-HSA-114508	Effects of PIP2 hydrolysis	-3.43617	-1.91857	5/27	1606,3710,8527,11343,221955	DGKA,ITPR3,DGKD,MGLL,DAGLB
9_Member	R-HSA-3928662	EPHB-mediated forward signaling	-3.38297	-1.87136	6/42	60,1948,5879,6453,8997,10093	ACTB,EFNB2,RAC1,ITSN1,KALRN,ARPC4
10_Member	R-HSA-194840	Rho GTPase cycle	-3.37511	-1.86961	11/138	2,2909,5879,6453,7204,7410,8997,9826,11214,23092,143872	A2M,ARHGAP35,RAC1,ITSN1,TRIO,VAV2,KALRN,ARHGEF11,AKAP13,ARHGAP26,ARHGAP42
11_Member	R-HSA-8878159	Transcriptional regulation by RUNX3	-3.36948	-1.86961	9/96	2033,4088,5683,5694,6934,7003,9861,10018,57154	EP300,SMAD3,PSMA2,PSMB6,TCF7L2,TEAD1,PSMD6,BCL2L11,SMURF1
17_Member	R-HSA-1989781	PPARA activates gene expression	-3.35725	-1.86313	10/117	51,2033,4520,5465,6667,6721,9611,10499,10891,51586	ACOX1,EP300,MTF1,PPARA,SP1,SREBF2,NCOR1,NCOA2,PPARGC1A,MED15
11_Member	R-HSA-5684996	MAPK1/MAPK3 signaling	-3.33487	-1.84643	17/286	60,408,818,1739,1956,2065,2675,3561,5516,5683,5694,6709,6711,9861,9978,153090,200734	ACTB,ARRB1,CAMK2G,DLG1,EGFR,ERBB3,GFRA2,IL2RG,PPP2CB,PSMA2,PSMB6,SPTAN1,SPTBN1,PSMD6,RBX1,DAB2IP,SPRED2
18_Member	R-HSA-157118	Signaling by NOTCH	-3.30844	-1.82561	15/236	408,488,1956,2033,4088,4904,5663,5683,5694,9611,9861,9978,11060,83737,113878	ARRB1,ATP2A2,EGFR,EP300,SMAD3,YBX1,PSEN1,PSMA2,PSMB6,NCOR1,PSMD6,RBX1,WWP2,ITCH,DTX2
17_Member	R-HSA-400206	Regulation of lipid metabolism by PPARalpha	-3.29873	-1.82143	10/119	51,2033,4520,5465,6667,6721,9611,10499,10891,51586	ACOX1,EP300,MTF1,PPARA,SP1,SREBF2,NCOR1,NCOA2,PPARGC1A,MED15
19_Member	R-HSA-156582	Acetylation	-3.26097	-1.79254	2/2	9,10	NAT1,NAT2
15_Member	R-HSA-5083625	Defective GALNT3 causes familial hyperphosphatemic tumoral calcinosis (HFTC)	-3.25366	-1.79254	4/17	4584,10071,56667,140453	MUC3A,MUC12,MUC13,MUC17
15_Member	R-HSA-5083636	Defective GALNT12 causes colorectal cancer 1 (CRCS1)	-3.25366	-1.79254	4/17	4584,10071,56667,140453	MUC3A,MUC12,MUC13,MUC17
20_Member	R-HSA-15869	Metabolism of nucleotides	-3.20724	-1.75138	9/101	957,1716,2876,3615,4830,4831,7498,9615,22978	ENTPD5,DGUOK,GPX1,IMPDH2,NME1,NME2,XDH,GDA,NT5C2
11_Member	R-HSA-9607240	FLT3 Signaling	-3.19982	-1.74917	17/294	60,408,818,1739,1956,2065,2675,3561,5516,5683,5694,6709,6711,9861,9978,153090,200734	ACTB,ARRB1,CAMK2G,DLG1,EGFR,ERBB3,GFRA2,IL2RG,PPP2CB,PSMA2,PSMB6,SPTAN1,SPTBN1,PSMD6,RBX1,DAB2IP,SPRED2
15_Member	R-HSA-913709	O-linked glycosylation of mucins	-3.17593	-1.73042	7/63	4584,9245,9334,10071,10331,56667,140453	MUC3A,GCNT3,B4GALT5,MUC12,B3GNT3,MUC13,MUC17
15_Member	R-HSA-5083632	Defective C1GALT1C1 causes Tn polyagglutination syndrome (TNPS)	-3.1526	-1.71217	4/18	4584,10071,56667,140453	MUC3A,MUC12,MUC13,MUC17
6_Member	R-HSA-416700	Other semaphorin interactions	-3.05802	-1.62981	4/19	5362,7305,57556,80031	PLXNA2,TYROBP,SEMA6A,SEMA6D
20_Member	R-HSA-74259	Purine catabolism	-3.05802	-1.62981	4/19	2876,7498,9615,22978	GPX1,XDH,GDA,NT5C2
4_Member	R-HSA-8856825	Cargo recognition for clathrin-mediated endocytosis	-3.05536	-1.62981	9/106	408,1956,3482,6453,7037,10618,10980,22848,30011	ARRB1,EGFR,IGF2R,ITSN1,TFRC,TGOLN2,COPS6,AAK1,SH3KBP1
3_Member	R-HSA-418990	Adherens junctions interactions	-3.01813	-1.60042	5/33	60,999,1015,1495,3728	ACTB,CDH1,CDH17,CTNNA1,JUP
9_Member	R-HSA-9658195	Leishmania infection	-3.01631	-1.60042	15/252	60,112,115,135,957,1793,3710,4627,4641,5729,5879,7410,10093,55845,147179	ACTB,ADCY6,ADCY9,ADORA2A,ENTPD5,DOCK1,ITPR3,MYH9,MYO1C,PTGDR,RAC1,VAV2,ARPC4,BRK1,WIPF2
9_Member	R-HSA-5663213	RHO GTPases Activate WASPs and WAVEs	-2.84224	-1.4311	5/36	60,5879,10093,55845,147179	ACTB,RAC1,ARPC4,BRK1,WIPF2
7_Member	R-HSA-76002	Platelet activation, signaling and aggregation	-2.83167	-1.42522	15/263	1,2,12,81,408,1606,2207,2767,3710,5552,5879,7410,8527,11343,221955	A1BG,A2M,SERPINA3,ACTN4,ARRB1,DGKA,FCER1G,GNA11,ITPR3,SRGN,RAC1,VAV2,DGKD,MGLL,DAGLB
11_Member	R-HSA-8939902	Regulation of RUNX2 expression and activity	-2.79406	-1.39685	7/73	5683,5694,7291,9861,9978,10891,57154	PSMA2,PSMB6,TWIST1,PSMD6,RBX1,PPARGC1A,SMURF1
20_Member	R-HSA-8956319	Nucleobase catabolism	-2.78754	-1.39488	5/37	957,2876,7498,9615,22978	ENTPD5,GPX1,XDH,GDA,NT5C2
18_Member	R-HSA-1980143	Signaling by NOTCH1	-2.7596	-1.37144	7/74	408,2033,5663,9611,9978,83737,113878	ARRB1,EP300,PSEN1,NCOR1,RBX1,ITCH,DTX2
17_Member	R-HSA-1655829	Regulation of cholesterol biosynthesis by SREBP (SREBF)	-2.75199	-1.36829	6/55	4520,5465,6667,6721,10484,10499	MTF1,PPARA,SP1,SREBF2,SEC23A,NCOA2
15_Member	R-HSA-5621481	C-type lectin receptors (CLRs)	-2.71045	-1.34412	10/142	2033,2207,3710,4584,5683,5694,9861,10071,56667,140453	EP300,FCER1G,ITPR3,MUC3A,PSMA2,PSMB6,PSMD6,MUC12,MUC13,MUC17
14_Member	R-HSA-5627123	RHO GTPases activate PAKs	-2.66033	-1.30658	4/24	4627,4638,5879,79784	MYH9,MYLK,RAC1,MYH14
15_Member	R-HSA-977068	Termination of O-glycan biosynthesis	-2.66033	-1.30658	4/24	4584,10071,56667,140453	MUC3A,MUC12,MUC13,MUC17
11_Member	R-HSA-9006925	Intracellular signaling by second messengers	-2.59853	-1.24891	16/306	112,115,818,1956,2065,2444,3643,3710,5516,5683,5694,5879,8395,9861,11060,23035	ADCY6,ADCY9,CAMK2G,EGFR,ERBB3,FRK,INSR,ITPR3,PPP2CB,PSMA2,PSMB6,RAC1,PIP5K1B,PSMD6,WWP2,PHLPP2
18_Member	R-HSA-9013507	NOTCH3 Activation and Transmission of Signal to the Nucleus	-2.59264	-1.2471	4/25	1956,4904,5663,11060	EGFR,YBX1,PSEN1,WWP2
17_Member	R-HSA-556833	Metabolism of lipids	-2.55737	-1.21587	30/739	51,410,1119,2033,2876,4520,5287,5465,6667,6721,7421,8395,8714,9611,9885,10455,10484,10499,10891,11343,22874,23446,26027,51586,55512,56894,56898,57704,80736,130367	ACOX1,ARSA,CHKA,EP300,GPX1,MTF1,PIK3C2B,PPARA,SP1,SREBF2,VDR,PIP5K1B,ABCC3,NCOR1,OSBPL2,ECI2,SEC23A,NCOA2,PPARGC1A,MGLL,PLEKHA6,SLC44A1,ACOT11,MED15,SMPD3,AGPAT3,BDH2,GBA2,SLC44A4,SGPP2
17_Member	R-HSA-2426168	Activation of gene expression by SREBF (SREBP)	-2.53883	-1.20132	5/42	4520,5465,6667,6721,10499	MTF1,PPARA,SP1,SREBF2,NCOA2
11_Member	R-HSA-9013694	Signaling by NOTCH4	-2.50427	-1.17073	7/82	2033,4088,5663,5683,5694,9861,9978	EP300,SMAD3,PSEN1,PSMA2,PSMB6,PSMD6,RBX1
11_Member	R-HSA-195253	Degradation of beta-catenin by the destruction complex	-2.47467	-1.15282	7/83	5516,5683,5694,6934,8312,9861,9978	PPP2CB,PSMA2,PSMB6,TCF7L2,AXIN1,PSMD6,RBX1
17_Member	R-HSA-381340	Transcriptional regulation of white adipocyte differentiation	-2.44555	-1.13507	7/84	2033,5465,6721,9611,10499,10891,51586	EP300,PPARA,SREBF2,NCOR1,NCOA2,PPARGC1A,MED15
11_Member	R-HSA-5632684	Hedgehog 'on' state	-2.41689	-1.11577	7/85	408,5683,5694,9861,9978,57154,83737	ARRB1,PSMA2,PSMB6,PSMD6,RBX1,SMURF1,ITCH
6_Member	R-HSA-399955	SEMA3A-Plexin repulsion signaling by inhibiting Integrin adhesion	-2.41515	-1.11577	3/14	5362,5879,9855	PLXNA2,RAC1,FARP2
13_Member	R-HSA-418885	DCC mediated attractive signaling	-2.41515	-1.11577	3/14	1793,5879,7204	DOCK1,RAC1,TRIO
9_Member	R-HSA-5218920	VEGFR2 mediated vascular permeability	-2.35114	-1.05539	4/29	1495,3728,5879,7410	CTNNA1,JUP,RAC1,VAV2
11_Member	R-HSA-5658442	Regulation of RAS by GAPs	-2.28576	-1.00897	6/68	5683,5694,9861,9978,153090,200734	PSMA2,PSMB6,PSMD6,RBX1,DAB2IP,SPRED2
16_Member	R-HSA-426048	Arachidonate production from DAG	-2.28138	-1.00897	2/5	11343,221955	MGLL,DAGLB
18_Member	R-HSA-9012852	Signaling by NOTCH3	-2.24637	-0.980653	5/49	1956,2033,4904,5663,11060	EGFR,EP300,YBX1,PSEN1,WWP2
18_Member	R-HSA-2122948	Activated NOTCH1 Transmits Signal to the Nucleus	-2.245	-0.980653	4/31	408,5663,83737,113878	ARRB1,PSEN1,ITCH,DTX2
17_Member	R-HSA-400253	Circadian Clock	-2.2243	-0.966643	6/70	2033,5465,9611,10499,10891,79365	EP300,PPARA,NCOR1,NCOA2,PPARGC1A,BHLHE41
3_Member	R-HSA-5626467	RHO GTPases activate IQGAPs	-2.19499	-0.940636	4/32	60,999,1495,5879	ACTB,CDH1,CTNNA1,RAC1
2_Member	R-HSA-425407	SLC-mediated transmembrane transport	-2.17937	-0.93154	13/251	1811,1836,6536,6548,6575,6578,7779,8671,23315,23382,23446,23516,80736	SLC26A3,SLC26A2,SLC6A9,SLC9A1,SLC20A2,SLCO2A1,SLC30A1,SLC4A4,SLC9A8,AHCYL2,SLC44A1,SLC39A14,SLC44A4
9_Member	R-HSA-3928665	EPH-ephrin mediated repulsion of cells	-2.17235	-0.927756	5/51	60,1948,5663,5879,7410	ACTB,EFNB2,PSEN1,RAC1,VAV2
11_Member	R-HSA-8878166	Transcriptional regulation by RUNX2	-2.11043	-0.881628	8/121	4086,5683,5694,7291,9861,9978,10891,57154	SMAD1,PSMA2,PSMB6,TWIST1,PSMD6,RBX1,PPARGC1A,SMURF1
17_Member	R-HSA-1368082	RORA activates gene expression	-2.09477	-0.878198	3/18	2033,5465,10499	EP300,PPARA,NCOA2
11_Member	R-HSA-1234174	Cellular response to hypoxia	-2.08034	-0.866776	6/75	2033,2034,5683,5694,9861,9978	EP300,EPAS1,PSMA2,PSMB6,PSMD6,RBX1
11_Member	R-HSA-5358351	Signaling by Hedgehog	-2.06166	-0.851084	9/149	112,115,408,5683,5694,9861,9978,57154,83737	ADCY6,ADCY9,ARRB1,PSMA2,PSMB6,PSMD6,RBX1,SMURF1,ITCH
11_Member	R-HSA-8941858	Regulation of RUNX3 expression and activity	-2.03486	-0.827247	5/55	2033,5683,5694,9861,57154	EP300,PSMA2,PSMB6,PSMD6,SMURF1
17_Member	R-HSA-8957322	Metabolism of steroids	-2.02574	-0.821071	9/151	4520,5465,6667,6721,7421,8714,9885,10484,10499	MTF1,PPARA,SP1,SREBF2,VDR,ABCC3,OSBPL2,SEC23A,NCOA2

## Sheet: Table S5
Table S5. Enrichment networks analysis from colon enrichment analysis using Metascape
GO	Description		Enrichment	Z-score	#TotalGeneInLibrary	#GeneInGO	#GeneInHitList	#GeneInGOAndHitList	%InGO	STDV %InGO	GeneID	Hits	LogP	Log(q-value)	EvidenceCutoff	GROUP_ID	FirstInGroupByEnrichment	FirstInGroupByLogP	BestLogPInGroup	BestEnrichmentInGroup	URL
R-HSA-72689	Formation of a pool of free 40S subunits		18.168	26.7749	27994	101	656	43	6.55488	0.966293	4736|6132|6133|6135|6136|6138|6139|6142|6143|6144|6152|6154|6155|6156|6157|6169|6171|6187|6189|6193|6202|6203|6205|6207|6209|6210|6218|6222|6223|6227|6228|6232|6234|6235|8664|8667|8668|9045|10480|11224|25873|27335|51386	RPL10A|RPL8|RPL9|RPL11|RPL12|RPL15|RPL17|RPL18A|RPL19|RPL21|RPL24|RPL26|RPL27|RPL30|RPL27A|RPL38|RPL41|RPS2|RPS3A|RPS5|RPS8|RPS9|RPS11|RPS13|RPS15|RPS15A|RPS17|RPS18|RPS19|RPS21|RPS23|RPS27|RPS28|RPS29|EIF3D|EIF3H|EIF3I|RPL14|EIF3M|RPL35|RPL36|EIF3K|EIF3L	-42.4182	-39.0432	0	1	1	1	-42.4182	19.245
R-HSA-156827	L13a-mediated translational silencing of Ceruloplasmin expression		16.9157	26.0263	27994	111	656	44	6.70732	0.976666	4736|6132|6133|6135|6136|6138|6139|6142|6143|6144|6152|6154|6155|6156|6157|6169|6171|6187|6189|6193|6202|6203|6205|6207|6209|6210|6218|6222|6223|6227|6228|6232|6234|6235|7458|8664|8667|8668|9045|10480|11224|25873|27335|51386	RPL10A|RPL8|RPL9|RPL11|RPL12|RPL15|RPL17|RPL18A|RPL19|RPL21|RPL24|RPL26|RPL27|RPL30|RPL27A|RPL38|RPL41|RPS2|RPS3A|RPS5|RPS8|RPS9|RPS11|RPS13|RPS15|RPS15A|RPS17|RPS18|RPS19|RPS21|RPS23|RPS27|RPS28|RPS29|EIF4H|EIF3D|EIF3H|EIF3I|RPL14|EIF3M|RPL35|RPL36|EIF3K|EIF3L	-41.7236	-38.6497	0	1	0	0	-42.4182	19.245
R-HSA-72706	GTP hydrolysis and joining of the 60S ribosomal subunit		16.7647	25.8956	27994	112	656	44	6.70732	0.976666	4736|6132|6133|6135|6136|6138|6139|6142|6143|6144|6152|6154|6155|6156|6157|6169|6171|6187|6189|6193|6202|6203|6205|6207|6209|6210|6218|6222|6223|6227|6228|6232|6234|6235|7458|8664|8667|8668|9045|10480|11224|25873|27335|51386	RPL10A|RPL8|RPL9|RPL11|RPL12|RPL15|RPL17|RPL18A|RPL19|RPL21|RPL24|RPL26|RPL27|RPL30|RPL27A|RPL38|RPL41|RPS2|RPS3A|RPS5|RPS8|RPS9|RPS11|RPS13|RPS15|RPS15A|RPS17|RPS18|RPS19|RPS21|RPS23|RPS27|RPS28|RPS29|EIF4H|EIF3D|EIF3H|EIF3I|RPL14|EIF3M|RPL35|RPL36|EIF3K|EIF3L	-41.5163	-38.6185	0	1	0	0	-42.4182	19.245
R-HSA-72613	Eukaryotic Translation Initiation		15.7785	25.026	27994	119	656	44	6.70732	0.976666	4736|6132|6133|6135|6136|6138|6139|6142|6143|6144|6152|6154|6155|6156|6157|6169|6171|6187|6189|6193|6202|6203|6205|6207|6209|6210|6218|6222|6223|6227|6228|6232|6234|6235|7458|8664|8667|8668|9045|10480|11224|25873|27335|51386	RPL10A|RPL8|RPL9|RPL11|RPL12|RPL15|RPL17|RPL18A|RPL19|RPL21|RPL24|RPL26|RPL27|RPL30|RPL27A|RPL38|RPL41|RPS2|RPS3A|RPS5|RPS8|RPS9|RPS11|RPS13|RPS15|RPS15A|RPS17|RPS18|RPS19|RPS21|RPS23|RPS27|RPS28|RPS29|EIF4H|EIF3D|EIF3H|EIF3I|RPL14|EIF3M|RPL35|RPL36|EIF3K|EIF3L	-40.1316	-37.4556	0	1	0	0	-42.4182	19.245
R-HSA-72737	Cap-dependent Translation Initiation		15.7785	25.026	27994	119	656	44	6.70732	0.976666	4736|6132|6133|6135|6136|6138|6139|6142|6143|6144|6152|6154|6155|6156|6157|6169|6171|6187|6189|6193|6202|6203|6205|6207|6209|6210|6218|6222|6223|6227|6228|6232|6234|6235|7458|8664|8667|8668|9045|10480|11224|25873|27335|51386	RPL10A|RPL8|RPL9|RPL11|RPL12|RPL15|RPL17|RPL18A|RPL19|RPL21|RPL24|RPL26|RPL27|RPL30|RPL27A|RPL38|RPL41|RPS2|RPS3A|RPS5|RPS8|RPS9|RPS11|RPS13|RPS15|RPS15A|RPS17|RPS18|RPS19|RPS21|RPS23|RPS27|RPS28|RPS29|EIF4H|EIF3D|EIF3H|EIF3I|RPL14|EIF3M|RPL35|RPL36|EIF3K|EIF3L	-40.1316	-37.4556	0	1	0	0	-42.4182	19.245
R-HSA-156842	Eukaryotic Translation Elongation		17.8955	25.281	27994	93	656	39	5.94512	0.92325	1933|1937|4736|6132|6133|6135|6136|6138|6139|6142|6143|6144|6152|6154|6155|6156|6157|6169|6171|6187|6189|6193|6202|6203|6205|6207|6209|6210|6218|6222|6223|6227|6228|6232|6234|6235|9045|11224|25873	EEF1B2|EEF1G|RPL10A|RPL8|RPL9|RPL11|RPL12|RPL15|RPL17|RPL18A|RPL19|RPL21|RPL24|RPL26|RPL27|RPL30|RPL27A|RPL38|RPL41|RPS2|RPS3A|RPS5|RPS8|RPS9|RPS11|RPS13|RPS15|RPS15A|RPS17|RPS18|RPS19|RPS21|RPS23|RPS27|RPS28|RPS29|RPL14|RPL35|RPL36	-38.1854	-35.5886	0	1	0	0	-42.4182	19.245
R-HSA-72766	Translation		8.79872	20.7157	27994	291	656	60	9.14634	1.12549	16|1933|1937|4736|6132|6133|6135|6136|6138|6139|6142|6143|6144|6152|6154|6155|6156|6157|6169|6171|6187|6189|6193|6202|6203|6205|6207|6209|6210|6218|6222|6223|6227|6228|6232|6234|6235|6746|7458|8664|8667|8668|9045|9553|10480|11224|25873|26589|27335|29074|29088|29093|51258|51386|51650|65003|65005|78988|79590|90701	AARS1|EEF1B2|EEF1G|RPL10A|RPL8|RPL9|RPL11|RPL12|RPL15|RPL17|RPL18A|RPL19|RPL21|RPL24|RPL26|RPL27|RPL30|RPL27A|RPL38|RPL41|RPS2|RPS3A|RPS5|RPS8|RPS9|RPS11|RPS13|RPS15|RPS15A|RPS17|RPS18|RPS19|RPS21|RPS23|RPS27|RPS28|RPS29|SSR2|EIF4H|EIF3D|EIF3H|EIF3I|RPL14|MRPL33|EIF3M|RPL35|RPL36|MRPL46|EIF3K|MRPL18|MRPL15|MRPL22|MRPL51|EIF3L|MRPS33|MRPL11|MRPL9|MRPL57|MRPL24|SEC11C	-38.0554	-35.5255	0	1	0	0	-42.4182	19.245
R-HSA-156902	Peptide chain elongation		17.7408	24.5032	27994	89	656	37	5.64024	0.900721	4736|6132|6133|6135|6136|6138|6139|6142|6143|6144|6152|6154|6155|6156|6157|6169|6171|6187|6189|6193|6202|6203|6205|6207|6209|6210|6218|6222|6223|6227|6228|6232|6234|6235|9045|11224|25873	RPL10A|RPL8|RPL9|RPL11|RPL12|RPL15|RPL17|RPL18A|RPL19|RPL21|RPL24|RPL26|RPL27|RPL30|RPL27A|RPL38|RPL41|RPS2|RPS3A|RPS5|RPS8|RPS9|RPS11|RPS13|RPS15|RPS15A|RPS17|RPS18|RPS19|RPS21|RPS23|RPS27|RPS28|RPS29|RPL14|RPL35|RPL36	-36.0751	-33.6544	0	1	0	0	-42.4182	19.245
R-HSA-192823	Viral mRNA Translation		17.7408	24.5032	27994	89	656	37	5.64024	0.900721	4736|6132|6133|6135|6136|6138|6139|6142|6143|6144|6152|6154|6155|6156|6157|6169|6171|6187|6189|6193|6202|6203|6205|6207|6209|6210|6218|6222|6223|6227|6228|6232|6234|6235|9045|11224|25873	RPL10A|RPL8|RPL9|RPL11|RPL12|RPL15|RPL17|RPL18A|RPL19|RPL21|RPL24|RPL26|RPL27|RPL30|RPL27A|RPL38|RPL41|RPS2|RPS3A|RPS5|RPS8|RPS9|RPS11|RPS13|RPS15|RPS15A|RPS17|RPS18|RPS19|RPS21|RPS23|RPS27|RPS28|RPS29|RPL14|RPL35|RPL36	-36.0751	-33.6544	0	1	0	0	-42.4182	19.245
R-HSA-927802	Nonsense-Mediated Decay (NMD)		14.8431	23.0428	27994	115	656	40	6.09756	0.934253	4736|6132|6133|6135|6136|6138|6139|6142|6143|6144|6152|6154|6155|6156|6157|6169|6171|6187|6189|6193|6202|6203|6205|6207|6209|6210|6218|6222|6223|6227|6228|6232|6234|6235|9045|9887|11224|23381|25873|55181	RPL10A|RPL8|RPL9|RPL11|RPL12|RPL15|RPL17|RPL18A|RPL19|RPL21|RPL24|RPL26|RPL27|RPL30|RPL27A|RPL38|RPL41|RPS2|RPS3A|RPS5|RPS8|RPS9|RPS11|RPS13|RPS15|RPS15A|RPS17|RPS18|RPS19|RPS21|RPS23|RPS27|RPS28|RPS29|RPL14|SMG7|RPL35|SMG5|RPL36|SMG8	-35.27	-32.9517	0	1	0	0	-42.4182	19.245
R-HSA-975957	Nonsense Mediated Decay (NMD) enhanced by the Exon Junction Complex (EJC)		14.8431	23.0428	27994	115	656	40	6.09756	0.934253	4736|6132|6133|6135|6136|6138|6139|6142|6143|6144|6152|6154|6155|6156|6157|6169|6171|6187|6189|6193|6202|6203|6205|6207|6209|6210|6218|6222|6223|6227|6228|6232|6234|6235|9045|9887|11224|23381|25873|55181	RPL10A|RPL8|RPL9|RPL11|RPL12|RPL15|RPL17|RPL18A|RPL19|RPL21|RPL24|RPL26|RPL27|RPL30|RPL27A|RPL38|RPL41|RPS2|RPS3A|RPS5|RPS8|RPS9|RPS11|RPS13|RPS15|RPS15A|RPS17|RPS18|RPS19|RPS21|RPS23|RPS27|RPS28|RPS29|RPL14|SMG7|RPL35|SMG5|RPL36|SMG8	-35.27	-32.9517	0	1	0	0	-42.4182	19.245
R-HSA-2408557	Selenocysteine synthesis		16.9777	23.9078	27994	93	656	37	5.64024	0.900721	4736|6132|6133|6135|6136|6138|6139|6142|6143|6144|6152|6154|6155|6156|6157|6169|6171|6187|6189|6193|6202|6203|6205|6207|6209|6210|6218|6222|6223|6227|6228|6232|6234|6235|9045|11224|25873	RPL10A|RPL8|RPL9|RPL11|RPL12|RPL15|RPL17|RPL18A|RPL19|RPL21|RPL24|RPL26|RPL27|RPL30|RPL27A|RPL38|RPL41|RPS2|RPS3A|RPS5|RPS8|RPS9|RPS11|RPS13|RPS15|RPS15A|RPS17|RPS18|RPS19|RPS21|RPS23|RPS27|RPS28|RPS29|RPL14|RPL35|RPL36	-35.2126	-32.9517	0	1	0	0	-42.4182	19.245
R-HSA-72764	Eukaryotic Translation Termination		16.9777	23.9078	27994	93	656	37	5.64024	0.900721	4736|6132|6133|6135|6136|6138|6139|6142|6143|6144|6152|6154|6155|6156|6157|6169|6171|6187|6189|6193|6202|6203|6205|6207|6209|6210|6218|6222|6223|6227|6228|6232|6234|6235|9045|11224|25873	RPL10A|RPL8|RPL9|RPL11|RPL12|RPL15|RPL17|RPL18A|RPL19|RPL21|RPL24|RPL26|RPL27|RPL30|RPL27A|RPL38|RPL41|RPS2|RPS3A|RPS5|RPS8|RPS9|RPS11|RPS13|RPS15|RPS15A|RPS17|RPS18|RPS19|RPS21|RPS23|RPS27|RPS28|RPS29|RPL14|RPL35|RPL36	-35.2126	-32.9517	0	1	0	0	-42.4182	19.245
R-HSA-975956	Nonsense Mediated Decay (NMD) independent of the Exon Junction Complex (EJC)		16.6203	23.6238	27994	95	656	37	5.64024	0.900721	4736|6132|6133|6135|6136|6138|6139|6142|6143|6144|6152|6154|6155|6156|6157|6169|6171|6187|6189|6193|6202|6203|6205|6207|6209|6210|6218|6222|6223|6227|6228|6232|6234|6235|9045|11224|25873	RPL10A|RPL8|RPL9|RPL11|RPL12|RPL15|RPL17|RPL18A|RPL19|RPL21|RPL24|RPL26|RPL27|RPL30|RPL27A|RPL38|RPL41|RPS2|RPS3A|RPS5|RPS8|RPS9|RPS11|RPS13|RPS15|RPS15A|RPS17|RPS18|RPS19|RPS21|RPS23|RPS27|RPS28|RPS29|RPL14|RPL35|RPL36	-34.8	-32.5712	0	1	0	0	-42.4182	19.245
R-HSA-1799339	SRP-dependent cotranslational protein targeting to membrane		14.8596	22.7663	27994	112	656	39	5.94512	0.92325	4736|6132|6133|6135|6136|6138|6139|6142|6143|6144|6152|6154|6155|6156|6157|6169|6171|6187|6189|6193|6202|6203|6205|6207|6209|6210|6218|6222|6223|6227|6228|6232|6234|6235|6746|9045|11224|25873|90701	RPL10A|RPL8|RPL9|RPL11|RPL12|RPL15|RPL17|RPL18A|RPL19|RPL21|RPL24|RPL26|RPL27|RPL30|RPL27A|RPL38|RPL41|RPS2|RPS3A|RPS5|RPS8|RPS9|RPS11|RPS13|RPS15|RPS15A|RPS17|RPS18|RPS19|RPS21|RPS23|RPS27|RPS28|RPS29|SSR2|RPL14|RPL35|RPL36|SEC11C	-34.4199	-32.2211	0	1	0	0	-42.4182	19.245
R-HSA-9633012	Response of EIF2AK4 (GCN2) to amino acid deficiency		15.633	22.8212	27994	101	656	37	5.64024	0.900721	4736|6132|6133|6135|6136|6138|6139|6142|6143|6144|6152|6154|6155|6156|6157|6169|6171|6187|6189|6193|6202|6203|6205|6207|6209|6210|6218|6222|6223|6227|6228|6232|6234|6235|9045|11224|25873	RPL10A|RPL8|RPL9|RPL11|RPL12|RPL15|RPL17|RPL18A|RPL19|RPL21|RPL24|RPL26|RPL27|RPL30|RPL27A|RPL38|RPL41|RPS2|RPS3A|RPS5|RPS8|RPS9|RPS11|RPS13|RPS15|RPS15A|RPS17|RPS18|RPS19|RPS21|RPS23|RPS27|RPS28|RPS29|RPL14|RPL35|RPL36	-33.6289	-31.4581	0	1	0	0	-42.4182	19.245
R-HSA-2408522	Selenoamino acid metabolism		13.7424	21.4867	27994	118	656	38	5.79268	0.912074	4736|6132|6133|6135|6136|6138|6139|6142|6143|6144|6152|6154|6155|6156|6157|6169|6171|6187|6189|6193|6202|6203|6205|6207|6209|6210|6218|6222|6223|6227|6228|6232|6234|6235|9045|9060|11224|25873	RPL10A|RPL8|RPL9|RPL11|RPL12|RPL15|RPL17|RPL18A|RPL19|RPL21|RPL24|RPL26|RPL27|RPL30|RPL27A|RPL38|RPL41|RPS2|RPS3A|RPS5|RPS8|RPS9|RPS11|RPS13|RPS15|RPS15A|RPS17|RPS18|RPS19|RPS21|RPS23|RPS27|RPS28|RPS29|RPL14|PAPSS2|RPL35|RPL36	-32.0695	-29.925	0	1	0	0	-42.4182	19.245
R-HSA-9675108	Nervous system development		5.17706	15.7052	27994	577	656	70	10.6707	1.20543	60|1739|1785|1793|1948|1956|2675|2909|4627|4736|5362|5663|5683|5694|5879|6132|6133|6135|6136|6138|6139|6142|6143|6144|6152|6154|6155|6156|6157|6169|6171|6187|6189|6193|6202|6203|6205|6207|6209|6210|6218|6222|6223|6227|6228|6232|6234|6235|6453|6709|6711|6721|7003|7204|7305|7410|7430|8997|9045|9826|9855|9861|9978|10093|11224|25873|30011|57556|79784|80031	ACTB|DLG1|DNM2|DOCK1|EFNB2|EGFR|GFRA2|ARHGAP35|MYH9|RPL10A|PLXNA2|PSEN1|PSMA2|PSMB6|RAC1|RPL8|RPL9|RPL11|RPL12|RPL15|RPL17|RPL18A|RPL19|RPL21|RPL24|RPL26|RPL27|RPL30|RPL27A|RPL38|RPL41|RPS2|RPS3A|RPS5|RPS8|RPS9|RPS11|RPS13|RPS15|RPS15A|RPS17|RPS18|RPS19|RPS21|RPS23|RPS27|RPS28|RPS29|ITSN1|SPTAN1|SPTBN1|SREBF2|TEAD1|TRIO|TYROBP|VAV2|EZR|KALRN|RPL14|ARHGEF11|FARP2|PSMD6|RBX1|ARPC4|RPL35|RPL36|SH3KB…	-29.0636	-26.944	0	1	0	0	-42.4182	19.245
R-HSA-9010553	Regulation of expression of SLITs and ROBOs		10.2317	18.7574	27994	171	656	41	6.25	0.945091	4736|5683|5694|6132|6133|6135|6136|6138|6139|6142|6143|6144|6152|6154|6155|6156|6157|6169|6171|6187|6189|6193|6202|6203|6205|6207|6209|6210|6218|6222|6223|6227|6228|6232|6234|6235|9045|9861|9978|11224|25873	RPL10A|PSMA2|PSMB6|RPL8|RPL9|RPL11|RPL12|RPL15|RPL17|RPL18A|RPL19|RPL21|RPL24|RPL26|RPL27|RPL30|RPL27A|RPL38|RPL41|RPS2|RPS3A|RPS5|RPS8|RPS9|RPS11|RPS13|RPS15|RPS15A|RPS17|RPS18|RPS19|RPS21|RPS23|RPS27|RPS28|RPS29|RPL14|PSMD6|RBX1|RPL35|RPL36	-28.8472	-26.751	0	1	0	0	-42.4182	19.245
R-HSA-422475	Axon guidance		5.25691	15.6477	27994	552	656	68	10.3659	1.19011	60|1739|1785|1793|1948|1956|2675|2909|4627|4736|5362|5663|5683|5694|5879|6132|6133|6135|6136|6138|6139|6142|6143|6144|6152|6154|6155|6156|6157|6169|6171|6187|6189|6193|6202|6203|6205|6207|6209|6210|6218|6222|6223|6227|6228|6232|6234|6235|6453|6709|6711|7204|7305|7410|7430|8997|9045|9826|9855|9861|9978|10093|11224|25873|30011|57556|79784|80031	ACTB|DLG1|DNM2|DOCK1|EFNB2|EGFR|GFRA2|ARHGAP35|MYH9|RPL10A|PLXNA2|PSEN1|PSMA2|PSMB6|RAC1|RPL8|RPL9|RPL11|RPL12|RPL15|RPL17|RPL18A|RPL19|RPL21|RPL24|RPL26|RPL27|RPL30|RPL27A|RPL38|RPL41|RPS2|RPS3A|RPS5|RPS8|RPS9|RPS11|RPS13|RPS15|RPS15A|RPS17|RPS18|RPS19|RPS21|RPS23|RPS27|RPS28|RPS29|ITSN1|SPTAN1|SPTBN1|TRIO|TYROBP|VAV2|EZR|KALRN|RPL14|ARHGEF11|FARP2|PSMD6|RBX1|ARPC4|RPL35|RPL36|SH3KBP1|SEMA6A|MYH…	-28.6315	-26.5576	0	1	0	0	-42.4182	19.245
R-HSA-168273	Influenza Viral RNA Transcription and Replication		11.6958	19.297	27994	135	656	37	5.64024	0.900721	4736|6132|6133|6135|6136|6138|6139|6142|6143|6144|6152|6154|6155|6156|6157|6169|6171|6187|6189|6193|6202|6203|6205|6207|6209|6210|6218|6222|6223|6227|6228|6232|6234|6235|9045|11224|25873	RPL10A|RPL8|RPL9|RPL11|RPL12|RPL15|RPL17|RPL18A|RPL19|RPL21|RPL24|RPL26|RPL27|RPL30|RPL27A|RPL38|RPL41|RPS2|RPS3A|RPS5|RPS8|RPS9|RPS11|RPS13|RPS15|RPS15A|RPS17|RPS18|RPS19|RPS21|RPS23|RPS27|RPS28|RPS29|RPL14|RPL35|RPL36	-28.3667	-26.314	0	1	0	0	-42.4182	19.245
R-HSA-6791226	Major pathway of rRNA processing in the nucleolus and cytosol		9.27691	17.449	27994	184	656	40	6.09756	0.934253	2091|4736|6132|6133|6135|6136|6138|6139|6142|6143|6144|6152|6154|6155|6156|6157|6169|6171|6187|6189|6193|6202|6203|6205|6207|6209|6210|6218|6222|6223|6227|6228|6232|6234|6235|8780|9045|11224|25873|51013	FBL|RPL10A|RPL8|RPL9|RPL11|RPL12|RPL15|RPL17|RPL18A|RPL19|RPL21|RPL24|RPL26|RPL27|RPL30|RPL27A|RPL38|RPL41|RPS2|RPS3A|RPS5|RPS8|RPS9|RPS11|RPS13|RPS15|RPS15A|RPS17|RPS18|RPS19|RPS21|RPS23|RPS27|RPS28|RPS29|RIOK3|RPL14|RPL35|RPL36|EXOSC1	-26.3906	-24.3581	0	1	0	0	-42.4182	19.245
R-HSA-168255	Influenza Infection		10.1213	17.6968	27994	156	656	37	5.64024	0.900721	4736|6132|6133|6135|6136|6138|6139|6142|6143|6144|6152|6154|6155|6156|6157|6169|6171|6187|6189|6193|6202|6203|6205|6207|6209|6210|6218|6222|6223|6227|6228|6232|6234|6235|9045|11224|25873	RPL10A|RPL8|RPL9|RPL11|RPL12|RPL15|RPL17|RPL18A|RPL19|RPL21|RPL24|RPL26|RPL27|RPL30|RPL27A|RPL38|RPL41|RPS2|RPS3A|RPS5|RPS8|RPS9|RPS11|RPS13|RPS15|RPS15A|RPS17|RPS18|RPS19|RPS21|RPS23|RPS27|RPS28|RPS29|RPL14|RPL35|RPL36	-25.8941	-23.8809	0	1	0	0	-42.4182	19.245
R-HSA-376176	Signaling by ROBO receptors		8.22155	16.5813	27994	218	656	42	6.40244	0.955769	4736|5683|5694|5879|6132|6133|6135|6136|6138|6139|6142|6143|6144|6152|6154|6155|6156|6157|6169|6171|6187|6189|6193|6202|6203|6205|6207|6209|6210|6218|6222|6223|6227|6228|6232|6234|6235|9045|9861|9978|11224|25873	RPL10A|PSMA2|PSMB6|RAC1|RPL8|RPL9|RPL11|RPL12|RPL15|RPL17|RPL18A|RPL19|RPL21|RPL24|RPL26|RPL27|RPL30|RPL27A|RPL38|RPL41|RPS2|RPS3A|RPS5|RPS8|RPS9|RPS11|RPS13|RPS15|RPS15A|RPS17|RPS18|RPS19|RPS21|RPS23|RPS27|RPS28|RPS29|RPL14|PSMD6|RBX1|RPL35|RPL36	-25.4652	-23.4783	0	1	0	0	-42.4182	19.245
R-HSA-8868773	rRNA processing in the nucleus and cytosol		8.79872	16.8848	27994	194	656	40	6.09756	0.934253	2091|4736|6132|6133|6135|6136|6138|6139|6142|6143|6144|6152|6154|6155|6156|6157|6169|6171|6187|6189|6193|6202|6203|6205|6207|6209|6210|6218|6222|6223|6227|6228|6232|6234|6235|8780|9045|11224|25873|51013	FBL|RPL10A|RPL8|RPL9|RPL11|RPL12|RPL15|RPL17|RPL18A|RPL19|RPL21|RPL24|RPL26|RPL27|RPL30|RPL27A|RPL38|RPL41|RPS2|RPS3A|RPS5|RPS8|RPS9|RPS11|RPS13|RPS15|RPS15A|RPS17|RPS18|RPS19|RPS21|RPS23|RPS27|RPS28|RPS29|RIOK3|RPL14|RPL35|RPL36|EXOSC1	-25.4553	-23.4783	0	1	0	0	-42.4182	19.245
R-HSA-72312	rRNA processing		8.36741	16.3598	27994	204	656	40	6.09756	0.934253	2091|4736|6132|6133|6135|6136|6138|6139|6142|6143|6144|6152|6154|6155|6156|6157|6169|6171|6187|6189|6193|6202|6203|6205|6207|6209|6210|6218|6222|6223|6227|6228|6232|6234|6235|8780|9045|11224|25873|51013	FBL|RPL10A|RPL8|RPL9|RPL11|RPL12|RPL15|RPL17|RPL18A|RPL19|RPL21|RPL24|RPL26|RPL27|RPL30|RPL27A|RPL38|RPL41|RPS2|RPS3A|RPS5|RPS8|RPS9|RPS11|RPS13|RPS15|RPS15A|RPS17|RPS18|RPS19|RPS21|RPS23|RPS27|RPS28|RPS29|RIOK3|RPL14|RPL35|RPL36|EXOSC1	-24.5779	-22.618	0	1	0	0	-42.4182	19.245
R-HSA-72695	Formation of the ternary complex, and subsequently, the 43S complex		19.245	20.2016	27994	51	656	23	3.5061	0.718141	6187|6189|6193|6202|6203|6205|6207|6209|6210|6218|6222|6223|6227|6228|6232|6234|6235|8664|8667|8668|10480|27335|51386	RPS2|RPS3A|RPS5|RPS8|RPS9|RPS11|RPS13|RPS15|RPS15A|RPS17|RPS18|RPS19|RPS21|RPS23|RPS27|RPS28|RPS29|EIF3D|EIF3H|EIF3I|EIF3M|EIF3K|EIF3L	-23.6318	-21.6883	0	1	0	0	-42.4182	19.245
R-HSA-72649	Translation initiation complex formation		17.6581	19.6721	27994	58	656	24	3.65854	0.733007	6187|6189|6193|6202|6203|6205|6207|6209|6210|6218|6222|6223|6227|6228|6232|6234|6235|7458|8664|8667|8668|10480|27335|51386	RPS2|RPS3A|RPS5|RPS8|RPS9|RPS11|RPS13|RPS15|RPS15A|RPS17|RPS18|RPS19|RPS21|RPS23|RPS27|RPS28|RPS29|EIF4H|EIF3D|EIF3H|EIF3I|EIF3M|EIF3K|EIF3L	-23.52	-21.6075	0	1	0	0	-42.4182	19.245
R-HSA-72702	Ribosomal scanning and start codon recognition		17.6581	19.6721	27994	58	656	24	3.65854	0.733007	6187|6189|6193|6202|6203|6205|6207|6209|6210|6218|6222|6223|6227|6228|6232|6234|6235|7458|8664|8667|8668|10480|27335|51386	RPS2|RPS3A|RPS5|RPS8|RPS9|RPS11|RPS13|RPS15|RPS15A|RPS17|RPS18|RPS19|RPS21|RPS23|RPS27|RPS28|RPS29|EIF4H|EIF3D|EIF3H|EIF3I|EIF3M|EIF3K|EIF3L	-23.52	-21.6075	0	1	0	0	-42.4182	19.245
R-HSA-72662	Activation of the mRNA upon binding of the cap-binding complex and eIFs, and subsequent binding to 43S		17.3588	19.4849	27994	59	656	24	3.65854	0.733007	6187|6189|6193|6202|6203|6205|6207|6209|6210|6218|6222|6223|6227|6228|6232|6234|6235|7458|8664|8667|8668|10480|27335|51386	RPS2|RPS3A|RPS5|RPS8|RPS9|RPS11|RPS13|RPS15|RPS15A|RPS17|RPS18|RPS19|RPS21|RPS23|RPS27|RPS28|RPS29|EIF4H|EIF3D|EIF3H|EIF3I|EIF3M|EIF3K|EIF3L	-23.3028	-21.405	0	1	0	0	-42.4182	19.245
R-HSA-71291	Metabolism of amino acids and derivatives		5.24865	12.8135	27994	374	656	46	7.0122	0.996984	4736|5092|5683|5694|6132|6133|6135|6136|6138|6139|6142|6143|6144|6152|6154|6155|6156|6157|6169|6171|6187|6189|6193|6202|6203|6205|6207|6209|6210|6218|6222|6223|6227|6228|6232|6234|6235|6535|9045|9060|9861|11224|23446|25873|85007|256987	RPL10A|PCBD1|PSMA2|PSMB6|RPL8|RPL9|RPL11|RPL12|RPL15|RPL17|RPL18A|RPL19|RPL21|RPL24|RPL26|RPL27|RPL30|RPL27A|RPL38|RPL41|RPS2|RPS3A|RPS5|RPS8|RPS9|RPS11|RPS13|RPS15|RPS15A|RPS17|RPS18|RPS19|RPS21|RPS23|RPS27|RPS28|RPS29|SLC6A8|RPL14|PAPSS2|PSMD6|RPL35|SLC44A1|RPL36|PHYKPL|SERINC5	-19.4034	-17.5199	0	1	0	0	-42.4182	19.245
R-HSA-8953854	Metabolism of RNA		3.86791	11.6659	27994	673	656	61	9.29878	1.13388	2091|4736|4904|5094|5683|5694|6132|6133|6135|6136|6138|6139|6142|6143|6144|6152|6154|6155|6156|6157|6169|6171|6187|6189|6193|6202|6203|6205|6207|6209|6210|6218|6222|6223|6227|6228|6232|6234|6235|8780|9045|9861|9887|10465|10594|10644|10907|11224|23381|23524|25873|26121|29107|51013|51637|54464|55181|80145|115024|285755|404672	FBL|RPL10A|YBX1|PCBP2|PSMA2|PSMB6|RPL8|RPL9|RPL11|RPL12|RPL15|RPL17|RPL18A|RPL19|RPL21|RPL24|RPL26|RPL27|RPL30|RPL27A|RPL38|RPL41|RPS2|RPS3A|RPS5|RPS8|RPS9|RPS11|RPS13|RPS15|RPS15A|RPS17|RPS18|RPS19|RPS21|RPS23|RPS27|RPS28|RPS29|RIOK3|RPL14|PSMD6|SMG7|PPIH|PRPF8|IGF2BP2|TXNL4A|RPL35|SMG5|SRRM2|RPL36|PRPF31|NXT1|EXOSC1|RTRAF|XRN1|SMG8|THOC7|NT5C3B|PPIL6|GTF2H5	-18.7564	-16.8866	0	1	0	0	-42.4182	19.245
R-HSA-8953897	Cellular responses to external stimuli		4.06757	11.7461	27994	598	656	57	8.68902	1.09975	818|829|2033|2034|2876|4306|4520|4736|5683|5694|6132|6133|6135|6136|6138|6139|6142|6143|6144|6152|6154|6155|6156|6157|6169|6171|6187|6189|6193|6202|6203|6205|6207|6209|6210|6218|6222|6223|6227|6228|6232|6234|6235|6667|9045|9681|9861|9978|11224|23334|25824|25873|29855|50488|57600|83667|119504	CAMK2G|CAPZA1|EP300|EPAS1|GPX1|NR3C2|MTF1|RPL10A|PSMA2|PSMB6|RPL8|RPL9|RPL11|RPL12|RPL15|RPL17|RPL18A|RPL19|RPL21|RPL24|RPL26|RPL27|RPL30|RPL27A|RPL38|RPL41|RPS2|RPS3A|RPS5|RPS8|RPS9|RPS11|RPS13|RPS15|RPS15A|RPS17|RPS18|RPS19|RPS21|RPS23|RPS27|RPS28|RPS29|SP1|RPL14|DEPDC5|PSMD6|RBX1|RPL35|SZT2|PRDX5|RPL36|UBN1|MINK1|FNIP2|SESN2|ANAPC16	-18.5578	-16.7014	0	1	0	0	-42.4182	19.245
R-HSA-2262752	Cellular responses to stress		4.09201	11.6973	27994	584	656	56	8.53659	1.09097	818|829|2033|2034|2876|4306|4736|5683|5694|6132|6133|6135|6136|6138|6139|6142|6143|6144|6152|6154|6155|6156|6157|6169|6171|6187|6189|6193|6202|6203|6205|6207|6209|6210|6218|6222|6223|6227|6228|6232|6234|6235|6667|9045|9681|9861|9978|11224|23334|25824|25873|29855|50488|57600|83667|119504	CAMK2G|CAPZA1|EP300|EPAS1|GPX1|NR3C2|RPL10A|PSMA2|PSMB6|RPL8|RPL9|RPL11|RPL12|RPL15|RPL17|RPL18A|RPL19|RPL21|RPL24|RPL26|RPL27|RPL30|RPL27A|RPL38|RPL41|RPS2|RPS3A|RPS5|RPS8|RPS9|RPS11|RPS13|RPS15|RPS15A|RPS17|RPS18|RPS19|RPS21|RPS23|RPS27|RPS28|RPS29|SP1|RPL14|DEPDC5|PSMD6|RBX1|RPL35|SZT2|PRDX5|RPL36|UBN1|MINK1|FNIP2|SESN2|ANAPC16	-18.3568	-16.5134	0	1	0	0	-42.4182	19.245
R-HSA-382551	Transport of small molecules		2.46195	6.19128	27994	728	656	42	6.40244	0.955769	2|20|112|115|481|483|488|760|818|1181|1811|1836|4645|4864|5046|5125|5243|5683|5694|6337|6338|6536|6548|6575|6578|7037|7779|8671|8714|9861|10079|10110|23315|23382|23446|23516|54795|55144|57552|80736|133308|140803	A2M|ABCA2|ADCY6|ADCY9|ATP1B1|ATP1B3|ATP2A2|CA2|CAMK2G|CLCN2|SLC26A3|SLC26A2|MYO5B|NPC1|PCSK6|PCSK5|ABCB1|PSMA2|PSMB6|SCNN1A|SCNN1B|SLC6A9|SLC9A1|SLC20A2|SLCO2A1|TFRC|SLC30A1|SLC4A4|ABCC3|PSMD6|ATP9A|SGK2|SLC9A8|AHCYL2|SLC44A1|SLC39A14|TRPM4|LRRC8D|NCEH1|SLC44A4|SLC9B2|TRPM6	-7.00288	-5.17201	0	2	1	1	-7.00288	2.46195
R-HSA-425407	SLC-mediated transmembrane transport		2.2102	2.98338	27994	251	656	13	1.98171	0.544153	1811|1836|6536|6548|6575|6578|7779|8671|23315|23382|23446|23516|80736	SLC26A3|SLC26A2|SLC6A9|SLC9A1|SLC20A2|SLCO2A1|SLC30A1|SLC4A4|SLC9A8|AHCYL2|SLC44A1|SLC39A14|SLC44A4	-2.17937	-0.93154	0	2	0	0	-7.00288	2.46195
R-HSA-1500931	Cell-Cell communication		4.96207	6.98683	27994	129	656	15	2.28659	0.583605	60|81|999|1015|1308|1495|2185|3691|3728|3914|5829|6709|6711|7305|54751	ACTB|ACTN4|CDH1|CDH17|COL17A1|CTNNA1|PTK2B|ITGB4|JUP|LAMB3|PXN|SPTAN1|SPTBN1|TYROBP|FBLIM1	-6.41722	-4.59859	0	3	1	1	-6.41722	6.46572
R-HSA-446728	Cell junction organization		4.68943	5.46069	27994	91	656	10	1.52439	0.478366	60|999|1015|1308|1495|3691|3728|3914|5829|54751	ACTB|CDH1|CDH17|COL17A1|CTNNA1|ITGB4|JUP|LAMB3|PXN|FBLIM1	-4.26407	-2.64501	0	3	0	0	-6.41722	6.46572
R-HSA-418990	Adherens junctions interactions		6.46572	4.86655	27994	33	656	5	0.762195	0.339563	60|999|1015|1495|3728	ACTB|CDH1|CDH17|CTNNA1|JUP	-3.01813	-1.60042	0	3	0	0	-6.41722	6.46572
R-HSA-5626467	RHO GTPases activate IQGAPs		5.33422	3.8001	27994	32	656	4	0.609756	0.303947	60|999|1495|5879	ACTB|CDH1|CTNNA1|RAC1	-2.19499	-0.940636	0	3	0	0	-6.41722	6.46572
R-HSA-199991	Membrane Trafficking		2.49043	5.88017	27994	634	656	37	5.64024	0.900721	60|408|829|1785|1956|2580|3482|4627|4641|5872|5879|6272|6453|6709|6711|7037|7082|7109|7879|8729|9827|10093|10484|10618|10980|11014|22848|23095|23303|30011|54453|55614|56894|57706|79720|83696|152503	ACTB|ARRB1|CAPZA1|DNM2|EGFR|GAK|IGF2R|MYH9|MYO1C|RAB13|RAC1|SORT1|ITSN1|SPTAN1|SPTBN1|TFRC|TJP1|TRAPPC10|RAB7A|GBF1|RGP1|ARPC4|SEC23A|TGOLN2|COPS6|KDELR2|AAK1|KIF1B|KIF13B|SH3KBP1|RIN2|KIF16B|AGPAT3|DENND1A|VPS37B|TRAPPC9|SH3D19	-6.35772	-4.55099	0	4	1	1	-6.35772	6.09625
R-HSA-5653656	Vesicle-mediated transport		2.40952	5.73353	27994	673	656	38	5.79268	0.912074	60|408|829|1785|1956|2580|3482|4035|4627|4641|5872|5879|6272|6453|6709|6711|7037|7082|7109|7879|8729|9827|10093|10484|10618|10980|11014|22848|23095|23303|30011|54453|55614|56894|57706|79720|83696|152503	ACTB|ARRB1|CAPZA1|DNM2|EGFR|GAK|IGF2R|LRP1|MYH9|MYO1C|RAB13|RAC1|SORT1|ITSN1|SPTAN1|SPTBN1|TFRC|TJP1|TRAPPC10|RAB7A|GBF1|RGP1|ARPC4|SEC23A|TGOLN2|COPS6|KDELR2|AAK1|KIF1B|KIF13B|SH3KBP1|RIN2|KIF16B|AGPAT3|DENND1A|VPS37B|TRAPPC9|SH3D19	-6.16133	-4.36618	0	4	0	0	-6.35772	6.09625
R-HSA-8856828	Clathrin-mediated endocytosis		3.79972	5.25397	27994	146	656	13	1.98171	0.544153	60|408|1785|1956|2580|3482|6453|7037|10093|10618|10980|22848|30011	ACTB|ARRB1|DNM2|EGFR|GAK|IGF2R|ITSN1|TFRC|ARPC4|TGOLN2|COPS6|AAK1|SH3KBP1	-4.37762	-2.73508	0	4	0	0	-6.35772	6.09625
R-HSA-432722	Golgi Associated Vesicle Biogenesis		6.09625	5.91345	27994	56	656	8	1.21951	0.428526	408|1785|2580|3482|6272|7037|10618|152503	ARRB1|DNM2|GAK|IGF2R|SORT1|TFRC|TGOLN2|SH3D19	-4.33802	-2.70984	0	4	0	0	-6.35772	6.09625
R-HSA-199992	trans-Golgi Network Vesicle Budding		5.33422	5.70424	27994	72	656	9	1.37195	0.454169	408|1785|2580|3482|6272|7037|8729|10618|152503	ARRB1|DNM2|GAK|IGF2R|SORT1|TFRC|GBF1|TGOLN2|SH3D19	-4.33659	-2.70984	0	4	0	0	-6.35772	6.09625
R-HSA-8856825	Cargo recognition for clathrin-mediated endocytosis		3.62325	4.19157	27994	106	656	9	1.37195	0.454169	408|1956|3482|6453|7037|10618|10980|22848|30011	ARRB1|EGFR|IGF2R|ITSN1|TFRC|TGOLN2|COPS6|AAK1|SH3KBP1	-3.05536	-1.62981	0	4	0	0	-6.35772	6.09625
R-HSA-9006934	Signaling by Receptor Tyrosine Kinases		2.6144	5.67686	27994	506	656	31	4.72561	0.828448	60|135|1495|1785|1793|1956|2033|2065|2185|3643|3675|3710|3728|3914|4486|5046|5125|5516|5663|5829|5879|6778|7410|9611|26469|30011|55824|55845|64759|83737|200734	ACTB|ADORA2A|CTNNA1|DNM2|DOCK1|EGFR|EP300|ERBB3|PTK2B|INSR|ITGA3|ITPR3|JUP|LAMB3|MST1R|PCSK6|PCSK5|PPP2CB|PSEN1|PXN|RAC1|STAT6|VAV2|NCOR1|PTPN18|SH3KBP1|PAG1|BRK1|TNS3|ITCH|SPRED2	-5.85756	-4.07369	0	5	1	1	-5.85756	2.6144
R-HSA-373755	Semaphorin interactions		6.5652	6.95829	27994	65	656	10	1.52439	0.478366	2909|4627|5362|5879|7305|9826|9855|57556|79784|80031	ARHGAP35|MYH9|PLXNA2|RAC1|TYROBP|ARHGEF11|FARP2|SEMA6A|MYH14|SEMA6D	-5.58241	-3.80954	0	6	1	1	-5.58241	9.14438
R-HSA-416700	Other semaphorin interactions		8.98395	5.39266	27994	19	656	4	0.609756	0.303947	5362|7305|57556|80031	PLXNA2|TYROBP|SEMA6A|SEMA6D	-3.05802	-1.62981	0	6	0	0	-5.58241	9.14438
R-HSA-399955	SEMA3A-Plexin repulsion signaling by inhibiting Integrin adhesion		9.14438	4.72163	27994	14	656	3	0.457317	0.263428	5362|5879|9855	PLXNA2|RAC1|FARP2	-2.41515	-1.11577	0	6	0	0	-5.58241	9.14438
R-HSA-109582	Hemostasis		2.33641	5.21695	27994	621	656	34	5.18293	0.865524	1|2|12|60|81|408|481|483|488|634|708|829|1048|1606|1793|2207|2767|3660|3675|3710|4072|4680|5516|5552|5879|7410|8527|11343|23095|23303|55614|57572|80005|221955	A1BG|A2M|SERPINA3|ACTB|ACTN4|ARRB1|ATP1B1|ATP1B3|ATP2A2|CEACAM1|C1QBP|CAPZA1|CEACAM5|DGKA|DOCK1|FCER1G|GNA11|IRF2|ITGA3|ITPR3|EPCAM|CEACAM6|PPP2CB|SRGN|RAC1|VAV2|DGKD|MGLL|KIF1B|KIF13B|KIF16B|DOCK6|DOCK5|DAGLB	-5.28658	-3.52443	0	7	1	1	-5.28658	2.43387
R-HSA-76002	Platelet activation, signaling and aggregation		2.43387	3.61907	27994	263	656	15	2.28659	0.583605	1|2|12|81|408|1606|2207|2767|3710|5552|5879|7410|8527|11343|221955	A1BG|A2M|SERPINA3|ACTN4|ARRB1|DGKA|FCER1G|GNA11|ITPR3|SRGN|RAC1|VAV2|DGKD|MGLL|DAGLB	-2.83167	-1.42522	0	7	0	0	-5.28658	2.43387
R-HSA-5368286	Mitochondrial translation initiation		5.39554	6.36075	27994	87	656	11	1.67683	0.501326	9553|26589|29074|29088|29093|51258|51650|65003|65005|78988|79590	MRPL33|MRPL46|MRPL18|MRPL15|MRPL22|MRPL51|MRPS33|MRPL11|MRPL9|MRPL57|MRPL24	-5.22168	-3.4902	0	8	1	1	-5.22168	5.39554
R-HSA-5389840	Mitochondrial translation elongation		5.39554	6.36075	27994	87	656	11	1.67683	0.501326	9553|26589|29074|29088|29093|51258|51650|65003|65005|78988|79590	MRPL33|MRPL46|MRPL18|MRPL15|MRPL22|MRPL51|MRPS33|MRPL11|MRPL9|MRPL57|MRPL24	-5.22168	-3.4902	0	8	0	0	-5.22168	5.39554
R-HSA-5419276	Mitochondrial translation termination		5.39554	6.36075	27994	87	656	11	1.67683	0.501326	9553|26589|29074|29088|29093|51258|51650|65003|65005|78988|79590	MRPL33|MRPL46|MRPL18|MRPL15|MRPL22|MRPL51|MRPS33|MRPL11|MRPL9|MRPL57|MRPL24	-5.22168	-3.4902	0	8	0	0	-5.22168	5.39554
R-HSA-5368287	Mitochondrial translation		5.04744	6.05627	27994	93	656	11	1.67683	0.501326	9553|26589|29074|29088|29093|51258|51650|65003|65005|78988|79590	MRPL33|MRPL46|MRPL18|MRPL15|MRPL22|MRPL51|MRPS33|MRPL11|MRPL9|MRPL57|MRPL24	-4.9389	-3.25416	0	8	0	0	-5.22168	5.39554
R-HSA-9664407	Parasite infection		6.50956	6.56239	27994	59	656	9	1.37195	0.454169	60|1793|4627|4641|5879|7410|10093|55845|147179	ACTB|DOCK1|MYH9|MYO1C|RAC1|VAV2|ARPC4|BRK1|WIPF2	-5.05005	-3.34721	0	9	1	1	-5.05005	6.50956
R-HSA-9664417	Leishmania phagocytosis		6.50956	6.56239	27994	59	656	9	1.37195	0.454169	60|1793|4627|4641|5879|7410|10093|55845|147179	ACTB|DOCK1|MYH9|MYO1C|RAC1|VAV2|ARPC4|BRK1|WIPF2	-5.05005	-3.34721	0	9	0	0	-5.05005	6.50956
R-HSA-9664422	FCGR3A-mediated phagocytosis		6.50956	6.56239	27994	59	656	9	1.37195	0.454169	60|1793|4627|4641|5879|7410|10093|55845|147179	ACTB|DOCK1|MYH9|MYO1C|RAC1|VAV2|ARPC4|BRK1|WIPF2	-5.05005	-3.34721	0	9	0	0	-5.05005	6.50956
R-HSA-2029482	Regulation of actin dynamics for phagocytic cup formation		6.29613	6.41443	27994	61	656	9	1.37195	0.454169	60|1793|4627|4641|5879|7410|10093|55845|147179	ACTB|DOCK1|MYH9|MYO1C|RAC1|VAV2|ARPC4|BRK1|WIPF2	-4.92822	-3.25225	0	9	0	0	-5.05005	6.50956
R-HSA-2029480	Fcgamma receptor (FCGR) dependent phagocytosis		4.96207	5.70033	27994	86	656	10	1.52439	0.478366	60|1793|3710|4627|4641|5879|7410|10093|55845|147179	ACTB|DOCK1|ITPR3|MYH9|MYO1C|RAC1|VAV2|ARPC4|BRK1|WIPF2	-4.47752	-2.82686	0	9	0	0	-5.05005	6.50956
R-HSA-2682334	EPH-Ephrin signaling		4.63845	5.41485	27994	92	656	10	1.52439	0.478366	60|1948|4627|5663|5879|6453|7410|8997|10093|79784	ACTB|EFNB2|MYH9|PSEN1|RAC1|ITSN1|VAV2|KALRN|ARPC4|MYH14	-4.22318	-2.61167	0	9	0	0	-5.05005	6.50956
R-HSA-4420097	VEGFA-VEGFR2 Pathway		4.31048	5.11139	27994	99	656	10	1.52439	0.478366	60|1495|1793|2185|3710|3728|5829|5879|7410|55845	ACTB|CTNNA1|DOCK1|PTK2B|ITPR3|JUP|PXN|RAC1|VAV2|BRK1	-3.95213	-2.36959	0	9	0	0	-5.05005	6.50956
R-HSA-194138	Signaling by VEGF		3.95128	4.76016	27994	108	656	10	1.52439	0.478366	60|1495|1793|2185|3710|3728|5829|5879|7410|55845	ACTB|CTNNA1|DOCK1|PTK2B|ITPR3|JUP|PXN|RAC1|VAV2|BRK1	-3.63825	-2.0695	0	9	0	0	-5.05005	6.50956
R-HSA-3928662	EPHB-mediated forward signaling		6.09625	5.11991	27994	42	656	6	0.914634	0.371686	60|1948|5879|6453|8997|10093	ACTB|EFNB2|RAC1|ITSN1|KALRN|ARPC4	-3.38297	-1.87136	0	9	0	0	-5.05005	6.50956
R-HSA-9658195	Leishmania infection		2.54011	3.8043	27994	252	656	15	2.28659	0.583605	60|112|115|135|957|1793|3710|4627|4641|5729|5879|7410|10093|55845|147179	ACTB|ADCY6|ADCY9|ADORA2A|ENTPD5|DOCK1|ITPR3|MYH9|MYO1C|PTGDR|RAC1|VAV2|ARPC4|BRK1|WIPF2	-3.01631	-1.60042	0	9	0	0	-5.05005	6.50956
R-HSA-5663213	RHO GTPases Activate WASPs and WAVEs		5.92691	4.58212	27994	36	656	5	0.762195	0.339563	60|5879|10093|55845|147179	ACTB|RAC1|ARPC4|BRK1|WIPF2	-2.84224	-1.4311	0	9	0	0	-5.05005	6.50956
R-HSA-5218920	VEGFR2 mediated vascular permeability		5.88604	4.07795	27994	29	656	4	0.609756	0.303947	1495|3728|5879|7410	CTNNA1|JUP|RAC1|VAV2	-2.35114	-1.05539	0	9	0	0	-5.05005	6.50956
R-HSA-3928665	EPH-ephrin mediated repulsion of cells		4.1837	3.52513	27994	51	656	5	0.762195	0.339563	60|1948|5663|5879|7410	ACTB|EFNB2|PSEN1|RAC1|VAV2	-2.17235	-0.927756	0	9	0	0	-5.05005	6.50956
R-HSA-204998	Cell death signalling via NRAGE, NRIF and NADE		5.61497	6.24061	27994	76	656	10	1.52439	0.478366	5663|5879|6453|7204|7410|8997|9826|10018|11214|27018	PSEN1|RAC1|ITSN1|TRIO|VAV2|KALRN|ARHGEF11|BCL2L11|AKAP13|BEX3	-4.95583	-3.26214	0	10	1	1	-4.95583	5.78628
R-HSA-73887	Death Receptor Signalling		3.93446	5.41122	27994	141	656	13	1.98171	0.544153	843|5663|5879|6453|7204|7410|8997|9826|10018|11214|27018|55512|56957	CASP10|PSEN1|RAC1|ITSN1|TRIO|VAV2|KALRN|ARHGEF11|BCL2L11|AKAP13|BEX3|SMPD3|OTUD7B	-4.53688	-2.87795	0	10	0	0	-4.95583	5.78628
R-HSA-193648	NRAGE signals death through JNK		5.78628	5.70089	27994	59	656	8	1.21951	0.428526	5879|6453|7204|7410|8997|9826|10018|11214	RAC1|ITSN1|TRIO|VAV2|KALRN|ARHGEF11|BCL2L11|AKAP13	-4.17136	-2.56728	0	10	0	0	-4.95583	5.78628
R-HSA-193704	p75 NTR receptor-mediated signalling		4.39936	5.19514	27994	97	656	10	1.52439	0.478366	5663|5879|6453|7204|7410|8997|9826|10018|11214|27018	PSEN1|RAC1|ITSN1|TRIO|VAV2|KALRN|ARHGEF11|BCL2L11|AKAP13|BEX3	-4.02698	-2.43738	0	10	0	0	-4.95583	5.78628
R-HSA-194315	Signaling by Rho GTPases		2.25092	4.16731	27994	455	656	24	3.65854	0.733007	2|60|999|1495|2909|4627|4638|5516|5586|5879|6232|6453|7204|7410|8997|9826|10093|10499|11214|23092|55845|79784|143872|147179	A2M|ACTB|CDH1|CTNNA1|ARHGAP35|MYH9|MYLK|PPP2CB|PKN2|RAC1|RPS27|ITSN1|TRIO|VAV2|KALRN|ARHGEF11|ARPC4|NCOA2|AKAP13|ARHGAP26|BRK1|MYH14|ARHGAP42|WIPF2	-3.66668	-2.09109	0	10	0	0	-4.95583	5.78628
R-HSA-194840	Rho GTPase cycle		3.40153	4.38089	27994	138	656	11	1.67683	0.501326	2|2909|5879|6453|7204|7410|8997|9826|11214|23092|143872	A2M|ARHGAP35|RAC1|ITSN1|TRIO|VAV2|KALRN|ARHGEF11|AKAP13|ARHGAP26|ARHGAP42	-3.37511	-1.86961	0	10	0	0	-4.95583	5.78628
R-HSA-5663202	Diseases of signal transduction by growth factor receptors and second messengers		2.64644	5.05224	27994	387	656	24	3.65854	0.733007	60|408|818|1956|2033|2065|2120|4088|5516|5663|5683|5694|5879|6934|7855|8312|9611|9861|9978|10018|22906|23164|200734|399687	ACTB|ARRB1|CAMK2G|EGFR|EP300|ERBB3|ETV6|SMAD3|PPP2CB|PSEN1|PSMA2|PSMB6|RAC1|TCF7L2|FZD5|AXIN1|NCOR1|PSMD6|RBX1|BCL2L11|TRAK1|MPRIP|SPRED2|MYO18A	-4.7591	-3.09174	0	11	1	1	-4.7591	4.09201
R-HSA-5683057	MAPK family signaling cascades		2.49477	4.19869	27994	325	656	19	2.89634	0.654773	60|408|818|1739|1956|2065|2675|3561|5516|5683|5694|5879|6709|6711|8997|9861|9978|153090|200734	ACTB|ARRB1|CAMK2G|DLG1|EGFR|ERBB3|GFRA2|IL2RG|PPP2CB|PSMA2|PSMB6|RAC1|SPTAN1|SPTBN1|KALRN|PSMD6|RBX1|DAB2IP|SPRED2	-3.56718	-2.0311	0	11	0	0	-4.7591	4.09201
R-HSA-5673001	RAF/MAP kinase cascade		2.59091	4.14446	27994	280	656	17	2.59146	0.620325	60|408|818|1739|1956|2065|2675|3561|5516|5683|5694|6709|6711|9861|9978|153090|200734	ACTB|ARRB1|CAMK2G|DLG1|EGFR|ERBB3|GFRA2|IL2RG|PPP2CB|PSMA2|PSMB6|SPTAN1|SPTBN1|PSMD6|RBX1|DAB2IP|SPRED2	-3.44012	-1.91857	0	11	0	0	-4.7591	4.09201
R-HSA-8878159	Transcriptional regulation by RUNX3		4.00067	4.56205	27994	96	656	9	1.37195	0.454169	2033|4088|5683|5694|6934|7003|9861|10018|57154	EP300|SMAD3|PSMA2|PSMB6|TCF7L2|TEAD1|PSMD6|BCL2L11|SMURF1	-3.36948	-1.86961	0	11	0	0	-4.7591	4.09201
R-HSA-5684996	MAPK1/MAPK3 signaling		2.53655	4.04596	27994	286	656	17	2.59146	0.620325	60|408|818|1739|1956|2065|2675|3561|5516|5683|5694|6709|6711|9861|9978|153090|200734	ACTB|ARRB1|CAMK2G|DLG1|EGFR|ERBB3|GFRA2|IL2RG|PPP2CB|PSMA2|PSMB6|SPTAN1|SPTBN1|PSMD6|RBX1|DAB2IP|SPRED2	-3.33487	-1.84643	0	11	0	0	-4.7591	4.09201
R-HSA-9607240	FLT3 Signaling		2.46753	3.91845	27994	294	656	17	2.59146	0.620325	60|408|818|1739|1956|2065|2675|3561|5516|5683|5694|6709|6711|9861|9978|153090|200734	ACTB|ARRB1|CAMK2G|DLG1|EGFR|ERBB3|GFRA2|IL2RG|PPP2CB|PSMA2|PSMB6|SPTAN1|SPTBN1|PSMD6|RBX1|DAB2IP|SPRED2	-3.19982	-1.74917	0	11	0	0	-4.7591	4.09201
R-HSA-8939902	Regulation of RUNX2 expression and activity		4.09201	4.0976	27994	73	656	7	1.06707	0.401158	5683|5694|7291|9861|9978|10891|57154	PSMA2|PSMB6|TWIST1|PSMD6|RBX1|PPARGC1A|SMURF1	-2.79406	-1.39685	0	11	0	0	-4.7591	4.09201
R-HSA-9006925	Intracellular signaling by second messengers		2.23131	3.35487	27994	306	656	16	2.43902	0.602274	112|115|818|1956|2065|2444|3643|3710|5516|5683|5694|5879|8395|9861|11060|23035	ADCY6|ADCY9|CAMK2G|EGFR|ERBB3|FRK|INSR|ITPR3|PPP2CB|PSMA2|PSMB6|RAC1|PIP5K1B|PSMD6|WWP2|PHLPP2	-2.59853	-1.24891	0	11	0	0	-4.7591	4.09201
R-HSA-9013694	Signaling by NOTCH4		3.64288	3.71264	27994	82	656	7	1.06707	0.401158	2033|4088|5663|5683|5694|9861|9978	EP300|SMAD3|PSEN1|PSMA2|PSMB6|PSMD6|RBX1	-2.50427	-1.17073	0	11	0	0	-4.7591	4.09201
R-HSA-195253	Degradation of beta-catenin by the destruction complex		3.59899	3.67324	27994	83	656	7	1.06707	0.401158	5516|5683|5694|6934|8312|9861|9978	PPP2CB|PSMA2|PSMB6|TCF7L2|AXIN1|PSMD6|RBX1	-2.47467	-1.15282	0	11	0	0	-4.7591	4.09201
R-HSA-5632684	Hedgehog 'on' state		3.51431	3.59625	27994	85	656	7	1.06707	0.401158	408|5683|5694|9861|9978|57154|83737	ARRB1|PSMA2|PSMB6|PSMD6|RBX1|SMURF1|ITCH	-2.41689	-1.11577	0	11	0	0	-4.7591	4.09201
R-HSA-5658442	Regulation of RAS by GAPs		3.76533	3.53664	27994	68	656	6	0.914634	0.371686	5683|5694|9861|9978|153090|200734	PSMA2|PSMB6|PSMD6|RBX1|DAB2IP|SPRED2	-2.28576	-1.00897	0	11	0	0	-4.7591	4.09201
R-HSA-8878166	Transcriptional regulation by RUNX2		2.82141	3.11029	27994	121	656	8	1.21951	0.428526	4086|5683|5694|7291|9861|9978|10891|57154	SMAD1|PSMA2|PSMB6|TWIST1|PSMD6|RBX1|PPARGC1A|SMURF1	-2.11043	-0.881628	0	11	0	0	-4.7591	4.09201
R-HSA-1234174	Cellular response to hypoxia		3.4139	3.2426	27994	75	656	6	0.914634	0.371686	2033|2034|5683|5694|9861|9978	EP300|EPAS1|PSMA2|PSMB6|PSMD6|RBX1	-2.08034	-0.866776	0	11	0	0	-4.7591	4.09201
R-HSA-5358351	Signaling by Hedgehog		2.57761	2.99097	27994	149	656	9	1.37195	0.454169	112|115|408|5683|5694|9861|9978|57154|83737	ADCY6|ADCY9|ARRB1|PSMA2|PSMB6|PSMD6|RBX1|SMURF1|ITCH	-2.06166	-0.851084	0	11	0	0	-4.7591	4.09201
R-HSA-8941858	Regulation of RUNX3 expression and activity		3.87943	3.31113	27994	55	656	5	0.762195	0.339563	2033|5683|5694|9861|57154	EP300|PSMA2|PSMB6|PSMD6|SMURF1	-2.03486	-0.827247	0	11	0	0	-4.7591	4.09201
R-HSA-6798695	Neutrophil degranulation		2.3115	4.48956	27994	480	656	26	3.96341	0.76173	1|12|410|634|684|2207|2444|3482|3615|3728|4680|4831|5663|5683|5834|5879|6709|7305|7879|8566|9535|9861|9961|11240|23352|51719	A1BG|SERPINA3|ARSA|CEACAM1|BST2|FCER1G|FRK|IGF2R|IMPDH2|JUP|CEACAM6|NME2|PSEN1|PSMA2|PYGB|RAC1|SPTAN1|TYROBP|RAB7A|PDXK|GMFG|PSMD6|MVP|PADI2|UBR4|CAB39	-4.10818	-2.5114	0	12	1	1	-4.10818	2.3115
R-HSA-8849471	PTK6 Regulates RHO GTPases, RAS GTPase and MAP kinases		12.1925	6.48875	27994	14	656	4	0.609756	0.303947	1793|2909|5829|5879	DOCK1|ARHGAP35|PXN|RAC1	-3.60551	-2.04946	0	13	1	1	-3.60551	12.1925
R-HSA-8848021	Signaling by PTK6		5.53179	5.16353	27994	54	656	7	1.06707	0.401158	1793|1956|2034|2065|2909|5829|5879	DOCK1|EGFR|EPAS1|ERBB3|ARHGAP35|PXN|RAC1	-3.59189	-2.04946	0	13	0	0	-3.60551	12.1925
R-HSA-9006927	Signaling by Non-Receptor Tyrosine Kinases		5.53179	5.16353	27994	54	656	7	1.06707	0.401158	1793|1956|2034|2065|2909|5829|5879	DOCK1|EGFR|EPAS1|ERBB3|ARHGAP35|PXN|RAC1	-3.59189	-2.04946	0	13	0	0	-3.60551	12.1925
R-HSA-418885	DCC mediated attractive signaling		9.14438	4.72163	27994	14	656	3	0.457317	0.263428	1793|5879|7204	DOCK1|RAC1|TRIO	-2.41515	-1.11577	0	13	0	0	-3.60551	12.1925
R-HSA-400685	Sema4D in semaphorin signaling		8.53476	5.8384	27994	25	656	5	0.762195	0.339563	2909|4627|5879|9826|79784	ARHGAP35|MYH9|RAC1|ARHGEF11|MYH14	-3.60106	-2.04946	0	14	1	1	-3.60106	8.53476
R-HSA-5627123	RHO GTPases activate PAKs		7.1123	4.64042	27994	24	656	4	0.609756	0.303947	4627|4638|5879|79784	MYH9|MYLK|RAC1|MYH14	-2.66033	-1.30658	0	14	0	0	-3.60106	8.53476
R-HSA-5621480	Dectin-2 family		7.90255	5.55855	27994	27	656	5	0.762195	0.339563	2207|4584|10071|56667|140453	FCER1G|MUC3A|MUC12|MUC13|MUC17	-3.43617	-1.91857	0	15	1	1	-3.43617	10.0409
R-HSA-5083625	Defective GALNT3 causes familial hyperphosphatemic tumoral calcinosis (HFTC)		10.0409	5.77602	27994	17	656	4	0.609756	0.303947	4584|10071|56667|140453	MUC3A|MUC12|MUC13|MUC17	-3.25366	-1.79254	0	15	0	0	-3.43617	10.0409
R-HSA-5083636	Defective GALNT12 causes colorectal cancer 1 (CRCS1)		10.0409	5.77602	27994	17	656	4	0.609756	0.303947	4584|10071|56667|140453	MUC3A|MUC12|MUC13|MUC17	-3.25366	-1.79254	0	15	0	0	-3.43617	10.0409
R-HSA-913709	O-linked glycosylation of mucins		4.74153	4.60542	27994	63	656	7	1.06707	0.401158	4584|9245|9334|10071|10331|56667|140453	MUC3A|GCNT3|B4GALT5|MUC12|B3GNT3|MUC13|MUC17	-3.17593	-1.73042	0	15	0	0	-3.43617	10.0409
R-HSA-5083632	Defective C1GALT1C1 causes Tn polyagglutination syndrome (TNPS)		9.48306	5.57686	27994	18	656	4	0.609756	0.303947	4584|10071|56667|140453	MUC3A|MUC12|MUC13|MUC17	-3.1526	-1.71217	0	15	0	0	-3.43617	10.0409
R-HSA-5621481	C-type lectin receptors (CLRs)		3.0052	3.71079	27994	142	656	10	1.52439	0.478366	2033|2207|3710|4584|5683|5694|9861|10071|56667|140453	EP300|FCER1G|ITPR3|MUC3A|PSMA2|PSMB6|PSMD6|MUC12|MUC13|MUC17	-2.71045	-1.34412	0	15	0	0	-3.43617	10.0409
R-HSA-977068	Termination of O-glycan biosynthesis		7.1123	4.64042	27994	24	656	4	0.609756	0.303947	4584|10071|56667|140453	MUC3A|MUC12|MUC13|MUC17	-2.66033	-1.30658	0	15	0	0	-3.43617	10.0409
R-HSA-114508	Effects of PIP2 hydrolysis		7.90255	5.55855	27994	27	656	5	0.762195	0.339563	1606|3710|8527|11343|221955	DGKA|ITPR3|DGKD|MGLL|DAGLB	-3.43617	-1.91857	0	16	1	1	-3.43617	17.0695
R-HSA-426048	Arachidonate production from DAG		17.0695	5.56656	27994	5	656	2	0.304878	0.215252	11343|221955	MGLL|DAGLB	-2.28138	-1.00897	0	16	0	0	-3.43617	17.0695
R-HSA-1989781	PPARA activates gene expression		3.64733	4.445	27994	117	656	10	1.52439	0.478366	51|2033|4520|5465|6667|6721|9611|10499|10891|51586	ACOX1|EP300|MTF1|PPARA|SP1|SREBF2|NCOR1|NCOA2|PPARGC1A|MED15	-3.35725	-1.86313	0	17	1	1	-3.35725	7.1123
R-HSA-400206	Regulation of lipid metabolism by PPARalpha		3.58603	4.37918	27994	119	656	10	1.52439	0.478366	51|2033|4520|5465|6667|6721|9611|10499|10891|51586	ACOX1|EP300|MTF1|PPARA|SP1|SREBF2|NCOR1|NCOA2|PPARGC1A|MED15	-3.29873	-1.82143	0	17	0	0	-3.35725	7.1123
R-HSA-1655829	Regulation of cholesterol biosynthesis by SREBP (SREBF)		4.65532	4.20334	27994	55	656	6	0.914634	0.371686	4520|5465|6667|6721|10484|10499	MTF1|PPARA|SP1|SREBF2|SEC23A|NCOA2	-2.75199	-1.36829	0	17	0	0	-3.35725	7.1123
R-HSA-556833	Metabolism of lipids		1.73236	3.12548	27994	739	656	30	4.57317	0.815628	51|410|1119|2033|2876|4520|5287|5465|6667|6721|7421|8395|8714|9611|9885|10455|10484|10499|10891|11343|22874|23446|26027|51586|55512|56894|56898|57704|80736|130367	ACOX1|ARSA|CHKA|EP300|GPX1|MTF1|PIK3C2B|PPARA|SP1|SREBF2|VDR|PIP5K1B|ABCC3|NCOR1|OSBPL2|ECI2|SEC23A|NCOA2|PPARGC1A|MGLL|PLEKHA6|SLC44A1|ACOT11|MED15|SMPD3|AGPAT3|BDH2|GBA2|SLC44A4|SGPP2	-2.55737	-1.21587	0	17	0	0	-3.35725	7.1123
R-HSA-2426168	Activation of gene expression by SREBF (SREBP)		5.08021	4.09915	27994	42	656	5	0.762195	0.339563	4520|5465|6667|6721|10499	MTF1|PPARA|SP1|SREBF2|NCOA2	-2.53883	-1.20132	0	17	0	0	-3.35725	7.1123
R-HSA-381340	Transcriptional regulation of white adipocyte differentiation		3.55615	3.63445	27994	84	656	7	1.06707	0.401158	2033|5465|6721|9611|10499|10891|51586	EP300|PPARA|SREBF2|NCOR1|NCOA2|PPARGC1A|MED15	-2.44555	-1.13507	0	17	0	0	-3.35725	7.1123
R-HSA-400253	Circadian Clock		3.65775	3.4488	27994	70	656	6	0.914634	0.371686	2033|5465|9611|10499|10891|79365	EP300|PPARA|NCOR1|NCOA2|PPARGC1A|BHLHE41	-2.2243	-0.966643	0	17	0	0	-3.35725	7.1123
R-HSA-1368082	RORA activates gene expression		7.1123	4.01829	27994	18	656	3	0.457317	0.263428	2033|5465|10499	EP300|PPARA|NCOA2	-2.09477	-0.878198	0	17	0	0	-3.35725	7.1123
R-HSA-8957322	Metabolism of steroids		2.54347	2.94593	27994	151	656	9	1.37195	0.454169	4520|5465|6667|6721|7421|8714|9885|10484|10499	MTF1|PPARA|SP1|SREBF2|VDR|ABCC3|OSBPL2|SEC23A|NCOA2	-2.02574	-0.821071	0	17	0	0	-3.35725	7.1123
R-HSA-157118	Signaling by NOTCH		2.71232	4.09203	27994	236	656	15	2.28659	0.583605	408|488|1956|2033|4088|4904|5663|5683|5694|9611|9861|9978|11060|83737|113878	ARRB1|ATP2A2|EGFR|EP300|SMAD3|YBX1|PSEN1|PSMA2|PSMB6|NCOR1|PSMD6|RBX1|WWP2|ITCH|DTX2	-3.30844	-1.82561	0	18	1	1	-3.30844	6.8278
R-HSA-1980143	Signaling by NOTCH1		4.03671	4.05186	27994	74	656	7	1.06707	0.401158	408|2033|5663|9611|9978|83737|113878	ARRB1|EP300|PSEN1|NCOR1|RBX1|ITCH|DTX2	-2.7596	-1.37144	0	18	0	0	-3.30844	6.8278
R-HSA-9013507	NOTCH3 Activation and Transmission of Signal to the Nucleus		6.8278	4.51575	27994	25	656	4	0.609756	0.303947	1956|4904|5663|11060	EGFR|YBX1|PSEN1|WWP2	-2.59264	-1.2471	0	18	0	0	-3.30844	6.8278
R-HSA-9012852	Signaling by NOTCH3		4.35447	3.64052	27994	49	656	5	0.762195	0.339563	1956|2033|4904|5663|11060	EGFR|EP300|YBX1|PSEN1|WWP2	-2.24637	-0.980653	0	18	0	0	-3.30844	6.8278
R-HSA-2122948	Activated NOTCH1 Transmits Signal to the Nucleus		5.50629	3.88868	27994	31	656	4	0.609756	0.303947	408|5663|83737|113878	ARRB1|PSEN1|ITCH|DTX2	-2.245	-0.980653	0	18	0	0	-3.30844	6.8278
R-HSA-156582	Acetylation		42.6738	9.12965	27994	2	656	2	0.304878	0.215252	9|10	NAT1|NAT2	-3.26097	-1.79254	0	19	1	1	-3.26097	42.6738
R-HSA-15869	Metabolism of nucleotides		3.80261	4.37089	27994	101	656	9	1.37195	0.454169	957|1716|2876|3615|4830|4831|7498|9615|22978	ENTPD5|DGUOK|GPX1|IMPDH2|NME1|NME2|XDH|GDA|NT5C2	-3.20724	-1.75138	0	20	1	1	-3.20724	8.98395
R-HSA-74259	Purine catabolism		8.98395	5.39266	27994	19	656	4	0.609756	0.303947	2876|7498|9615|22978	GPX1|XDH|GDA|NT5C2	-3.05802	-1.62981	0	20	0	0	-3.20724	8.98395
R-HSA-8956319	Nucleobase catabolism		5.76673	4.49437	27994	37	656	5	0.762195	0.339563	957|2876|7498|9615|22978	ENTPD5|GPX1|XDH|GDA|NT5C2	-2.78754	-1.39488	0	20	0	0	-3.20724	8.98395
R-HSA-983712	Ion channel transport		2.75315	3.71606	27994	186	656	12	1.82927	0.523212	481|483|488|818|1181|6337|6338|10079|10110|54795|133308|140803	ATP1B1|ATP1B3|ATP2A2|CAMK2G|CLCN2|SCNN1A|SCNN1B|ATP9A|SGK2|TRPM4|SLC9B2|TRPM6	-2.81402	-1.41222	0	21	1	1	-2.81402	3.81016
R-HSA-5578775	Ion homeostasis		3.81016	3.26077	27994	56	656	5	0.762195	0.339563	481|483|488|818|3710	ATP1B1|ATP1B3|ATP2A2|CAMK2G|ITPR3	-2.00249	-0.800744	0	21	0	0	-2.81402	3.81016
R-HSA-446107	Type I hemidesmosome assembly		11.6383	5.46657	27994	11	656	3	0.457317	0.263428	1308|3691|3914	COL17A1|ITGB4|LAMB3	-2.73602	-1.364	0	22	1	1	-2.73602	11.6383
R-HSA-3000157	Laminin interactions		5.68984	3.98118	27994	30	656	4	0.609756	0.303947	3339|3675|3691|3914	HSPG2|ITGA3|ITGB4|LAMB3	-2.297	-1.01197	0	22	0	0	-2.73602	11.6383
R-HSA-1474228	Degradation of the extracellular matrix		2.74331	3.20324	27994	140	656	9	1.37195	0.454169	2|726|824|999|1308|3339|3914|5663|85007	A2M|CAPN5|CAPN2|CDH1|COL17A1|HSPG2|LAMB3|PSEN1|PHYKPL	-2.2327	-0.97171	0	22	0	0	-2.73602	11.6383
R-HSA-351906	Apoptotic cleavage of cell adhesion proteins		11.6383	5.46657	27994	11	656	3	0.457317	0.263428	999|1829|7082	CDH1|DSG2|TJP1	-2.73602	-1.364	0	23	1	1	-2.73602	11.6383
R-HSA-5696394	DNA Damage Recognition in GG-NER		5.61497	4.40978	27994	38	656	5	0.762195	0.339563	60|1069|9978|10980|54891	ACTB|CETN2|RBX1|COPS6|INO80D	-2.73461	-1.364	0	24	1	1	-2.73461	5.61497
R-HSA-5696399	Global Genome Nucleotide Excision Repair (GG-NER)		3.55615	3.63445	27994	84	656	7	1.06707	0.401158	60|1069|5426|9978|10980|54891|404672	ACTB|CETN2|POLE|RBX1|COPS6|INO80D|GTF2H5	-2.44555	-1.13507	0	24	0	0	-2.73461	5.61497
R-HSA-5696398	Nucleotide Excision Repair		3.07559	3.39411	27994	111	656	8	1.21951	0.428526	60|1069|2033|5426|9978|10980|54891|404672	ACTB|CETN2|EP300|POLE|RBX1|COPS6|INO80D|GTF2H5	-2.33209	-1.03994	0	24	0	0	-2.73461	5.61497
R-HSA-373760	L1CAM interactions		3.22743	3.77193	27994	119	656	9	1.37195	0.454169	60|1739|1785|1956|5879|6709|6711|7410|7430	ACTB|DLG1|DNM2|EGFR|RAC1|SPTAN1|SPTBN1|VAV2|EZR	-2.70216	-1.34007	0	25	1	1	-2.70216	3.22743
R-HSA-167060	NGF processing		21.3369	6.30095	27994	4	656	2	0.304878	0.215252	5046|5125	PCSK6|PCSK5	-2.49644	-1.17073	0	26	1	1	-2.49644	21.3369
R-HSA-9036866	Expression and Processing of Neurotrophins		21.3369	6.30095	27994	4	656	2	0.304878	0.215252	5046|5125	PCSK6|PCSK5	-2.49644	-1.17073	0	26	0	0	-2.49644	21.3369
R-HSA-6802957	Oncogenic MAPK signaling		3.55615	3.63445	27994	84	656	7	1.06707	0.401158	60|408|818|10018|22906|23164|200734	ACTB|ARRB1|CAMK2G|BCL2L11|TRAK1|MPRIP|SPRED2	-2.44555	-1.13507	0	27	1	1	-2.44555	3.82153
R-HSA-6802952	Signaling by BRAF and RAF fusions		3.82153	3.58182	27994	67	656	6	0.914634	0.371686	60|408|818|10018|22906|23164	ACTB|ARRB1|CAMK2G|BCL2L11|TRAK1|MPRIP	-2.31738	-1.02881	0	27	0	0	-2.44555	3.82153
R-HSA-8952158	RUNX3 regulates BCL2L11 (BIM) transcription		17.0695	5.56656	27994	5	656	2	0.304878	0.215252	4088|10018	SMAD3|BCL2L11	-2.28138	-1.00897	0	28	1	1	-2.28138	17.0695
R-HSA-8876198	RAB GEFs exchange GTP for GDP on RABs		3.31907	3.41347	27994	90	656	7	1.06707	0.401158	5872|7109|7879|9827|54453|57706|83696	RAB13|TRAPPC10|RAB7A|RGP1|RIN2|DENND1A|TRAPPC9	-2.2801	-1.00897	0	29	1	1	-2.2801	3.31907
R-HSA-983231	Factors involved in megakaryocyte development and platelet production		2.54011	3.10151	27994	168	656	10	1.52439	0.478366	60|829|1793|3660|5879|23095|23303|55614|57572|80005	ACTB|CAPZA1|DOCK1|IRF2|RAC1|KIF1B|KIF13B|KIF16B|DOCK6|DOCK5	-2.19072	-0.939639	0	30	1	1	-2.19072	2.54011
R-HSA-180292	GAB1 signalosome		7.53067	4.17229	27994	17	656	3	0.457317	0.263428	1956|5829|55824	EGFR|PXN|PAG1	-2.16641	-0.925019	0	31	1	1	-2.16641	7.53067
R-HSA-446353	Cell-extracellular matrix interactions		7.1123	4.01829	27994	18	656	3	0.457317	0.263428	60|5829|54751	ACTB|PXN|FBLIM1	-2.09477	-0.878198	0	31	0	0	-2.16641	7.53067
R-HSA-383280	Nuclear Receptor transcription pathway		4.10325	3.46963	27994	52	656	5	0.762195	0.339563	3172|4306|5465|7421|9611	HNF4A|NR3C2|PPARA|VDR|NCOR1	-2.13672	-0.898505	0	32	1	1	-2.13672	4.10325
R-HSA-174362	Transport and synthesis of PAPS		14.2246	5.0184	27994	6	656	2	0.304878	0.215252	1836|9060	SLC26A2|PAPSS2	-2.11207	-0.881628	0	33	1	1	-2.11207	14.2246
R-HSA-1566977	Fibronectin matrix formation		14.2246	5.0184	27994	6	656	2	0.304878	0.215252	634|4680	CEACAM1|CEACAM6	-2.11207	-0.881628	0	34	1	1	-2.11207	14.2246
R-HSA-4791275	Signaling by WNT in cancer		5.02044	3.63361	27994	34	656	4	0.609756	0.303947	5516|6934|7855|8312	PPP2CB|TCF7L2|FZD5|AXIN1	-2.10048	-0.878198	0	35	1	1	-2.10048	5.02044
R-HSA-936440	Negative regulators of DDX58/IFIH1 signaling		5.02044	3.63361	27994	34	656	4	0.609756	0.303947	5094|57506|83737|84166	PCBP2|MAVS|ITCH|NLRC5	-2.10048	-0.878198	0	36	1	1	-2.10048	5.02044

## Sheet: Table S6
Table S6. Clusters and genes identified from the protein-protein interaction network from the DPP9-associated colon genes using the MCODE algorithm
Cluster	Score	Type	Gene	Symbol	Network
1	18.6	Clustered	10614	HEXIM1	MyList_SUB1
1	18.6	Clustered	6193	RPS5	MyList_SUB1
1	18.6	Clustered	6189	RPS3A	MyList_SUB1
1	18.6	Clustered	6187	RPS2	MyList_SUB1
1	18.6	Clustered	6223	RPS19	MyList_SUB1
1	18.6	Clustered	6222	RPS18	MyList_SUB1
1	18.6	Clustered	6135	RPL11	MyList_SUB1
1	18.6	Clustered	6218	RPS17	MyList_SUB1
1	18.6	Clustered	6202	RPS8	MyList_SUB1
1	18.6	Clustered	6136	RPL12	MyList_SUB1
1	18.6	Clustered	6234	RPS28	MyList_SUB1
1	18.6	Clustered	6152	RPL24	MyList_SUB1
1	18.6	Clustered	6207	RPS13	MyList_SUB1
1	18.6	Clustered	6203	RPS9	MyList_SUB1
1	18.6	Clustered	6209	RPS15	MyList_SUB1
1	18.6	Clustered	6205	RPS11	MyList_SUB1
1	18.6	Clustered	6157	RPL27A	MyList_SUB1
1	18.6	Clustered	6154	RPL26	MyList_SUB1
1	18.6	Clustered	6232	RPS27	MyList_SUB1
1	18.6	Clustered	6169	RPL38	MyList_SUB1
1	18.6	Clustered	6227	RPS21	MyList_SUB1
1	18.6	Clustered	6143	RPL19	MyList_SUB1
1	18.6	Clustered	11224	RPL35	MyList_SUB1
1	18.6	Clustered	6156	RPL30	MyList_SUB1
1	18.6	Clustered	6132	RPL8	MyList_SUB1
1	18.6	Clustered	6235	RPS29	MyList_SUB1
1	18.6	Clustered	6139	RPL17	MyList_SUB1
1	18.6	Clustered	9045	RPL14	MyList_SUB1
1	18.6	Clustered	6210	RPS15A	MyList_SUB1
1	18.6	Clustered	6228	RPS23	MyList_SUB1
1	18.6	Clustered	6133	RPL9	MyList_SUB1
1	18.6	Seed	25873	RPL36	MyList_SUB1
1	18.6	Clustered	6144	RPL21	MyList_SUB1
1	18.6	Clustered	6155	RPL27	MyList_SUB1
1	18.6	Clustered	4736	RPL10A	MyList_SUB1
1	18.6	Clustered	11060	WWP2	MyList_SUB1
1	18.6	Clustered	6746	SSR2	MyList_SUB1
1	18.6	Clustered	6138	RPL15	MyList_SUB1
1	18.6	Clustered	6142	RPL18A	MyList_SUB1
1	18.6	Clustered	10594	PRPF8	MyList_SUB1
2	4.6087	Clustered	11346	SYNPO	MyList_SUB1
2	4.6087	Clustered	60	ACTB	MyList_SUB1
2	4.6087	Clustered	81	ACTN4	MyList_SUB1
2	4.6087	Seed	2317	FLNB	MyList_SUB1
2	4.6087	Clustered	3728	JUP	MyList_SUB1
2	4.6087	Clustered	6709	SPTAN1	MyList_SUB1
2	4.6087	Clustered	6711	SPTBN1	MyList_SUB1
2	4.6087	Clustered	7168	TPM1	MyList_SUB1
2	4.6087	Clustered	2580	GAK	MyList_SUB1
2	4.6087	Clustered	4627	MYH9	MyList_SUB1
2	4.6087	Clustered	51474	LIMA1	MyList_SUB1
2	4.6087	Clustered	399687	MYO18A	MyList_SUB1
2	4.6087	Clustered	23242	COBL	MyList_SUB1
2	4.6087	Clustered	408	ARRB1	MyList_SUB1
2	4.6087	Clustered	6453	ITSN1	MyList_SUB1
2	4.6087	Clustered	7037	TFRC	MyList_SUB1
2	4.6087	Clustered	3482	IGF2R	MyList_SUB1
2	4.6087	Clustered	10093	ARPC4	MyList_SUB1
2	4.6087	Clustered	10618	TGOLN2	MyList_SUB1
2	4.6087	Clustered	1785	DNM2	MyList_SUB1
2	4.6087	Clustered	29117	BRD7	MyList_SUB1
2	4.6087	Clustered	23524	SRRM2	MyList_SUB1
2	4.6087	Clustered	22848	AAK1	MyList_SUB1
3	1.57143	Clustered	1956	EGFR	MyList_SUB1
3	1.57143	Clustered	30011	SH3KBP1	MyList_SUB1
3	1.57143	Clustered	5792	PTPRF	MyList_SUB1
3	1.57143	Clustered	7879	RAB7A	MyList_SUB1
3	1.57143	Clustered	9052	GPRC5A	MyList_SUB1
3	1.57143	Clustered	3643	INSR	MyList_SUB1
3	1.57143	Clustered	1937	EEF1G	MyList_SUB1
3	1.57143	Clustered	25824	PRDX5	MyList_SUB1
3	1.57143	Clustered	54464	XRN1	MyList_SUB1
3	1.57143	Clustered	1933	EEF1B2	MyList_SUB1
3	1.57143	Seed	144100	PLEKHA7	MyList_SUB1
3	1.57143	Clustered	23303	KIF13B	MyList_SUB1
3	1.57143	Clustered	57706	DENND1A	MyList_SUB1
3	1.57143	Clustered	11315	PARK7	MyList_SUB1
6	1.5	Clustered	27335	EIF3K	MyList_SUB1
6	1.5	Seed	51386	EIF3L	MyList_SUB1
6	1.5	Clustered	8668	EIF3I	MyList_SUB1
6	1.5	Clustered	10480	EIF3M	MyList_SUB1
4	1.4	Clustered	65005	MRPL9	MyList_SUB1
4	1.4	Clustered	9553	MRPL33	MyList_SUB1
4	1.4	Clustered	29088	MRPL15	MyList_SUB1
4	1.4	Clustered	78988	MRPL57	MyList_SUB1
4	1.4	Seed	51258	MRPL51	MyList_SUB1
5	1.2	Clustered	7082	TJP1	MyList_SUB1
5	1.2	Clustered	999	CDH1	MyList_SUB1
5	1.2	Clustered	8729	GBF1	MyList_SUB1
5	1.2	Clustered	829	CAPZA1	MyList_SUB1
5	1.2	Seed	1829	DSG2	MyList_SUB1
7	1	Clustered	10484	SEC23A	MyList_SUB1
7	1	Seed	1495	CTNNA1	MyList_SUB1
7	1	Clustered	5834	PYGB	MyList_SUB1
7	1	Clustered	1739	DLG1	MyList_SUB1
8	1	Clustered	4641	MYO1C	MyList_SUB1
8	1	Clustered	5879	RAC1	MyList_SUB1
8	1	Clustered	4645	MYO5B	MyList_SUB1
9	1	Clustered	4088	SMAD3	MyList_SUB1
9	1	Seed	7421	VDR	MyList_SUB1
9	1	Clustered	9611	NCOR1	MyList_SUB1
10	1	Clustered	2876	GPX1	MyList_SUB1
10	1	Seed	51	ACOX1	MyList_SUB1
10	1	Clustered	51347	TAOK3	MyList_SUB1
11	1	Clustered	5465	PPARA	MyList_SUB1
11	1	Clustered	6778	STAT6	MyList_SUB1
11	1	Clustered	10499	NCOA2	MyList_SUB1
12	1	Clustered	7430	EZR	MyList_SUB1
12	1	Clustered	83696	TRAPPC9	MyList_SUB1
12	1	Clustered	7109	TRAPPC10	MyList_SUB1

## Sheet: Table S7
Table S7. DESeq2 results for the gene transcripts associated with DPP9
baseMean	log2FoldChange	lfcSE	stat	P-value	P-FDR	symbol
1176.12	2.01335	0.142618	14.117	2.98327e-45	2.25938e-41	MROH1
3531.56	1.53291	0.109225	14.0345	9.58889e-45	4.84143e-41	MYO18A
2110.41	1.40485	0.101646	13.821	1.90389e-43	7.20957e-40	LLGL2
1613.99	1.2245	0.0936003	13.0823	4.15829e-39	1.25971e-35	GTPBP1
4871.4	-0.748457	0.0574508	-13.0278	8.50434e-39	2.14692e-35	BCLAF1
776.367	1.58579	0.123208	12.8709	6.56406e-38	1.42037e-34	CORO7
7113.47	-1.5695	0.122878	-12.7728	2.32535e-37	4.40277e-34	RPL17
881.391	1.69883	0.134626	12.6189	1.66124e-36	2.79587e-33	RUBCN
1397.98	1.70449	0.136869	12.4534	1.33993e-35	2.0296e-32	HOOK2
1669.18	1.76522	0.144247	12.2375	1.96053e-34	2.69965e-31	MYO9B
539.001	1.90383	0.15826	12.0298	2.47797e-33	3.12782e-30	TJAP1
2249.32	1.75768	0.147439	11.9214	9.15624e-33	1.06684e-29	SEC16A
3413.66	-1.14626	0.096687	-11.8554	2.0187e-32	2.18409e-29	RPL27
1100.44	1.78579	0.151249	11.807	3.59225e-32	3.62745e-29	PNPLA6
4837.42	-1.18406	0.101168	-11.704	1.21648e-31	1.15163e-28	RPL22
6355.53	-1.32161	0.112979	-11.6979	1.30636e-31	1.16397e-28	RPL30
5734.02	-0.751152	0.0642965	-11.6826	1.56402e-31	1.31612e-28	TPR
1012.01	1.94873	0.167399	11.6412	2.54422e-31	2.02828e-28	PCNX3
6413.42	-1.26126	0.108735	-11.5993	4.15396e-31	3.146e-28	RPS20
820.109	1.01307	0.0877545	11.5443	7.8841e-31	5.68669e-28	GGA1
684.297	1.72304	0.150203	11.4714	1.83645e-30	1.2644e-27	USP36
3163.86	-1.2966	0.113319	-11.4421	2.57559e-30	1.64178e-27	RPL35
3583.97	-1.53793	0.13442	-11.4412	2.60136e-30	1.64178e-27	RPL36A
647.547	1.63279	0.143548	11.3745	5.60199e-30	3.39413e-27	MAFG
7464.9	-1.10558	0.0984753	-11.227	3.00573e-29	1.75107e-26	RPL23A
7461.54	-1.17982	0.106012	-11.129	9.06093e-29	5.08318e-26	RPL37
856.317	3.07273	0.277856	11.0587	1.98957e-28	1.07629e-25	SLC52A3
4758.92	-1.40216	0.127266	-11.0175	3.1475e-28	1.61905e-25	RPL34
8685.69	-1.48269	0.134597	-11.0158	3.20668e-28	1.61905e-25	RPS27
6069.46	-1.2881	0.117146	-10.9956	4.01029e-28	1.95948e-25	RPS7
7649.51	-1.11327	0.101907	-10.9244	8.81014e-28	4.07771e-25	RPL6
1789.85	1.55875	0.142695	10.9237	8.88391e-28	4.07771e-25	ATP11A
2007.3	1.29698	0.119407	10.8618	1.75219e-27	7.80603e-25	AP3D1
12361.5	1.02623	0.0946138	10.8465	2.07124e-27	8.96373e-25	UBR4
8176.88	-1.78631	0.164829	-10.8373	2.29086e-27	9.63879e-25	RPL26
6187.61	1.55101	0.143235	10.8284	2.52422e-27	1.03336e-24	SPINT1
340.652	2.00799	0.186034	10.7937	3.68737e-27	1.4698e-24	RAI1
700.602	0.997171	0.0926181	10.7665	4.95583e-27	1.92477e-24	SMPD4
6734.06	-1.4238	0.13241	-10.753	5.73849e-27	2.17302e-24	RPS15A
5180.24	-1.02253	0.0956695	-10.6881	1.15693e-26	4.27415e-24	HMGB1
7044.03	-1.16364	0.109549	-10.6221	2.35294e-26	8.4163e-24	RPL32
9421.45	-1.32643	0.124891	-10.6206	2.38926e-26	8.4163e-24	RPL11
1257.55	1.86569	0.176122	10.5932	3.20519e-26	1.10339e-23	TMEM94
2596.22	1.16897	0.110766	10.5535	4.89364e-26	1.63556e-23	ADCY6
5570.14	-1.14547	0.108556	-10.5518	4.98333e-26	1.63556e-23	RPL31
1691.88	1.0338	0.0979899	10.5501	5.07503e-26	1.63556e-23	UBN1
9436.87	-1.23683	0.117788	-10.5005	8.59289e-26	2.71159e-23	RPL27A
635.758	1.51375	0.145981	10.3695	3.41309e-25	1.05506e-22	ABCC10
8055.29	-1.21916	0.117912	-10.3396	4.66359e-25	1.41279e-22	RPS27A
990.202	2.42964	0.235927	10.2983	7.17401e-25	2.13068e-22	MAST3
277.281	2.86861	0.279116	10.2775	8.90294e-25	2.59332e-22	ARID3A
680.325	1.33283	0.129861	10.2635	1.029e-24	2.9408e-22	PGS1
1721.7	1.89434	0.185741	10.1988	2.00716e-24	5.6301e-22	CLUH
1175.37	2.03163	0.200268	10.1445	3.50402e-24	9.65007e-22	PLEKHG3
3190.63	-1.39725	0.137988	-10.1259	4.24027e-24	1.14692e-21	RPL36
375.121	2.27904	0.225345	10.1136	4.81011e-24	1.27822e-21	MNT
2393.63	1.84072	0.182394	10.092	5.99305e-24	1.56512e-21	MINK1
882.815	1.03877	0.103195	10.0661	7.80335e-24	2.00335e-21	BAP1
14768.2	-1.21203	0.120545	-10.0547	8.76281e-24	2.21217e-21	RPL41
2932.8	1.01575	0.101993	9.95903	2.30297e-23	5.71854e-21	ARHGEF11
2417.23	0.914973	0.0919187	9.95415	2.41869e-23	5.90901e-21	MCM3AP
1219.06	1.16346	0.11711	9.93472	2.94004e-23	7.0687e-21	POLG
563.961	1.81938	0.183829	9.89712	4.28436e-23	1.01399e-20	ST3GAL2
1782.57	1.80424	0.182547	9.8837	4.8992e-23	1.14166e-20	CSNK1D
1749.08	-0.778475	0.0788519	-9.87261	5.47202e-23	1.25583e-20	MED23
1515.86	1.23804	0.125735	9.84643	7.10196e-23	1.60557e-20	RAPGEF1
1399.23	0.906611	0.0921515	9.83826	7.70317e-23	1.71588e-20	CDC42EP4
788.972	1.80845	0.184136	9.82126	9.11998e-23	2.00203e-20	CLCN7
5949.78	-1.17203	0.11948	-9.80944	1.02537e-22	2.21874e-20	RPS10
4376.59	-1.20579	0.123341	-9.77612	1.42572e-22	3.0416e-20	RPL18A
2684.46	1.27822	0.130935	9.76225	1.63479e-22	3.4392e-20	PCSK7
4407.42	-1.06403	0.109122	-9.75085	1.82938e-22	3.7742e-20	RPL24
498.983	1.13046	0.115952	9.7494	1.85569e-22	3.7742e-20	CTDP1
9058.99	-1.21628	0.124764	-9.74868	1.86879e-22	3.7742e-20	RPS8
613.665	1.81512	0.186428	9.73631	2.11081e-22	4.20691e-20	DENND4B
3225.09	2.03935	0.209622	9.72869	2.275e-22	4.47525e-20	SLC9A3
6386.82	-1.2451	0.12803	-9.72503	2.35835e-22	4.57973e-20	NPM1
1250.03	1.96669	0.202357	9.71894	2.50366e-22	4.80036e-20	TLE3
677.093	1.3919	0.143293	9.71364	2.63758e-22	4.99394e-20	GPAA1
1160.15	1.31392	0.135424	9.7023	2.9477e-22	5.5122e-20	WDTC1
518.869	2.35858	0.244082	9.66305	4.32798e-22	7.99462e-20	PTPN23
1192.47	1.50448	0.156068	9.63994	5.42191e-22	9.89466e-20	SYMPK
5128.29	1.68252	0.174559	9.63867	5.48967e-22	9.89906e-20	KIAA1671
21376.5	-1.11167	0.115525	-9.62275	6.40947e-22	1.14217e-19	RPL13A
11386.4	-0.888021	0.0924686	-9.60349	7.72858e-22	1.36122e-19	RPL19
1185.2	-1.16977	0.12189	-9.59698	8.23235e-22	1.43328e-19	NDUFB4
2611.51	1.54497	0.161113	9.58931	8.86731e-22	1.52427e-19	PLEKHH1
3562.67	-0.848442	0.0884874	-9.58828	8.95623e-22	1.52427e-19	UBA52
1413.76	0.907919	0.0948697	9.57017	1.06733e-21	1.79632e-19	DDX56
595.48	1.04745	0.109595	9.55742	1.20724e-21	2.00912e-19	TFE3
5097.31	1.03883	0.108706	9.55631	1.2203e-21	2.00912e-19	LRP10
198.899	1.74957	0.18351	9.53393	1.51439e-21	2.4665e-19	GPR157
4216.48	1.63799	0.171847	9.53165	1.54798e-21	2.4702e-19	PLXNB2
1864.78	1.06218	0.111438	9.53157	1.54928e-21	2.4702e-19	WWP2
2956.46	2.3028	0.241646	9.52965	1.57815e-21	2.49002e-19	KMT2D
1563.84	1.90519	0.200054	9.52339	1.67613e-21	2.61736e-19	CMIP
1577.97	1.50077	0.158144	9.48994	2.31168e-21	3.57296e-19	PLXNB1
205.84	1.70605	0.180141	9.47064	2.78121e-21	4.25525e-19	MAP1S
3254.56	1.0604	0.112076	9.46149	3.03576e-21	4.59826e-19	TRRAP
5158.5	-1.04582	0.110645	-9.45207	3.32203e-21	4.98206e-19	BTF3
275.558	1.28796	0.136301	9.44938	3.40828e-21	5.06129e-19	DHX37
1488.66	0.921379	0.0976466	9.43585	3.87835e-21	5.70343e-19	POLE
2459.93	-0.830239	0.0881298	-9.42063	4.48376e-21	6.53034e-19	PFDN5
1627.29	0.91509	0.0972114	9.41339	4.80366e-21	6.92962e-19	IKBKB
7809.73	-1.21695	0.129413	-9.40358	5.27373e-21	7.53596e-19	RPS23
5261.07	1.7215	0.183283	9.39261	5.85338e-21	8.28609e-19	ITGB4
5693.29	-1.21639	0.129932	-9.36175	7.84255e-21	1.09992e-18	RPS25
464.383	1.37019	0.146878	9.32878	1.07096e-20	1.48824e-18	UBE2O
14596.3	-1.17481	0.126073	-9.31852	1.17976e-20	1.62453e-18	RPS3A
885.851	2.27873	0.245374	9.28675	1.59078e-20	2.17078e-18	MAP2K3
2140.42	-0.710452	0.0765114	-9.28557	1.60846e-20	2.17529e-18	RSRC2
12602.3	-0.704532	0.075966	-9.2743	1.78783e-20	2.39649e-18	SF3B1
19567.8	1.06308	0.114681	9.26991	1.86296e-20	2.47528e-18	MYH9
1591.55	-1.22747	0.132521	-9.26245	1.99801e-20	2.63165e-18	CD302
992.258	1.631	0.176824	9.22387	2.86555e-20	3.74177e-18	CUL9
1114.11	-0.946547	0.102655	-9.2207	2.95171e-20	3.82133e-18	SNRPD3
2880.95	1.50507	0.163818	9.18744	4.02294e-20	5.16402e-18	SLC27A4
1349.94	2.25888	0.245952	9.18422	4.14515e-20	5.27618e-18	INTS1
4268.41	-0.74531	0.0812592	-9.17201	4.64272e-20	5.86027e-18	RBMX
1081.88	-0.785268	0.0856779	-9.16535	4.9387e-20	6.18235e-18	DNAJC8
5392.78	-0.913532	0.0998251	-9.15133	5.62386e-20	6.98234e-18	RPL23
606.838	1.47802	0.16188	9.13033	6.82887e-20	8.4095e-18	ATG2A
1534.65	1.47567	0.161908	9.11428	7.91953e-20	9.67396e-18	MED15
359.357	1.66743	0.182985	9.1124	8.05803e-20	9.7644e-18	RPAP1
451.034	1.11337	0.12239	9.09693	9.29214e-20	1.11705e-17	ANAPC2
1760.88	0.978688	0.107658	9.09074	9.83692e-20	1.17323e-17	SUPT5H
326.299	2.4303	0.267541	9.08384	1.04807e-19	1.24025e-17	TIAF1
584.227	1.78191	0.196223	9.08106	1.0752e-19	1.26249e-17	FAM160B2
2794.24	-0.809684	0.0893832	-9.05857	1.32177e-19	1.54007e-17	SEC62
48696.4	-1.20066	0.132655	-9.05104	1.41618e-19	1.63747e-17	TPT1
1104.23	1.562	0.172938	9.03214	1.68342e-19	1.93173e-17	TMC6
84.9052	3.10412	0.344518	9.01005	2.05963e-19	2.34565e-17	ADAMTS14
14037.8	-1.23594	0.137258	-9.00446	2.16731e-19	2.44987e-17	RPS6
1181.37	-0.668924	0.0744219	-8.98827	2.51158e-19	2.818e-17	GABPA
6690.4	-1.05132	0.116987	-8.98668	2.54801e-19	2.83784e-17	RPL29
547.448	1.32369	0.14734	8.9839	2.61346e-19	2.8895e-17	KDM4B
427.867	1.8613	0.207618	8.96502	3.10236e-19	3.40517e-17	SH2B3
594.603	2.29469	0.256018	8.96299	3.15987e-19	3.44335e-17	CIC
864.457	1.94396	0.217083	8.95492	3.39989e-19	3.67844e-17	ZMIZ2
655.432	1.01076	0.112959	8.94806	3.61798e-19	3.88663e-17	CLN8
1676.49	0.776198	0.0869178	8.93026	4.25019e-19	4.53363e-17	TCF25
7501.49	-2.34133	0.262269	-8.92722	4.36868e-19	4.62744e-17	PDCD4
2817.66	0.894684	0.100334	8.91705	4.78879e-19	5.00633e-17	AP1B1
2380.76	1.20025	0.134604	8.91696	4.79249e-19	5.00633e-17	BAG6
471.156	1.10658	0.124224	8.90793	5.19926e-19	5.39405e-17	ALG12
3604.7	-1.25831	0.141309	-8.90461	5.35761e-19	5.52052e-17	EIF3E
368.225	2.87835	0.323343	8.90186	5.49165e-19	5.62041e-17	SCUBE1
4059.69	-1.2076	0.136045	-8.87647	6.90135e-19	6.97318e-17	RPL35A
1526.13	0.691259	0.0778759	8.87641	6.9055e-19	6.97318e-17	HGS
1238.66	0.81128	0.0915543	8.86119	7.91638e-19	7.94102e-17	TYK2
1576.75	1.34511	0.152	8.84942	8.79772e-19	8.76704e-17	SBF1
3497.14	1.28521	0.14552	8.83182	1.02984e-18	1.01954e-16	RREB1
978.248	-0.760902	0.0861945	-8.82773	1.06825e-18	1.0507e-16	CLNS1A
1318.69	1.86355	0.21115	8.82572	1.08756e-18	1.06279e-16	MICALL2
569.691	-1.02513	0.116176	-8.82392	1.10522e-18	1.07313e-16	ANKRD49
2626.38	0.653464	0.0740814	8.82088	1.1356e-18	1.0956e-16	GBF1
429.641	2.09381	0.237518	8.81537	1.19288e-18	1.14358e-16	C15orf39
6475.34	-1.07448	0.121918	-8.81307	1.21769e-18	1.16002e-16	RPL37A
719.083	1.52505	0.173145	8.80795	1.27453e-18	1.20658e-16	RPTOR
1384.03	0.953161	0.108244	8.80563	1.30122e-18	1.2242e-16	VPS53
11916.8	1.79513	0.203894	8.80424	1.31745e-18	1.23181e-16	MYO7B
485.988	1.61393	0.183349	8.80249	1.33812e-18	1.24347e-16	SBNO2
1036.45	0.823992	0.0938975	8.77544	1.70236e-18	1.5723e-16	TMEM214
931.436	2.13059	0.243033	8.76665	1.84062e-18	1.68969e-16	DOCK6
3696.4	-1.34597	0.153583	-8.76376	1.88838e-18	1.72309e-16	RPS29
473.543	-0.865092	0.0987264	-8.76252	1.90939e-18	1.73183e-16	THYN1
843.843	1.27179	0.145579	8.73613	2.41235e-18	2.17499e-16	BCR
1334.04	0.813995	0.093419	8.71337	2.94968e-18	2.64371e-16	AKT2
642.121	-0.76023	0.0873071	-8.70754	3.10537e-18	2.76688e-16	NKAPD1
669.323	1.17989	0.13553	8.70577	3.15424e-18	2.78839e-16	ZNF335
2178.09	1.59989	0.183783	8.70534	3.16633e-18	2.78839e-16	SZT2
562.98	2.01487	0.231592	8.7001	3.31606e-18	2.90337e-16	PRDM16
5993.87	-1.1034	0.126973	-8.69	3.62427e-18	3.15499e-16	RPL21
7334.04	2.62303	0.301898	8.68846	3.6737e-18	3.17975e-16	PLEC
6058.92	-0.949657	0.109315	-8.68731	3.71125e-18	3.19399e-16	RPL14
2018.72	1.06714	0.122881	8.6843	3.81075e-18	3.2611e-16	WIPF2
3100.07	-1.06428	0.122592	-8.68147	3.9068e-18	3.32451e-16	UQCRB
658.798	2.7693	0.319069	8.67932	3.98144e-18	3.3691e-16	KDM6B
1404.46	1.27707	0.147164	8.67789	4.03162e-18	3.37879e-16	UPF1
1778.22	1.89623	0.218517	8.67773	4.0375e-18	3.37879e-16	PRRC2A
192221	-1.12858	0.130186	-8.66895	4.3613e-18	3.6297e-16	EEF1A1
475.204	1.2907	0.148947	8.66544	4.49774e-18	3.7228e-16	TEPSIN
292.118	-1.40416	0.162073	-8.66372	4.56618e-18	3.75891e-16	SNRPF
1169.56	0.965492	0.111473	8.6612	4.6682e-18	3.82212e-16	RBM15B
1020.77	1.88938	0.218456	8.64881	5.20399e-18	4.23789e-16	MYRF
2894.72	1.13845	0.1317	8.64423	5.41709e-18	4.38784e-16	ACOT11
1129.33	0.973838	0.112803	8.63309	5.97185e-18	4.81147e-16	SKIV2L
2856.46	-0.804107	0.0932015	-8.62762	6.26427e-18	5.02037e-16	MAT2B
412.41	1.69859	0.19695	8.62446	6.43981e-18	5.11916e-16	BRF1
3076.03	-0.934646	0.108375	-8.62418	6.45514e-18	5.11916e-16	SMARCE1
562.647	1.12192	0.130137	8.62112	6.6304e-18	5.23076e-16	ZC3H18
5141.46	-1.81878	0.211104	-8.61555	6.96081e-18	5.46298e-16	RPS17
2991.08	-0.591556	0.0686771	-8.61358	7.08132e-18	5.52891e-16	U2SURP
586.855	-1.11422	0.129515	-8.60305	7.76285e-18	6.02994e-16	MFAP1
2776.25	0.974735	0.11334	8.60006	7.96744e-18	6.15728e-16	GCN1
1757.03	-0.941467	0.109758	-8.57768	9.68028e-18	7.44301e-16	NDUFA5
7205	-1.19327	0.13916	-8.57483	9.92317e-18	7.59123e-16	RPS12
3447.16	-0.758532	0.0885019	-8.5708	1.0277e-17	7.82242e-16	RPL38
3288.02	1.12238	0.131386	8.54264	1.31188e-17	9.93549e-16	ABR
1844.3	1.41529	0.165905	8.53069	1.45473e-17	1.09626e-15	SLC12A7
1549.7	-1.30271	0.152916	-8.51912	1.60764e-17	1.20549e-15	NDUFA1
1231.45	1.4682	0.172625	8.50515	1.81364e-17	1.35326e-15	SEMA4B
1822.57	-0.771638	0.090858	-8.49279	2.01733e-17	1.49786e-15	SUB1
2542.19	0.657003	0.0773857	8.48998	2.06677e-17	1.52709e-15	TCF20
1607.62	1.21862	0.143592	8.4867	2.1259e-17	1.56137e-15	TRAF4
1426.77	1.32652	0.156324	8.48576	2.14307e-17	1.56137e-15	TRPM4
762.143	1.40774	0.165905	8.4852	2.15352e-17	1.56137e-15	ZC3H4
863.817	-0.760823	0.0896652	-8.48515	2.15439e-17	1.56137e-15	POLR2M
266.017	2.30044	0.272001	8.45746	2.73267e-17	1.97104e-15	CASKIN2
850.473	-0.765415	0.0906532	-8.44333	3.08427e-17	2.20715e-15	ENY2
753.548	1.01361	0.120051	8.44314	3.08916e-17	2.20715e-15	GGA3
3059.27	1.11953	0.132732	8.43449	3.32659e-17	2.36562e-15	BAZ2A
767.006	1.49617	0.177706	8.41936	3.78557e-17	2.67944e-15	FZR1
826.356	0.926279	0.110055	8.41648	3.87976e-17	2.73333e-15	CHPF2
594.878	0.766482	0.0912054	8.40392	4.31824e-17	3.02376e-15	PISD
1551.81	-0.782584	0.0931255	-8.40355	4.33192e-17	3.02376e-15	KDM1A
2018.91	1.70815	0.203358	8.3997	4.47609e-17	3.11006e-15	ELMSAN1
698.707	-1.03315	0.123008	-8.39907	4.50029e-17	3.1126e-15	ANP32E
7029.44	-1.00623	0.119828	-8.39728	4.56958e-17	3.14616e-15	NACA
2615.3	-0.592503	0.0706844	-8.38238	5.18696e-17	3.55506e-15	ZNF148
6818.89	-0.789185	0.0942805	-8.37061	5.7321e-17	3.911e-15	EIF5
1234.28	0.716108	0.0856242	8.36338	6.0948e-17	4.13981e-15	RNPS1
1194.79	1.08104	0.129444	8.35143	6.74424e-17	4.56049e-15	TRAPPC9
8512.47	-1.05522	0.126418	-8.34705	6.99871e-17	4.71153e-15	RPL5
1781.36	-1.16414	0.139515	-8.34421	7.16922e-17	4.80496e-15	TOMM7
321.47	1.50859	0.180996	8.33493	7.75462e-17	5.17442e-15	STK11IP
1277.03	0.873927	0.104897	8.33125	7.99959e-17	5.31446e-15	SMCR8
398.401	-1.12999	0.135647	-8.33036	8.05962e-17	5.33096e-15	MRPL33
2762.02	0.97047	0.116529	8.32817	8.20985e-17	5.40672e-15	GOLGA3
958.593	0.866987	0.104149	8.32445	8.47196e-17	5.55518e-15	TATDN2
3293.01	-1.0042	0.120674	-8.32161	8.67776e-17	5.6656e-15	TMPO
2083.01	-0.95481	0.114796	-8.31746	8.98671e-17	5.84213e-15	PPIG
127.856	1.5514	0.186837	8.30346	1.01122e-16	6.54571e-15	WDR4
322.183	1.31307	0.158233	8.29834	1.05577e-16	6.80499e-15	ELL
953.97	-0.887286	0.106948	-8.29643	1.07291e-16	6.88617e-15	MOCS2
12737.8	-0.867246	0.104633	-8.28845	1.14734e-16	7.33279e-15	RPL10
816.41	-0.734134	0.0886243	-8.28367	1.1944e-16	7.60148e-15	EMC2
10354.4	-1.3711	0.165708	-8.2742	1.29325e-16	8.19617e-15	RPS24
527.449	1.59486	0.193358	8.24827	1.60706e-16	1.01426e-14	SYVN1
1005.56	-1.07728	0.130818	-8.23496	1.79614e-16	1.12888e-14	MRPL3
1085.94	1.30111	0.158089	8.23025	1.86824e-16	1.16935e-14	TUBGCP6
843.367	-1.11705	0.135777	-8.2271	1.91799e-16	1.19555e-14	EAPP
3747.2	2.56196	0.311426	8.22656	1.92666e-16	1.19603e-14	ATP8B2
1142.51	1.45788	0.177396	8.21821	2.06558e-16	1.27704e-14	MED12
573.205	1.03551	0.126055	8.21476	2.1258e-16	1.30804e-14	ABCB8
419.75	1.87394	0.22813	8.21436	2.133e-16	1.30804e-14	SGSH
1486.7	-0.52005	0.0633592	-8.20795	2.24995e-16	1.37419e-14	FBXO38
3358.21	-0.497501	0.0606467	-8.20326	2.33946e-16	1.419e-14	SREK1
1397.02	0.984842	0.120057	8.20313	2.34204e-16	1.419e-14	TSPAN14
666.254	1.07903	0.131581	8.20051	2.39378e-16	1.44456e-14	HIRA
1919.09	-0.757965	0.0924569	-8.19804	2.44342e-16	1.46867e-14	EIF3M
674.7	1.36243	0.166428	8.18634	2.69288e-16	1.61222e-14	ACAP3
375.671	2.12926	0.260364	8.178	2.886e-16	1.72103e-14	KSR1
1162.01	-0.753962	0.0924099	-8.15889	3.38126e-16	2.00847e-14	INTS8
4217.7	-1.13793	0.13952	-8.15606	3.46127e-16	2.04796e-14	RPS13
3562.88	0.986464	0.121009	8.15197	3.58034e-16	2.11017e-14	HTT
2666.71	-0.723291	0.0887753	-8.14744	3.71713e-16	2.18085e-14	FUBP1
1168.54	-0.783953	0.0962254	-8.14705	3.72905e-16	2.18085e-14	METAP2
13023.7	-0.887201	0.108944	-8.1436	3.83689e-16	2.23528e-14	RPL7A
1069.86	0.788997	0.0969835	8.13537	4.10671e-16	2.38331e-14	SMURF1
680.989	-1.19445	0.146903	-8.13089	4.26163e-16	2.46378e-14	FAM76B
406.038	-1.14742	0.141267	-8.12236	4.57222e-16	2.63329e-14	POLR3GL
696.846	2.11289	0.26102	8.09476	5.73782e-16	3.29208e-14	KMT2B
546.97	1.35989	0.16802	8.09365	5.79036e-16	3.30968e-14	AXIN1
661.926	-0.803483	0.0993585	-8.08671	6.13002e-16	3.49065e-14	ELP4
409.59	2.38542	0.295071	8.08423	6.25606e-16	3.54908e-14	BAHCC1
1024.18	0.984148	0.121779	8.08146	6.39973e-16	3.61704e-14	ARHGAP1
2611.73	1.67684	0.207848	8.06763	7.16785e-16	4.03611e-14	ECE1
2736.93	1.34998	0.167481	8.06047	7.60012e-16	4.26367e-14	MLLT6
1157.01	2.16542	0.268845	8.05453	7.9783e-16	4.45569e-14	CRYBG2
5785.63	-0.605978	0.0752377	-8.05418	8.00124e-16	4.45569e-14	BRWD1
693.929	1.60252	0.199067	8.05014	8.27011e-16	4.58855e-14	FAM83H
1157.04	-0.633095	0.078677	-8.04675	8.50185e-16	4.69991e-14	MRPS30
1937.84	-1.14174	0.1419	-8.04613	8.54566e-16	4.70695e-14	HINT1
996.355	1.62746	0.202338	8.0433	8.74513e-16	4.79937e-14	EFNB1
565.944	0.974789	0.121202	8.04266	8.79107e-16	4.80716e-14	TRIM11
1945.06	0.954538	0.118695	8.04195	8.84195e-16	4.81759e-14	LETM1
590.323	1.09755	0.136495	8.04092	8.91669e-16	4.8409e-14	TCOF1
1184.88	2.01622	0.250911	8.03557	9.31434e-16	5.03873e-14	HCFC1
313.643	1.8666	0.232332	8.03422	9.41794e-16	5.07664e-14	ZFP41
316.189	1.88491	0.235115	8.01695	1.08399e-15	5.82243e-14	CHERP
2272.24	2.03141	0.253521	8.01279	1.12136e-15	6.00186e-14	INF2
5798.55	0.869051	0.108535	8.00708	1.17463e-15	6.26482e-14	EIF4G1
1702.87	1.02581	0.128564	7.97901	1.47511e-15	7.83981e-14	MTHFR
437.458	1.18975	0.149184	7.97508	1.52286e-15	8.06531e-14	NEURL4
3840.61	0.897253	0.112533	7.97323	1.54584e-15	8.15851e-14	CDC42BPB
739.478	-0.944359	0.118502	-7.96917	1.59747e-15	8.4017e-14	SNRPD2
1533.11	1.14757	0.144399	7.94722	1.90746e-15	9.99736e-14	SMARCA4
11962	-1.01638	0.127971	-7.94226	1.98528e-15	1.03693e-13	RPL7
1017.05	1.1538	0.14539	7.93592	2.0894e-15	1.08756e-13	SMG6
3120.93	1.63729	0.20643	7.93144	2.16625e-15	1.1237e-13	KIAA1522
758.272	1.31253	0.165538	7.92891	2.21077e-15	1.14289e-13	ATP2A3
1322.4	1.49807	0.188987	7.92682	2.24833e-15	1.15835e-13	CEP170B
2338.15	-0.581096	0.0734373	-7.91281	2.51634e-15	1.29204e-13	AQR
679.401	1.29662	0.163893	7.91141	2.54497e-15	1.30232e-13	VARS
822.088	2.12488	0.268812	7.90472	2.6853e-15	1.3695e-13	SPRED2
1698.17	1.97736	0.250232	7.9021	2.74246e-15	1.39396e-13	SRCAP
1375.26	1.70903	0.216454	7.89562	2.88886e-15	1.45932e-13	EP400
3919.34	1.01383	0.128405	7.89555	2.89032e-15	1.45932e-13	MPRIP
6624.23	-0.787191	0.0997592	-7.89091	2.99982e-15	1.50958e-13	HNRNPC
763.318	-0.747855	0.0947815	-7.89031	3.01444e-15	1.51191e-13	WDR75
814.597	0.987692	0.125329	7.88082	3.25238e-15	1.62587e-13	IRGQ
2112.86	1.37317	0.174284	7.87894	3.30166e-15	1.64507e-13	PLEKHA6
1444	-0.728044	0.0924452	-7.87542	3.39598e-15	1.68652e-13	ANP32A
8063.33	-1.3166	0.167338	-7.86791	3.60623e-15	1.78508e-13	RPL12
248.538	-0.966456	0.122859	-7.86641	3.64975e-15	1.80074e-13	MRPL1
1800.34	0.638171	0.08117	7.86216	3.77576e-15	1.85686e-13	GTF3C1
903.373	-0.818364	0.104107	-7.8608	3.81675e-15	1.87095e-13	RNF20
1102.1	-0.795977	0.101296	-7.85795	3.9046e-15	1.90784e-13	TMX1
2551.95	1.04726	0.133368	7.85242	4.08069e-15	1.98747e-13	LRP5
1362.22	1.3418	0.170893	7.85168	4.10485e-15	1.99282e-13	TSC2
627.97	-0.912541	0.116322	-7.84493	4.33205e-15	2.09426e-13	MRPS21
1110.78	-1.43769	0.18327	-7.84466	4.34145e-15	2.09426e-13	HMGB2
1454.14	0.79524	0.101456	7.83826	4.5683e-15	2.1967e-13	HPS1
810.212	1.16164	0.148222	7.83718	4.60781e-15	2.20868e-13	CTC1
2569.84	-0.830994	0.106175	-7.82663	5.01125e-15	2.39449e-13	EIF3H
696.651	1.4413	0.184216	7.82399	5.11765e-15	2.43764e-13	PACS2
296.722	1.34405	0.171803	7.82322	5.14883e-15	2.44481e-13	LIF
1414.72	1.63813	0.209642	7.81393	5.54338e-15	2.62392e-13	EEPD1
1368.61	-0.647275	0.0828786	-7.80991	5.72302e-15	2.70051e-13	MFF
589.35	2.32639	0.298046	7.80547	5.9282e-15	2.78252e-13	COL18A1
3593.94	0.651596	0.0834807	7.80535	5.93354e-15	2.78252e-13	USP22
446.664	1.77851	0.227895	7.80408	5.99372e-15	2.80206e-13	HS6ST1
741.753	-1.08088	0.138763	-7.78938	6.73372e-15	3.13833e-13	FAM200B
345.72	1.18422	0.152103	7.78565	6.93567e-15	3.22253e-13	SPNS1
972.64	0.7976	0.102465	7.78413	7.01946e-15	3.25149e-13	DGCR8
802.974	1.06513	0.136847	7.78335	7.06293e-15	3.26165e-13	TRAF3
818.351	1.9179	0.246505	7.78039	7.22998e-15	3.32865e-13	MGRN1
2639.65	0.790656	0.101651	7.77813	7.36046e-15	3.37845e-13	SMG5
3985.96	-0.650802	0.083732	-7.77244	7.69889e-15	3.52311e-13	TTC37
2947.18	1.99459	0.256778	7.76775	7.98898e-15	3.64485e-13	EPPK1
1231.6	-0.631812	0.0813591	-7.76573	8.11785e-15	3.69252e-13	ATAD1
461.42	2.18506	0.281419	7.76444	8.20066e-15	3.71902e-13	PMEPA1
967.373	1.04497	0.134595	7.76383	8.24021e-15	3.72505e-13	AMPD2
2173.77	1.21223	0.156145	7.76348	8.26312e-15	3.72505e-13	DGKZ
165.696	1.15766	0.149174	7.76044	8.46322e-15	3.80393e-13	WDR24
160.912	2.3273	0.300038	7.75668	8.71814e-15	3.90375e-13	NPHP4
320.409	2.52473	0.325502	7.75641	8.73685e-15	3.90375e-13	ENG
640.263	3.21508	0.414566	7.7553	8.8136e-15	3.92646e-13	COL1A1
1450.41	-0.707511	0.0912434	-7.75411	8.89653e-15	3.95178e-13	RTRAF
540.275	1.31619	0.169822	7.75039	9.16097e-15	4.05734e-13	TPCN2
200.697	1.14912	0.148463	7.74012	9.93254e-15	4.38624e-13	FBXO46
1768.85	-0.627448	0.0811012	-7.73661	1.02102e-14	4.49576e-13	ZRANB2
17170.6	-0.912984	0.118016	-7.73611	1.02508e-14	4.50053e-13	EIF4B
6236.53	-0.905443	0.117078	-7.73368	1.04484e-14	4.57406e-13	RPS19
1312.67	1.56648	0.202779	7.72506	1.11805e-14	4.88043e-13	MAN2A2
1045.53	1.89306	0.245127	7.72276	1.1384e-14	4.955e-13	BRD4
467.391	1.77101	0.22939	7.72055	1.15831e-14	5.02719e-13	MYBBP1A
332.948	-0.851774	0.110348	-7.719	1.17245e-14	5.067e-13	DPY30
796.137	2.36963	0.306994	7.71881	1.17417e-14	5.067e-13	BCL9L
420.503	-0.823496	0.106855	-7.70667	1.29144e-14	5.55724e-13	ORC3
2734.02	1.21559	0.157857	7.70054	1.35491e-14	5.81382e-13	NDST1
1024.07	1.66035	0.21569	7.69785	1.38372e-14	5.92067e-13	FOXK1
2978.06	0.739143	0.0960444	7.69585	1.40555e-14	5.99716e-13	ILF3
433.39	-0.89875	0.116871	-7.69009	1.47031e-14	6.25582e-13	MRPS31
817.445	-0.876022	0.114091	-7.67826	1.61261e-14	6.84206e-13	SSB
502.993	2.77906	0.36198	7.67738	1.62375e-14	6.87011e-13	OBSCN
698.371	-0.664174	0.086525	-7.67609	1.64023e-14	6.92047e-13	CHCHD7
333.18	2.411	0.314208	7.67327	1.67672e-14	7.05481e-13	NFIX
489.816	1.16679	0.152086	7.67191	1.69451e-14	7.09942e-13	BRAT1
1233.42	1.10035	0.143429	7.67175	1.6967e-14	7.09942e-13	PDLIM2
1391.89	-0.894821	0.116658	-7.67048	1.71349e-14	7.14651e-13	CDKN1B
534.754	0.886862	0.115625	7.67019	1.71739e-14	7.14651e-13	TRMU
678.659	1.68834	0.220342	7.66238	1.82518e-14	7.57424e-13	CLIP2
976.251	0.906322	0.118294	7.6616	1.83633e-14	7.5997e-13	STK35
833.441	0.848014	0.110746	7.65729	1.89897e-14	7.83753e-13	LZTR1
1749.88	1.35627	0.177201	7.65384	1.95067e-14	8.02903e-13	DGKD
277.522	-1.28258	0.167694	-7.64833	2.03608e-14	8.35785e-13	COPS9
3026.64	1.43096	0.187199	7.6441	2.10419e-14	8.6141e-13	PRRC2B
411.784	1.7007	0.222623	7.63937	2.1829e-14	8.91222e-13	CCDC88B
720.828	1.34087	0.175747	7.62955	2.3558e-14	9.5923e-13	SAMD4B
5164.1	-1.05981	0.139259	-7.61037	2.73303e-14	1.10985e-12	YBX1
696.844	-1.15152	0.151322	-7.60977	2.74587e-14	1.11208e-12	NDUFA12
123.932	4.11215	0.540603	7.6066	2.81405e-14	1.13545e-12	APLNR
1749.69	-1.08314	0.142399	-7.60639	2.81857e-14	1.13545e-12	IK
1715.97	2.9996	0.394487	7.60381	2.87535e-14	1.15525e-12	SLC19A1
2246.77	-1.48754	0.19572	-7.60036	2.95312e-14	1.18336e-12	DBI
6675.35	-0.538082	0.0708425	-7.59547	3.06678e-14	1.22566e-12	MATR3
639.047	1.41699	0.186598	7.59382	3.10609e-14	1.23811e-12	TTLL3
635.621	1.35037	0.177964	7.5879	3.25126e-14	1.29257e-12	TBC1D10B
577.845	0.753834	0.0993947	7.58425	3.34417e-14	1.32311e-12	SOCS7
282.514	-1.50153	0.197981	-7.5842	3.34555e-14	1.32311e-12	TEX9
275.708	1.69495	0.223573	7.58118	3.42419e-14	1.35068e-12	CD276
689.477	1.60568	0.211997	7.57404	3.61791e-14	1.42272e-12	TTYH3
291.408	-0.896445	0.118362	-7.57377	3.62559e-14	1.42272e-12	C1D
463.065	1.5225	0.201066	7.57216	3.67073e-14	1.43671e-12	ZNF142
1125.42	-0.657574	0.0869226	-7.56505	3.87706e-14	1.51355e-12	HDAC2
9510.17	-1.02006	0.134877	-7.56289	3.94198e-14	1.53494e-12	RPS3
1244.92	-1.33233	0.176187	-7.56202	3.96859e-14	1.54134e-12	NSA2
683.487	0.976257	0.12913	7.56024	4.02325e-14	1.55857e-12	GIT1
355.127	0.971405	0.128557	7.55623	4.14932e-14	1.60331e-12	TSEN54
731.358	4.36099	0.577376	7.55312	4.2495e-14	1.63784e-12	EPHA2
7004.8	-1.24323	0.164731	-7.54705	4.45226e-14	1.71163e-12	EEF1B2
426.172	-0.989398	0.131305	-7.53512	4.87903e-14	1.87095e-12	ABHD10
673.818	2.48748	0.330275	7.53152	5.01516e-14	1.9183e-12	FASN
1244.56	1.24871	0.16581	7.531	5.03522e-14	1.92112e-12	ATG4B
8534.98	-0.905645	0.120264	-7.53048	5.0554e-14	1.92397e-12	RPL15
1406.2	2.13259	0.283814	7.51407	5.73187e-14	2.17596e-12	EVPL
1116.07	1.54998	0.206384	7.51017	5.90513e-14	2.23613e-12	CDK18
7519.15	-0.582731	0.0776375	-7.50579	6.1059e-14	2.30639e-12	RBM39
1958.15	-0.514895	0.0686129	-7.50435	6.17332e-14	2.32605e-12	IPO8
3963.35	1.33735	0.178409	7.49597	6.58075e-14	2.47341e-12	CREB3L2
2642.96	0.830697	0.110943	7.48762	7.0134e-14	2.62951e-12	SUN2
380.269	-0.675619	0.0902447	-7.48652	7.07241e-14	2.64508e-12	PDCL
653.273	-0.729128	0.0974503	-7.48205	7.31719e-14	2.72989e-12	TTC1
5608.25	-1.23597	0.165334	-7.4756	7.68519e-14	2.86014e-12	RPL10A
772.628	1.40243	0.187791	7.46805	8.13929e-14	3.02171e-12	NUP210
1090.54	-0.974606	0.130615	-7.46166	8.54362e-14	3.16406e-12	ATP5PF
257.107	1.70111	0.228007	7.46079	8.60047e-14	3.17735e-12	HDAC10
1265.51	1.15255	0.154632	7.45351	9.0886e-14	3.34952e-12	MECP2
525.383	-0.669448	0.0898541	-7.45039	9.3065e-14	3.42149e-12	ZNF227
633.644	1.202	0.161353	7.44955	9.36603e-14	3.42721e-12	PLEKHM1
2578.63	0.773759	0.103867	7.44953	9.36731e-14	3.42721e-12	KDM2A
2319.36	-0.957916	0.128647	-7.44605	9.61746e-14	3.50372e-12	EIF2A
1477.54	0.836018	0.112278	7.44598	9.62268e-14	3.50372e-12	ZNF592
172.764	1.99651	0.26834	7.44023	1.0051e-13	3.65091e-12	SYNGAP1
1906.94	1.8982	0.255276	7.43585	1.03895e-13	3.76482e-12	SYNPO
625.574	-1.22361	0.1647	-7.42935	1.0913e-13	3.93974e-12	LEO1
577.667	-1.08702	0.146317	-7.42922	1.09242e-13	3.93974e-12	SKP2
444.97	2.16951	0.292111	7.42699	1.11096e-13	3.99708e-12	SPRY4
633.845	0.828762	0.111674	7.42126	1.16007e-13	4.16389e-12	RMND5B
1124.52	-0.742083	0.100007	-7.4203	1.16858e-13	4.1845e-12	RSBN1
1016.76	0.612439	0.0825997	7.41454	1.22046e-13	4.35998e-12	DHX30
1711.51	0.959615	0.129486	7.41095	1.25396e-13	4.4691e-12	ARAP1
335.824	1.30881	0.176872	7.39977	1.36416e-13	4.85046e-12	INTS5
3195.53	-0.516549	0.0698102	-7.39933	1.36878e-13	4.85549e-12	USP47
1623.07	1.47489	0.199351	7.39847	1.37766e-13	4.87556e-12	GLYCTK
121.021	2.56729	0.347086	7.39669	1.39623e-13	4.92977e-12	TBX2
344.127	1.45944	0.19763	7.38472	1.52773e-13	5.38152e-12	MFSD10
1249.21	1.21895	0.165087	7.38369	1.53956e-13	5.41062e-12	EHD1
13748.1	1.61182	0.21835	7.38183	1.56124e-13	5.47411e-12	MYO15B
3527.64	-0.526979	0.0714059	-7.38005	1.58228e-13	5.53505e-12	PHIP
184.932	2.00687	0.272027	7.37746	1.6134e-13	5.6309e-12	PTK7
601.247	1.74077	0.236085	7.3735	1.66206e-13	5.7874e-12	STK40
831.975	-0.734252	0.0996155	-7.37086	1.6953e-13	5.88962e-12	METTL14
4930.04	0.699575	0.0949629	7.36682	1.74741e-13	6.04423e-12	PFKL
249.614	1.1796	0.160123	7.3668	1.74779e-13	6.04423e-12	PEX14
436.551	1.97132	0.267873	7.35914	1.85093e-13	6.38633e-12	SKI
1135.5	-0.645951	0.0877979	-7.35724	1.87749e-13	6.46327e-12	DHX29
1495.75	-0.434735	0.0591032	-7.35553	1.90176e-13	6.53198e-12	SS18
1248.85	1.51756	0.206425	7.35164	1.95796e-13	6.70979e-12	SFI1
1337.15	0.963422	0.131119	7.34768	2.0167e-13	6.89547e-12	PCNT
1633.56	0.951945	0.129659	7.34194	2.1052e-13	7.17509e-12	DGCR2
2100.28	-1.24068	0.168993	-7.34157	2.11095e-13	7.17509e-12	HIST1H4E
1045.5	1.26231	0.171942	7.34146	2.11269e-13	7.17509e-12	MAPK8IP3
246.921	2.01224	0.274219	7.33808	2.16674e-13	7.34221e-12	SETD1A
892.38	0.628421	0.085646	7.33743	2.17741e-13	7.36188e-12	FASTK
775.13	-0.550748	0.0751247	-7.33112	2.28229e-13	7.6993e-12	ZBED5
555.255	-0.838285	0.114395	-7.328	2.33605e-13	7.86315e-12	BCCIP
4335.51	-0.626377	0.0855111	-7.32509	2.38738e-13	8.0181e-12	SET
2131.88	1.02786	0.140353	7.32333	2.4189e-13	8.106e-12	SLC38A10
1073.57	-0.886537	0.121158	-7.31717	2.53254e-13	8.46807e-12	DRAM2
1371.01	1.38563	0.189384	7.3165	2.54516e-13	8.49154e-12	LTBR
282.921	1.24585	0.170407	7.31103	2.65096e-13	8.82507e-12	UBAP1L
1019.68	1.17937	0.161379	7.30805	2.71054e-13	9.00363e-12	CCDC85C
2425.9	1.39443	0.190845	7.30661	2.73974e-13	9.08072e-12	FAM234A
651.439	0.885733	0.121285	7.3029	2.81628e-13	9.29499e-12	VAC14
2472.94	1.12819	0.154485	7.30288	2.81666e-13	9.29499e-12	PTK2B
5758.76	-0.638982	0.0875843	-7.29562	2.97297e-13	9.78948e-12	SERBP1
483.121	3.96147	0.543506	7.28873	3.12894e-13	1.02807e-11	LAMA5
3304.39	-0.515138	0.0707003	-7.28622	3.18768e-13	1.0451e-11	EEF1D
1071.46	-0.687279	0.0943442	-7.28481	3.22123e-13	1.05382e-11	GTF3C3
425.049	1.87349	0.257244	7.28291	3.26705e-13	1.06651e-11	PPRC1
396.348	-0.680286	0.0934366	-7.28073	3.3203e-13	1.08156e-11	POLR3C
1733.53	1.28211	0.17624	7.2748	3.46941e-13	1.12771e-11	TTC7A
1484.15	1.47672	0.203095	7.27108	3.56628e-13	1.15671e-11	XYLT1
741.671	-1.32305	0.182004	-7.26934	3.61239e-13	1.16916e-11	ATAD2
780.28	1.47856	0.203497	7.26574	3.70999e-13	1.19652e-11	CAMSAP3
1705.36	1.2026	0.165524	7.26542	3.71883e-13	1.19652e-11	TRAM2
969.404	-0.870855	0.119864	-7.26535	3.7206e-13	1.19652e-11	LARP7
223.338	2.71986	0.374392	7.26473	3.7378e-13	1.1995e-11	UNC5B
448.066	1.75344	0.241479	7.26124	3.83553e-13	1.22826e-11	UNC13D
696.16	1.65425	0.22788	7.25927	3.8918e-13	1.24365e-11	CAMTA2
945.089	-1.18772	0.163641	-7.25805	3.92696e-13	1.25225e-11	RAP1GDS1
2344.67	-0.828683	0.114213	-7.25558	3.99936e-13	1.27265e-11	ATP5MC2
1270.65	1.60134	0.220722	7.25504	4.01541e-13	1.27508e-11	UVSSA
4318.27	-0.645396	0.0889883	-7.25259	4.08869e-13	1.29564e-11	STAG2
1455.19	-0.812781	0.112083	-7.2516	4.11886e-13	1.30247e-11	ACP1
2194.02	0.966923	0.133358	7.25061	4.14904e-13	1.30928e-11	DOP1B
335.613	1.5058	0.20776	7.24778	4.23668e-13	1.33416e-11	REXO1
1549.15	1.23345	0.1702	7.24709	4.25835e-13	1.3382e-11	PLCG1
4254.71	-0.672247	0.0927759	-7.24592	4.29502e-13	1.34693e-11	SKP1
883.497	-0.791615	0.10927	-7.24455	4.33892e-13	1.35789e-11	CDC40
3278.89	0.758274	0.104728	7.2404	4.47376e-13	1.3972e-11	PI4KA
589.303	1.12923	0.156005	7.23843	4.53906e-13	1.41467e-11	AGAP3
424.474	-0.858004	0.118654	-7.23112	4.79038e-13	1.48994e-11	TTC33
204.176	1.20027	0.165995	7.23073	4.80407e-13	1.49113e-11	SLC26A11
8643.7	-1.27023	0.175746	-7.22766	4.91395e-13	1.5193e-11	AZIN1
703.296	1.61077	0.222863	7.22763	4.91487e-13	1.5193e-11	ATG16L2
2863.99	0.972848	0.134643	7.22537	4.99752e-13	1.5417e-11	CAPN1
10482.5	-0.887666	0.122964	-7.21892	5.24038e-13	1.61333e-11	RPS11
310.01	1.04545	0.144946	7.21268	5.4861e-13	1.68556e-11	GRWD1
630.976	0.90057	0.124882	7.21135	5.53991e-13	1.6966e-11	PSKH1
591.488	1.26186	0.174985	7.21124	5.54444e-13	1.6966e-11	CLCN6
4958.75	-0.916507	0.127254	-7.2022	5.92509e-13	1.80942e-11	RPLP2
1269.57	1.61871	0.224909	7.19718	6.14685e-13	1.87337e-11	DNAH1
405.271	-1.12251	0.155972	-7.1969	6.15981e-13	1.87355e-11	DPM1
2217.47	-0.928511	0.129021	-7.19657	6.17446e-13	1.87424e-11	ATP5MG
315.007	1.22385	0.170336	7.18489	6.72591e-13	2.03755e-11	MFSD12
396.666	-0.839456	0.116856	-7.18369	6.78563e-13	2.05153e-11	ANKRA2
1659.33	-0.573769	0.0799949	-7.17257	7.36013e-13	2.22079e-11	XRN2
2898.93	0.792356	0.110512	7.16985	7.5078e-13	2.26085e-11	GAK
2703.35	-0.633419	0.0884002	-7.16536	7.75814e-13	2.3316e-11	CPSF6
859.407	-0.644423	0.0899993	-7.1603	8.04987e-13	2.41007e-11	ZFAND1
1024.82	1.79956	0.251325	7.16028	8.05108e-13	2.41007e-11	DOT1L
1546.34	-0.763628	0.106667	-7.15896	8.12904e-13	2.42861e-11	CDC5L
8794.42	-0.884808	0.123642	-7.1562	8.29467e-13	2.47322e-11	RPL13
1717.07	0.747264	0.104534	7.14852	8.77188e-13	2.60081e-11	CTBP1
325.54	1.78529	0.249743	7.14849	8.77402e-13	2.60081e-11	WDR90
225.857	-1.50304	0.21026	-7.14848	8.77411e-13	2.60081e-11	BORA
3852.75	1.29605	0.181358	7.14634	8.912e-13	2.63653e-11	PLXNA2
1151.76	-0.613873	0.0859347	-7.14348	9.09941e-13	2.68672e-11	STAU2
2089.53	0.720476	0.100868	7.14278	9.14648e-13	2.69537e-11	NPLOC4
631.073	-1.70228	0.238619	-7.13388	9.75762e-13	2.86988e-11	FRMD3
258.079	-0.907881	0.127332	-7.13004	1.00341e-12	2.94549e-11	METTL25
278.16	1.7444	0.244744	7.12744	1.02252e-12	2.99576e-11	PELP1
1063.66	-0.676023	0.0948723	-7.12561	1.03624e-12	3.03011e-11	CEP295
599.304	1.62662	0.228447	7.12033	1.07666e-12	3.14223e-11	SCRIB
473.727	1.92909	0.270948	7.11978	1.08103e-12	3.14892e-11	RAVER1
5247.19	-0.838877	0.117882	-7.11622	1.10925e-12	3.22491e-11	ARGLU1
2452.64	1.36506	0.191949	7.11156	1.14737e-12	3.32934e-11	VIPR1
443.94	-0.953391	0.134109	-7.10908	1.16822e-12	3.38338e-11	FRG1
869.237	0.994301	0.139875	7.10849	1.1732e-12	3.39131e-11	ZBED4
2459.31	1.03559	0.14582	7.10187	1.23084e-12	3.55116e-11	AGO2
1487.24	1.36949	0.192918	7.09884	1.25812e-12	3.62297e-11	BCAR1
459.939	1.39014	0.195948	7.09443	1.29889e-12	3.73327e-11	TRABD
145.357	2.65548	0.374341	7.09375	1.30526e-12	3.74447e-11	SDK1
361.019	0.999778	0.140968	7.09222	1.31974e-12	3.77885e-11	GMEB2
1053.38	1.80022	0.253929	7.08944	1.34651e-12	3.84823e-11	NBEAL2
6979.16	-1.01138	0.142674	-7.08872	1.35355e-12	3.86106e-11	PTMA
1299.87	1.98696	0.28061	7.08086	1.43263e-12	4.07895e-11	ZMIZ1
411.139	1.22965	0.17368	7.07995	1.44204e-12	4.09805e-11	ARHGAP4
217.127	1.36744	0.19322	7.07711	1.47193e-12	4.17515e-11	FHOD1
4768.17	-1.00221	0.141661	-7.07467	1.49807e-12	4.24137e-11	EIF3L
3351.33	1.10023	0.155534	7.07385	1.50695e-12	4.25855e-11	SPEN
872.975	-1.01241	0.143226	-7.06863	1.56467e-12	4.41342e-11	BAG4
141.239	1.65834	0.234691	7.06608	1.59368e-12	4.48688e-11	AC022400.6
630.873	3.73787	0.52909	7.06471	1.60948e-12	4.52296e-11	SMIM5
6045.91	1.15348	0.163341	7.06183	1.64326e-12	4.60935e-11	CGN
471.667	1.09779	0.155675	7.05182	1.7659e-12	4.94419e-11	RDH13
4084.33	-0.828899	0.117633	-7.04646	1.83523e-12	5.12883e-11	TRAM1
338.324	-0.798537	0.113371	-7.04358	1.87358e-12	5.22637e-11	VRK2
3236.4	-0.709148	0.100719	-7.04084	1.91088e-12	5.32061e-11	FAU
810.851	-0.685593	0.0973849	-7.04004	1.92187e-12	5.34139e-11	UBE2E1
406.06	0.860895	0.122399	7.03349	2.01434e-12	5.58813e-11	RECQL5
159.618	2.53823	0.361035	7.03043	2.05904e-12	5.70171e-11	KCNC4
610.782	1.28698	0.183145	7.02708	2.10898e-12	5.82933e-11	CRAMP1
2794.44	-0.476017	0.0678598	-7.01472	2.30411e-12	6.35707e-11	RBBP4
463.236	-0.644458	0.0919001	-7.01259	2.33941e-12	6.44274e-11	FCF1
1026.03	2.00937	0.286557	7.01213	2.34717e-12	6.45239e-11	SPRED1
1762.19	-0.841688	0.120048	-7.01127	2.36157e-12	6.48021e-11	NDUFV2
18583.5	-0.698743	0.0996873	-7.00935	2.39426e-12	6.55803e-11	CSDE1
288.04	-0.855579	0.122122	-7.00596	2.45295e-12	6.70665e-11	RBMX2
1379.51	-0.607437	0.0867419	-7.00281	2.50874e-12	6.84683e-11	PMPCB
726.396	1.39515	0.199439	6.99539	2.64527e-12	7.20646e-11	CAD
1273.43	0.653043	0.0933574	6.99508	2.651e-12	7.2091e-11	MON1B
2410.57	3.10589	0.444089	6.99385	2.67447e-12	7.25989e-11	HSPG2
804.338	-0.677854	0.0969491	-6.99185	2.71278e-12	7.3507e-11	MRFAP1L1
2391.86	1.30971	0.187351	6.99065	2.73613e-12	7.40074e-11	ARHGAP27
403.373	-1.36917	0.195893	-6.98936	2.76146e-12	7.45595e-11	NCEH1
2699.66	1.19485	0.170998	6.98747	2.79878e-12	7.54327e-11	HECTD4
644.76	1.68154	0.240696	6.98615	2.82536e-12	7.60138e-11	FMNL3
3087.65	1.56213	0.223834	6.97898	2.97338e-12	7.98543e-11	RAPH1
846.378	1.30672	0.187267	6.97783	2.99783e-12	8.03683e-11	CDC42BPG
3685.09	2.74336	0.393231	6.97646	3.02715e-12	8.1011e-11	COL1A2
1175.03	1.89879	0.272228	6.97501	3.05852e-12	8.17063e-11	TNRC18
449.644	-1.01275	0.14521	-6.97441	3.07151e-12	8.19088e-11	TARSL2
507.982	-1.07206	0.153741	-6.97315	3.09915e-12	8.25005e-11	LSM3
413.481	0.947072	0.13584	6.97194	3.12596e-12	8.30683e-11	CAPN10
545.647	1.6853	0.241912	6.96659	3.24715e-12	8.61375e-11	MAP3K14
705.145	1.90973	0.274736	6.95115	3.62325e-12	9.59464e-11	AC106886.5
229.651	1.3075	0.188141	6.94958	3.66379e-12	9.68507e-11	PHF13
413	1.10176	0.158552	6.94887	3.68235e-12	9.71717e-11	PPP1R26
437.973	1.20069	0.172814	6.94784	3.70914e-12	9.77085e-11	BAHD1
543.357	-0.492392	0.0709176	-6.94315	3.83443e-12	1.00834e-10	C2orf49
1882.4	1.4363	0.206917	6.94145	3.88108e-12	1.01883e-10	BAIAP2L2
523.827	3.15282	0.454251	6.94069	3.90194e-12	1.02254e-10	COL5A1
831.963	-0.857843	0.12375	-6.93206	4.14761e-12	1.08504e-10	SSBP1
893.024	-0.899749	0.129837	-6.92985	4.21292e-12	1.10022e-10	ZMAT2
767.303	-0.696929	0.100585	-6.92874	4.24602e-12	1.10696e-10	PHF6
1164.23	-0.503413	0.0726996	-6.92456	4.37321e-12	1.13816e-10	CASP8AP2
1209.34	1.94651	0.281319	6.91921	4.54156e-12	1.17995e-10	ATXN2L
65.6056	2.49853	0.361113	6.91897	4.54948e-12	1.17998e-10	PDE4A
927.305	2.39815	0.34666	6.91786	4.58528e-12	1.18724e-10	LTBP4
2212.7	-0.554307	0.0801897	-6.91245	4.76368e-12	1.23132e-10	SUPT16H
1506.42	1.46089	0.211442	6.90918	4.87478e-12	1.25789e-10	STON2
540.471	-1.01407	0.146789	-6.90832	4.90413e-12	1.26331e-10	MRPL15
746.519	-0.699575	0.101286	-6.90696	4.9515e-12	1.27335e-10	PPWD1
585.233	-0.830759	0.120349	-6.9029	5.09527e-12	1.3081e-10	C8orf59
6922.5	-0.645942	0.0936638	-6.89638	5.3343e-12	1.36715e-10	RHOA
259.313	1.07428	0.155789	6.89572	5.3592e-12	1.37121e-10	SLC45A4
417.553	-0.733	0.106415	-6.88812	5.65328e-12	1.44402e-10	SLC25A40
13324.8	-1.28801	0.187069	-6.88521	5.7703e-12	1.47143e-10	RPS4X
593.391	1.06147	0.154177	6.88477	5.78792e-12	1.47344e-10	CRTC3
1609.84	-0.648643	0.0942258	-6.88392	5.82274e-12	1.47982e-10	ANKRD13A
2889.76	-1.05902	0.153964	-6.87838	6.05382e-12	1.53597e-10	CCDC25
1817.76	0.600114	0.0872533	6.87783	6.07692e-12	1.53925e-10	KANSL3
824.257	-0.729594	0.106113	-6.87564	6.17116e-12	1.56051e-10	CEP290
1679.49	1.5843	0.230436	6.87523	6.18908e-12	1.56243e-10	CASZ1
1675.14	-0.720965	0.104896	-6.87316	6.27965e-12	1.58266e-10	SUMO2
1252.11	1.49005	0.216842	6.87161	6.3483e-12	1.5973e-10	KIFC3
598.99	1.52972	0.222639	6.87084	6.38257e-12	1.60326e-10	POM121C
1771.31	0.504731	0.0734991	6.86717	6.54877e-12	1.64117e-10	SZRD1
2026.73	1.03718	0.151038	6.86703	6.55516e-12	1.64117e-10	SH3RF1
2162.52	1.47352	0.214732	6.86213	6.78403e-12	1.69567e-10	EHBP1L1
344.643	1.69712	0.247345	6.86134	6.82176e-12	1.70229e-10	PIP5K1C
9032.9	-1.24339	0.181271	-6.85931	6.91959e-12	1.72387e-10	RPL9
3937.02	1.64578	0.240339	6.84775	7.50218e-12	1.86594e-10	LENG8
3357.83	-0.532676	0.0778571	-6.84172	7.8249e-12	1.94301e-10	SP3
1298.94	0.960612	0.140486	6.83777	8.04362e-12	1.99405e-10	INPPL1
1019.79	0.897261	0.131307	6.83333	8.29646e-12	2.05337e-10	LMF2
4695.07	-1.1114	0.162661	-6.83262	8.33752e-12	2.06017e-10	SOD1
2140.09	-0.652537	0.0955191	-6.83149	8.40373e-12	2.07315e-10	CCPG1
1801.74	0.500842	0.0733294	6.83003	8.48978e-12	2.09097e-10	FBH1
4349.83	-0.664642	0.0974438	-6.82078	9.05506e-12	2.22658e-10	HNRNPDL
680.536	-0.525017	0.0769857	-6.81967	9.12475e-12	2.24008e-10	PRPF18
16177.1	-1.45436	0.213333	-6.81729	9.27734e-12	2.27193e-10	MAOA
457.187	0.878975	0.128935	6.81718	9.2845e-12	2.27193e-10	TAZ
859.995	1.68751	0.247736	6.81171	9.64482e-12	2.35629e-10	TMEM184B
1151.98	0.702156	0.103116	6.8094	9.80057e-12	2.39049e-10	NF2
502.435	1.23053	0.180734	6.80852	9.86105e-12	2.40137e-10	SH2D3A
654.672	-0.839745	0.123359	-6.80733	9.94269e-12	2.41737e-10	PPIL4
568.559	-0.821696	0.120829	-6.8005	1.04257e-11	2.53073e-10	THOC7
168.15	2.4358	0.358245	6.79925	1.05163e-11	2.54865e-10	PLEKHG2
346.279	1.27639	0.187796	6.79666	1.0707e-11	2.59071e-10	USB1
975.112	2.36992	0.348784	6.79481	1.08456e-11	2.61874e-10	NCOR2
2107.42	1.40198	0.206335	6.79465	1.08574e-11	2.61874e-10	MMP15
1017.95	1.82177	0.268445	6.78637	1.14987e-11	2.769e-10	ITPRIPL2
1057.99	0.916657	0.135087	6.78567	1.1555e-11	2.77816e-10	CDIP1
851.724	0.905752	0.133586	6.7803	1.19931e-11	2.87891e-10	STK10
1217.66	-0.788599	0.116321	-6.77952	1.20575e-11	2.88979e-10	PTDSS1
519.211	0.685784	0.101187	6.77736	1.22391e-11	2.92868e-10	CXXC1
79.8242	1.82307	0.269005	6.77707	1.22634e-11	2.92987e-10	CEP72
8764.47	-0.784619	0.115781	-6.77675	1.22913e-11	2.93192e-10	RPL8
8534.46	0.8814	0.130149	6.77221	1.26828e-11	3.0183e-10	SPTAN1
405.797	-0.819781	0.121053	-6.77209	1.26933e-11	3.0183e-10	LYPLAL1
3650.54	-0.665984	0.0983467	-6.7718	1.2719e-11	3.01967e-10	PRPF4B
2891.1	-0.379662	0.0560707	-6.77112	1.2779e-11	3.02872e-10	EPS15
917.758	1.06703	0.157593	6.7708	1.28076e-11	3.02872e-10	TMEM150B
154.52	1.81624	0.26825	6.77069	1.28171e-11	3.02872e-10	NPRL3
10175.1	-0.878003	0.129708	-6.76909	1.29598e-11	3.05766e-10	RPL4
19873.6	1.16632	0.172354	6.767	1.31481e-11	3.09727e-10	RNF213
785.267	1.17387	0.173479	6.76662	1.31825e-11	3.10056e-10	BRD1
250.927	1.8643	0.27558	6.765	1.33311e-11	3.13063e-10	ADGRG5
751.113	0.696473	0.103029	6.76	1.37993e-11	3.23556e-10	PLEKHM2
756.92	-0.783402	0.115929	-6.75763	1.40267e-11	3.28381e-10	SEM1
3106.6	-0.756859	0.112026	-6.75611	1.41746e-11	3.3133e-10	EIF3K
1140.85	-0.628081	0.0929771	-6.75522	1.42618e-11	3.32663e-10	PAIP1
182.846	2.54742	0.377112	6.75508	1.42755e-11	3.32663e-10	IQCN
1388.26	-0.461503	0.0683595	-6.75112	1.46707e-11	3.41347e-10	CUL5
2136.82	-1.40279	0.207914	-6.74698	1.5095e-11	3.5068e-10	CEP57
373.008	0.921114	0.136542	6.746	1.51972e-11	3.52515e-10	UNK
534.015	-0.798313	0.11835	-6.74536	1.52644e-11	3.53532e-10	SLC18B1
2827.17	-0.532159	0.0789583	-6.73975	1.58662e-11	3.66909e-10	ZNF24
338.217	1.10273	0.163672	6.73746	1.61177e-11	3.72156e-10	EML3
6028.93	-1.01625	0.150849	-6.7369	1.61801e-11	3.7303e-10	PNISR
1800.81	-0.660141	0.0980024	-6.73597	1.6284e-11	3.74855e-10	SAP18
689.66	-1.04468	0.15514	-6.73378	1.65305e-11	3.79952e-10	NDUFC1
686.745	0.978987	0.14541	6.7326	1.66653e-11	3.82054e-10	BRD9
80.2737	1.93534	0.28746	6.73254	1.66724e-11	3.82054e-10	SPHK1
1383.45	-0.851083	0.126468	-6.72961	1.70118e-11	3.89241e-10	PPA2
178.098	-1.18031	0.175648	-6.71977	1.82013e-11	4.15829e-10	C11orf1
2855.89	-0.769284	0.114497	-6.71879	1.83245e-11	4.18014e-10	EIF3D
1518.26	0.898018	0.133662	6.71855	1.83538e-11	4.18053e-10	TMEM63A
417.56	1.01075	0.150468	6.71732	1.85092e-11	4.20958e-10	SLC52A2
5672.87	-1.08543	0.161785	-6.70909	1.95839e-11	4.44734e-10	RPL39
1928.43	1.25221	0.186682	6.70774	1.97667e-11	4.48212e-10	WWC1
967.848	-0.575034	0.0857466	-6.7062	1.9976e-11	4.51779e-10	FAM204A
1799.37	1.65204	0.246349	6.70611	1.99876e-11	4.51779e-10	PTP4A1
1400.1	1.03447	0.154262	6.70592	2.00135e-11	4.51779e-10	ERN1
1566.53	-0.753843	0.112418	-6.7057	2.00445e-11	4.51806e-10	COX7A2L
2036.82	0.635033	0.0947742	6.70048	2.07735e-11	4.67294e-10	CAMKK2
10034.5	0.749013	0.111787	6.70034	2.07933e-11	4.67294e-10	HUWE1
4138.88	-0.871007	0.130023	-6.69886	2.10055e-11	4.71364e-10	RMND5A
203.706	1.28532	0.191882	6.69847	2.10619e-11	4.71929e-10	FBF1
785.385	-0.68902	0.102926	-6.69434	2.16644e-11	4.84713e-10	VPS50
645.016	0.864044	0.129112	6.69223	2.19799e-11	4.90501e-10	GATD1
497.243	1.07697	0.16093	6.69217	2.19879e-11	4.90501e-10	FGFR4
5098.65	-0.46312	0.0692236	-6.6902	2.22872e-11	4.95749e-10	PTEN
388.535	-0.851556	0.127284	-6.69019	2.22886e-11	4.95749e-10	CCDC59
234.848	2.19191	0.327711	6.68855	2.2539e-11	5.00585e-10	LOXL2
141.659	2.14039	0.320085	6.68695	2.27871e-11	5.05354e-10	UAP1L1
525.977	1.60368	0.239864	6.68577	2.29714e-11	5.08696e-10	WDR81
3307.21	-0.828633	0.123947	-6.6854	2.30287e-11	5.09221e-10	LTA4H
770.786	1.15302	0.172475	6.68517	2.30655e-11	5.09291e-10	ZNF276
268.798	0.908052	0.13584	6.68472	2.3136e-11	5.10103e-10	MAD1L1
305.401	-0.877001	0.131284	-6.6802	2.38616e-11	5.25337e-10	THG1L
1745.32	-0.790977	0.118411	-6.67992	2.39076e-11	5.25586e-10	CCAR1
793.325	0.841651	0.126002	6.67965	2.39519e-11	5.25797e-10	RHOT2
331.157	1.77765	0.266278	6.67592	2.45688e-11	5.38558e-10	CDC42EP2
562.467	-0.943694	0.141423	-6.67285	2.50876e-11	5.49135e-10	ZNF277
885.181	-0.952507	0.142816	-6.66949	2.56687e-11	5.61044e-10	PSIP1
2616.47	0.992761	0.148917	6.66656	2.61864e-11	5.71534e-10	ZSWIM8
615.303	-1.07554	0.1615	-6.65971	2.7436e-11	5.97947e-10	KIF20B
7070.44	-1.07233	0.161085	-6.65696	2.79558e-11	6.084e-10	TMSB10
20285.7	-0.788609	0.118548	-6.65225	2.88641e-11	6.27266e-10	CANX
1022.24	-0.896837	0.13484	-6.65109	2.90921e-11	6.31316e-10	UBL5
947.454	-0.456099	0.0686102	-6.64768	2.97742e-11	6.45085e-10	RPS6KB1
3121.96	0.945934	0.142299	6.6475	2.98118e-11	6.45085e-10	MICAL1
2345.03	-0.543367	0.0818079	-6.64199	3.09483e-11	6.68722e-10	ZC3H14
1744.71	1.7906	0.269725	6.63862	3.16642e-11	6.83216e-10	MLXIP
784.689	-0.653841	0.0985389	-6.63536	3.23713e-11	6.9748e-10	SCYL3
7227.83	-0.975191	0.146986	-6.63457	3.25456e-11	7.00238e-10	RPS14
1790	-0.82314	0.12408	-6.63395	3.26815e-11	7.02165e-10	RSL1D1
137.94	-1.35462	0.204371	-6.62822	3.39758e-11	7.28939e-10	EFCAB7
451.315	1.54744	0.23373	6.62061	3.57711e-11	7.66371e-10	UNC5C
564.42	1.44775	0.218703	6.6197	3.59925e-11	7.69634e-10	MEGF8
692.342	-0.567792	0.0857749	-6.61957	3.6025e-11	7.69634e-10	TMEM260
2049.55	0.660922	0.0998593	6.61854	3.62774e-11	7.73935e-10	MAPKAPK2
1006.22	-0.782451	0.118337	-6.61205	3.79029e-11	8.07476e-10	ZNF322
1365.68	-0.5253	0.0794525	-6.6115	3.80446e-11	8.09356e-10	ZNF12
514.93	-0.971742	0.147063	-6.60765	3.90469e-11	8.29514e-10	MRPS33
1164.97	0.662492	0.100286	6.60605	3.94716e-11	8.37363e-10	PIGG
327.975	-0.765896	0.115974	-6.60403	4.00134e-11	8.47668e-10	BBS7
454.448	-1.58755	0.240494	-6.6012	4.07842e-11	8.6279e-10	TSPAN6
2178.3	-0.866367	0.131262	-6.60027	4.10418e-11	8.66824e-10	RPS21
1847.31	-0.753014	0.114091	-6.6001	4.10893e-11	8.66824e-10	VPS37A
918.539	0.786678	0.119241	6.5974	4.18428e-11	8.81492e-10	CYBC1
953.499	-1.63774	0.24831	-6.59556	4.23651e-11	8.91256e-10	HIST1H4C
1585.22	-0.924063	0.14019	-6.59148	4.35459e-11	9.14827e-10	ESD
916.215	0.715903	0.108619	6.59097	4.36949e-11	9.16685e-10	IRF3
658.441	1.97098	0.299373	6.58367	4.5897e-11	9.6093e-10	NAV1
94.4672	1.47801	0.2245	6.58356	4.59307e-11	9.6093e-10	FBXL18
1925.19	0.902259	0.137079	6.58203	4.64066e-11	9.69546e-10	GRK2
342.223	-0.961745	0.146137	-6.58113	4.66896e-11	9.74115e-10	PLAG1
276.822	-0.858748	0.130497	-6.58061	4.68511e-11	9.76139e-10	GNPDA2
621.004	2.10633	0.320142	6.57937	4.72461e-11	9.83018e-10	ATN1
995.021	1.29435	0.196805	6.5768	4.80683e-11	9.98752e-10	EDC4
947.799	1.36222	0.207228	6.57352	4.91379e-11	1.01958e-09	ENTPD8
2405.47	0.911561	0.138701	6.57213	4.96018e-11	1.0278e-09	FAM160A2
358.391	1.39732	0.212648	6.57106	4.99593e-11	1.03379e-09	CNKSR1
292.652	1.13623	0.172949	6.56977	5.03915e-11	1.04131e-09	TMEM234
787.502	1.17082	0.178234	6.569	5.06542e-11	1.04531e-09	TBCD
129.109	-1.01315	0.154258	-6.56789	5.10337e-11	1.05171e-09	HYLS1
262.334	0.987119	0.150354	6.56532	5.19225e-11	1.06857e-09	TMEM185B
2099.41	-0.838838	0.127794	-6.564	5.23827e-11	1.07658e-09	COPZ1
174.281	1.51274	0.230478	6.5635	5.25601e-11	1.07876e-09	KLC2
399.845	2.19632	0.334839	6.55933	5.4051e-11	1.10647e-09	SIGLEC1
1203.03	1.16163	0.177096	6.55931	5.40559e-11	1.10647e-09	BRPF3
162.602	1.20944	0.184456	6.55678	5.49818e-11	1.1239e-09	TMEM104
1260.72	1.31511	0.200656	6.55407	5.59913e-11	1.14299e-09	ANKRD52
708.361	-0.727937	0.111116	-6.55117	5.7088e-11	1.16381e-09	RAD17
4030.58	-0.842234	0.128571	-6.55073	5.72546e-11	1.16536e-09	ST13
18420.1	-0.9224	0.140812	-6.55057	5.73177e-11	1.16536e-09	RPLP0
238.663	-1.14994	0.175628	-6.54761	5.84647e-11	1.18708e-09	GMNN
1800.66	-0.782726	0.119595	-6.5448	5.95765e-11	1.20804e-09	GALK2
766.052	0.806052	0.1232	6.54265	6.04372e-11	1.22385e-09	MUS81
951.04	-0.711526	0.108772	-6.54142	6.09357e-11	1.2323e-09	KIAA1143
382.823	0.562682	0.0860479	6.53917	6.186e-11	1.24932e-09	TBL3
3675.93	-0.357738	0.0547187	-6.53777	6.24435e-11	1.25943e-09	ZMYM2
8471.04	-0.475284	0.0727099	-6.53671	6.28875e-11	1.2667e-09	LRBA
484.651	1.31352	0.200982	6.53549	6.34026e-11	1.27538e-09	RGS12
623.874	2.23225	0.34182	6.53048	6.55574e-11	1.31697e-09	HELZ2
447.176	1.20838	0.185064	6.52955	6.5969e-11	1.32349e-09	LRRC75B
2099.58	1.2497	0.191435	6.52807	6.66225e-11	1.33483e-09	MST1R
3493.52	1.52357	0.233458	6.52609	6.75083e-11	1.35079e-09	ABCC3
918.86	-1.31735	0.201956	-6.52295	6.89393e-11	1.376e-09	FRAT2
140.246	-1.0796	0.165509	-6.52292	6.89498e-11	1.376e-09	CETN3
424.736	1.10195	0.168973	6.52147	6.96207e-11	1.38756e-09	HSF1
870.234	-0.683149	0.104768	-6.52057	7.00407e-11	1.39346e-09	ISCA1
269.281	-0.864966	0.132655	-6.52044	7.0101e-11	1.39346e-09	TATDN1
938.118	-0.582746	0.0893853	-6.51949	7.0549e-11	1.40053e-09	FIP1L1
231.854	1.26991	0.194838	6.51777	7.13592e-11	1.41476e-09	SPATA2L
192.682	0.97311	0.149462	6.51076	7.47738e-11	1.48052e-09	G6PD
4730.06	-0.992414	0.152452	-6.5097	7.5303e-11	1.48905e-09	COX7C
21528.4	-0.813412	0.124979	-6.50839	7.59614e-11	1.50011e-09	EEF1G
98.6216	1.73719	0.267404	6.4965	8.22101e-11	1.6197e-09	LRFN3
438.5	-0.615815	0.0947924	-6.49646	8.22308e-11	1.6197e-09	NCK1
2334.06	-0.796469	0.122747	-6.48868	8.65926e-11	1.7034e-09	ATP5PD
1384.1	1.08976	0.168014	6.48611	8.80809e-11	1.73043e-09	SLC22A18
3113.47	0.629016	0.0970134	6.48381	8.9435e-11	1.75476e-09	DIDO1
700.609	1.1707	0.180734	6.4775	9.32551e-11	1.82734e-09	ATP13A1
646.084	-0.931226	0.143824	-6.47476	9.49644e-11	1.85843e-09	NDUFB1
6126.85	-0.596533	0.0921468	-6.47373	9.56123e-11	1.8687e-09	PCM1
368.468	1.88721	0.29156	6.47282	9.61934e-11	1.87763e-09	SELENON
14226.9	1.80197	0.278777	6.46384	1.02076e-10	1.98989e-09	SRRM2
904.199	0.95336	0.147588	6.45961	1.04973e-10	2.04373e-09	RANGAP1
117.072	1.91549	0.296812	6.45354	1.09265e-10	2.12457e-09	EMID1
765.207	0.689215	0.106841	6.45084	1.11229e-10	2.15999e-09	ZNF646
1538.96	-0.781654	0.121185	-6.4501	1.11776e-10	2.16782e-09	RHOT1
111.144	1.16836	0.181214	6.44741	1.13777e-10	2.20382e-09	C1orf159
1546.53	-0.589053	0.0913838	-6.44592	1.14905e-10	2.22281e-09	TRAPPC11
646.743	0.989063	0.153485	6.44403	1.16345e-10	2.2478e-09	MUM1
755.996	-0.5784	0.0897799	-6.44242	1.17583e-10	2.26884e-09	NSMCE4A
665.724	-0.828071	0.128573	-6.44048	1.19099e-10	2.29515e-09	CPSF3
608.538	-0.872976	0.135571	-6.43925	1.20067e-10	2.31086e-09	SNRPB2
1304.73	-0.765849	0.118962	-6.43777	1.2124e-10	2.33049e-09	OST4
636.389	0.798127	0.123987	6.43717	1.21725e-10	2.33685e-09	ING5
1949.59	-0.837722	0.130153	-6.43645	1.22299e-10	2.34488e-09	PSMA4
842.836	-0.728879	0.113275	-6.43463	1.23778e-10	2.37025e-09	RWDD1
1714.21	0.811702	0.126185	6.43265	1.25401e-10	2.39829e-09	TRIM28
1536.53	-0.562505	0.0874583	-6.4317	1.26189e-10	2.40894e-09	FEZ2
244.301	1.1692	0.181796	6.4314	1.26431e-10	2.40894e-09	DHX34
282.478	-0.87433	0.135947	-6.4314	1.26435e-10	2.40894e-09	ZNF112
2925.32	-1.00261	0.155956	-6.42881	1.28605e-10	2.44722e-09	RPL36AL
316.882	2.3226	0.361545	6.42411	1.32644e-10	2.52091e-09	NFKB2
4480.91	-0.444042	0.0691335	-6.42297	1.33644e-10	2.53672e-09	CHD9
124.382	1.58791	0.247246	6.42238	1.34159e-10	2.54331e-09	ZNF707
1153.09	1.53312	0.238775	6.42077	1.35591e-10	2.56724e-09	NFATC2
841.7	1.08827	0.169559	6.41825	1.37851e-10	2.60678e-09	TOLLIP
2088.62	-0.390816	0.0609066	-6.41664	1.39316e-10	2.62869e-09	TRIM33
3754.43	-0.732984	0.114233	-6.41659	1.39357e-10	2.62869e-09	CCDC47
726.097	0.683532	0.106597	6.41228	1.43363e-10	2.7009e-09	TENT4A
619.443	-0.622088	0.0970607	-6.40926	1.46223e-10	2.74975e-09	CTNNBL1
567.001	0.912468	0.142369	6.40916	1.46319e-10	2.74975e-09	FAM117B
1276.51	1.00086	0.156375	6.4004	1.54972e-10	2.9066e-09	TOM1L2
1638.67	-0.917719	0.143386	-6.40032	1.55049e-10	2.9066e-09	SMC4
2810.88	1.81444	0.28351	6.39992	1.55459e-10	2.90969e-09	STAB1
2043.94	1.16078	0.181377	6.39978	1.55598e-10	2.90969e-09	LPIN3
273.722	1.85076	0.289406	6.39501	1.60535e-10	2.9983e-09	SLC25A42
419.304	2.55391	0.399444	6.39366	1.61966e-10	3.01839e-09	SOGA1
466.165	-0.810912	0.126832	-6.39361	1.62009e-10	3.01839e-09	ZNF22
482.954	-0.791949	0.123957	-6.38888	1.67101e-10	3.10943e-09	SPICE1
534.204	-0.643213	0.100682	-6.38858	1.67434e-10	3.11181e-09	CDC23
127.79	-3.20396	0.501565	-6.38793	1.68148e-10	3.12125e-09	EIF4EBP3
2906.05	-0.68018	0.106553	-6.3835	1.73082e-10	3.20891e-09	POLR2B
1843.83	0.852688	0.133647	6.38013	1.76939e-10	3.27639e-09	MAP3K11
1609.55	-0.828468	0.129863	-6.37955	1.77605e-10	3.28471e-09	PA2G4
328.37	-0.809423	0.126918	-6.37751	1.79996e-10	3.32422e-09	SLC10A7
329.491	0.984238	0.154333	6.37735	1.8018e-10	3.32422e-09	IBA57
338.16	1.43944	0.225748	6.37631	1.81411e-10	3.34287e-09	WIZ
4812.91	-0.860752	0.134997	-6.37607	1.81691e-10	3.34395e-09	DAZAP2
2870.08	1.32622	0.208092	6.37323	1.85083e-10	3.40225e-09	PSD4
5474.57	-0.675834	0.106066	-6.37185	1.86764e-10	3.42898e-09	RPL18
2315.54	1.13251	0.177755	6.37117	1.87589e-10	3.43996e-09	SLC22A23
703.842	-0.51854	0.0813957	-6.37061	1.88277e-10	3.44772e-09	SUMF1
91.9148	2.14041	0.33599	6.37046	1.88467e-10	3.44772e-09	TMEM201
1860.54	-0.985084	0.154666	-6.3691	1.90136e-10	3.47405e-09	NDUFB9
1980.62	0.501296	0.0787237	6.36779	1.91773e-10	3.49974e-09	HIF1AN
820.674	-0.852861	0.133947	-6.36715	1.92577e-10	3.51018e-09	ERH
165.693	1.49788	0.235297	6.36591	1.94135e-10	3.53433e-09	SP2
811.689	-0.701123	0.110145	-6.36545	1.94719e-10	3.54071e-09	PSMG2
133.728	1.82585	0.28686	6.36495	1.95351e-10	3.54795e-09	PROSER3
172.923	1.11249	0.174899	6.36076	2.00764e-10	3.64188e-09	GDPGP1
105.77	1.719	0.270323	6.35907	2.02978e-10	3.67764e-09	CRTC1
547.17	1.59831	0.251352	6.35887	2.03248e-10	3.67813e-09	FHDC1
2346.88	1.34511	0.211602	6.35681	2.0599e-10	3.72331e-09	CREBBP
1377.64	-1.08178	0.170269	-6.35337	2.10654e-10	3.80217e-09	PLBD1
365.511	1.81871	0.286266	6.35322	2.10855e-10	3.80217e-09	ADGRG1
208.868	-1.48205	0.233335	-6.35159	2.13099e-10	3.83806e-09	RPL22L1
394.051	0.577069	0.0908819	6.34966	2.15788e-10	3.87783e-09	TRMT2A
2416.59	1.03119	0.162402	6.34964	2.15819e-10	3.87783e-09	PITPNA
201.905	1.23948	0.195211	6.34942	2.16121e-10	3.87866e-09	TBC1D25
91.6276	2.72363	0.429172	6.34623	2.20657e-10	3.95538e-09	WNT9B
515.081	1.02081	0.160876	6.34532	2.21969e-10	3.97419e-09	KDM2B
1358.05	-0.596738	0.0940964	-6.34177	2.27133e-10	4.06185e-09	TOPBP1
5709.16	0.667062	0.105195	6.3412	2.2799e-10	4.07236e-09	IGF2R
1604.24	-0.825527	0.130208	-6.34008	2.2964e-10	4.09701e-09	XK
1173.22	0.995057	0.157013	6.33742	2.3364e-10	4.16347e-09	CDK10
1050.62	-0.556528	0.0878506	-6.33494	2.37436e-10	4.22614e-09	GOPC
1130.65	1.29262	0.204056	6.33462	2.37926e-10	4.2299e-09	NEK6
833.163	0.747131	0.117994	6.33196	2.42064e-10	4.29841e-09	BET1L
2392.39	-0.590586	0.0932789	-6.3314	2.42952e-10	4.30912e-09	NUDT21
521.432	-0.709613	0.112122	-6.32894	2.46848e-10	4.37311e-09	NSL1
151.105	2.25672	0.356744	6.32588	2.51789e-10	4.45543e-09	BICRA
552.847	-0.731	0.115574	-6.32495	2.53318e-10	4.47726e-09	CCDC66
1174.62	-0.887157	0.140274	-6.32445	2.54137e-10	4.4865e-09	MRPS35
158.794	1.30124	0.206037	6.31556	2.69184e-10	4.7466e-09	DDX51
1463.77	-0.855679	0.1355	-6.31497	2.7022e-10	4.75933e-09	LYPLA1
403.774	0.975178	0.154497	6.31196	2.75518e-10	4.84701e-09	SLC12A9
128.773	-0.947351	0.150111	-6.31101	2.77223e-10	4.87134e-09	KBTBD3
6498.7	-0.963844	0.152865	-6.30521	2.878e-10	5.05134e-09	DENND4C
510.785	-0.684849	0.108627	-6.30462	2.88899e-10	5.06475e-09	NEDD1
1892.04	-0.485112	0.0769499	-6.30425	2.89591e-10	5.07103e-09	LEPROT
653.192	-0.694667	0.110203	-6.30353	2.90948e-10	5.08566e-09	C3orf38
2612.15	-0.522224	0.0828474	-6.30345	2.91098e-10	5.08566e-09	PTAR1
4100.86	-1.03572	0.164422	-6.29917	2.99253e-10	5.22211e-09	LUC7L3
206.542	-0.850657	0.135055	-6.29862	3.00311e-10	5.23454e-09	CDADC1
687.082	1.10975	0.176205	6.29805	3.0141e-10	5.24765e-09	MAML3
10670.3	1.12872	0.179227	6.29772	3.02046e-10	5.25269e-09	MYH14
850.088	-0.519347	0.0825207	-6.29353	3.10317e-10	5.39033e-09	MTF2
2086.65	-0.736126	0.117014	-6.29095	3.15533e-10	5.47467e-09	ITFG1
351.843	-0.564054	0.0896758	-6.28992	3.1763e-10	5.50475e-09	NSMCE2
330.898	1.93779	0.308098	6.28952	3.18444e-10	5.51254e-09	ZC3H12D
2008.67	-0.475492	0.0756122	-6.28856	3.20415e-10	5.53421e-09	LIN7C
358.775	-0.694067	0.11037	-6.28856	3.20427e-10	5.53421e-09	ZNHIT3
2395.98	0.639384	0.101686	6.28782	3.21952e-10	5.55422e-09	SUN1
404.661	0.935296	0.148761	6.28726	3.23121e-10	5.56805e-09	CCM2
376.116	2.21734	0.352973	6.2819	3.34457e-10	5.75683e-09	ABCA2
434.511	-0.836443	0.133247	-6.2774	3.44277e-10	5.91914e-09	SMIM26
213.3	1.46812	0.233963	6.27498	3.49684e-10	6.00432e-09	PIDD1
268.906	1.96131	0.312567	6.27483	3.50024e-10	6.00432e-09	GGT5
535.613	-0.729485	0.116367	-6.26885	3.63715e-10	6.23211e-09	PEX11B
734.278	1.22835	0.196045	6.26567	3.71219e-10	6.35351e-09	CCDC57
154.377	1.2083	0.192874	6.26473	3.73482e-10	6.38502e-09	TMEM106A
2029.41	2.05728	0.328468	6.26327	3.76983e-10	6.43762e-09	SREBF1
326.406	-0.644768	0.102987	-6.26068	3.83313e-10	6.53397e-09	RDH14
2515.11	-0.500087	0.0798783	-6.2606	3.83489e-10	6.53397e-09	SNX13
1890.2	-0.958252	0.153107	-6.25869	3.88229e-10	6.6073e-09	ERP29
462.047	1.77197	0.283176	6.25747	3.91262e-10	6.64716e-09	SETD1B
160.435	1.03422	0.165279	6.2574	3.91448e-10	6.64716e-09	ADCK1
1499.71	-0.942565	0.150662	-6.25616	3.94576e-10	6.69278e-09	ATP5ME
514.891	0.982621	0.157077	6.25565	3.95855e-10	6.70695e-09	ASB1
4878.72	2.05108	0.327911	6.25499	3.97538e-10	6.72793e-09	ABCG8
297.859	1.72336	0.275581	6.25356	4.012e-10	6.78234e-09	SLC25A22
181.682	-0.895828	0.143275	-6.25249	4.0396e-10	6.82139e-09	ZNF420
2277.19	-1.02821	0.164479	-6.25127	4.07121e-10	6.86711e-09	PSMA6
1241.21	-0.892558	0.142792	-6.25077	4.08426e-10	6.88146e-09	NBN
152.401	1.679	0.268637	6.25006	4.10292e-10	6.90522e-09	RTEL1TNFRSF6B
2884.51	1.05327	0.168537	6.24948	4.1182e-10	6.92324e-09	ANO9
2766.28	-0.544987	0.0872108	-6.24907	4.12891e-10	6.93355e-09	VPS36
423.096	1.09166	0.174717	6.24814	4.15363e-10	6.96734e-09	GNA12
738.101	2.48183	0.397341	6.24609	4.20856e-10	7.05167e-09	IGSF9
6393.27	-0.973341	0.155894	-6.24362	4.27563e-10	7.15614e-09	SRSF5
181.597	1.98378	0.317822	6.2418	4.32575e-10	7.23202e-09	FMNL1
840.383	1.54371	0.247351	6.24096	4.34882e-10	7.26258e-09	NACC2
1373.81	-0.537397	0.0861192	-6.24016	4.3713e-10	7.29208e-09	MAP3K4
692.369	-1.24302	0.199226	-6.23928	4.396e-10	7.32521e-09	LACTB2
2109.88	-0.63177	0.101273	-6.23829	4.42376e-10	7.36338e-09	FXR1
832.372	-0.868468	0.139227	-6.2378	4.4378e-10	7.37864e-09	MRPS22
412.77	-0.774367	0.12419	-6.23532	4.50851e-10	7.48155e-09	NFU1
1978.09	-0.508834	0.0816055	-6.23528	4.50958e-10	7.48155e-09	PTCD3
710.367	-0.889187	0.14264	-6.23378	4.55319e-10	7.54564e-09	PIGK
177.162	1.5338	0.24615	6.23116	4.62983e-10	7.66426e-09	PABPC1L
660.984	-1.11984	0.179806	-6.22806	4.72246e-10	7.80908e-09	TBCA
931.672	0.723918	0.116261	6.22664	4.76547e-10	7.8716e-09	HMGXB3
4527.26	0.647476	0.104	6.22576	4.79241e-10	7.90747e-09	MAVS
2184.92	-0.704078	0.113101	-6.22519	4.80983e-10	7.92758e-09	USP53
186.159	1.91426	0.307641	6.22239	4.89625e-10	8.06126e-09	PITPNM2
440.783	-0.928356	0.149236	-6.22071	4.94914e-10	8.13949e-09	MRPL18
132.337	2.80034	0.45022	6.21994	4.97354e-10	8.17073e-09	LRRC32
306.225	0.597639	0.0961575	6.21522	5.12539e-10	8.41108e-09	NSUN5
3164.57	-0.568392	0.0914949	-6.21228	5.22202e-10	8.56039e-09	PRPF40A
793.716	0.681165	0.109664	6.21136	5.25287e-10	8.60165e-09	CYB561A3
1174.25	-0.813483	0.131012	-6.20922	5.32483e-10	8.71006e-09	TRMT11
951.272	1.32831	0.21396	6.20819	5.35994e-10	8.75803e-09	POM121
2184.53	-0.717791	0.115643	-6.20697	5.40154e-10	8.81651e-09	CNIH1
241.609	2.05304	0.330788	6.20652	5.41697e-10	8.83216e-09	ABHD14AACY1
1521.52	1.39421	0.22468	6.20534	5.45781e-10	8.8892e-09	JAG1
70.3354	2.30661	0.37175	6.20473	5.47906e-10	8.91422e-09	IL34
1227.72	1.92688	0.310608	6.20358	5.51942e-10	8.97024e-09	FAM83G
238.571	1.28274	0.206793	6.20302	5.53902e-10	8.99055e-09	ATAD3A
358.712	1.10112	0.177517	6.20288	5.54379e-10	8.99055e-09	ZNF746
1405.8	0.704284	0.113621	6.19854	5.69875e-10	9.23198e-09	EHMT1
3020	-0.462397	0.0746283	-6.196	5.79143e-10	9.3721e-09	HNRNPR
550.438	-0.636363	0.102766	-6.19237	5.92669e-10	9.57459e-09	SARNP
398.575	0.84869	0.137056	6.1923	5.9292e-10	9.57459e-09	TYSND1
593.649	0.966504	0.156092	6.19187	5.94533e-10	9.59041e-09	SART1
408.213	1.46457	0.236566	6.19098	5.97899e-10	9.63444e-09	RNF44
186.445	1.73818	0.28089	6.1881	6.08929e-10	9.80175e-09	SCARF1
202.173	-1.77429	0.286771	-6.18715	6.12628e-10	9.85083e-09	DEPDC1
1536.02	-0.673519	0.108871	-6.18641	6.15492e-10	9.88638e-09	PHF14
824.299	-0.954911	0.154364	-6.18608	6.16785e-10	9.89665e-09	TMEM64
1235.55	1.56641	0.253223	6.1859	6.17484e-10	9.89738e-09	MLXIPL
1982.63	-0.974948	0.157619	-6.18549	6.19102e-10	9.91284e-09	RPS27L
264.04	1.21382	0.196272	6.18439	6.23423e-10	9.97147e-09	LRSAM1
739.23	-0.637808	0.103138	-6.18405	6.24788e-10	9.98277e-09	TIMMDC1
338.076	-0.888755	0.143779	-6.18139	6.35389e-10	1.01414e-08	ASF1A
2762.3	-0.460094	0.0744533	-6.17963	6.42514e-10	1.02344e-08	BDP1
64.0592	2.96827	0.480332	6.17962	6.42562e-10	1.02344e-08	RYR1
1630.39	-0.765779	0.123942	-6.17853	6.47005e-10	1.02943e-08	PLEKHA5
2204.91	1.31867	0.213464	6.1775	6.51266e-10	1.03512e-08	CARD10
2869.6	0.923235	0.149459	6.17719	6.5252e-10	1.03582e-08	MAST2
2843.79	-0.954665	0.15455	-6.17706	6.53072e-10	1.03582e-08	ARPC3
2140.33	0.730583	0.11828	6.17672	6.5448e-10	1.03697e-08	NSD2
6074.95	0.683401	0.11069	6.174	6.65834e-10	1.05385e-08	STAT6
1475.12	-0.546159	0.0884894	-6.17204	6.74165e-10	1.06593e-08	CLPX
224.415	1.08776	0.176272	6.17094	6.78831e-10	1.07219e-08	INPP5E
1518.43	0.557382	0.0903589	6.16854	6.89244e-10	1.0875e-08	USP19
396.768	-0.59958	0.0972105	-6.16785	6.92239e-10	1.09109e-08	MRPS14
632.391	-1.19425	0.193641	-6.16734	6.94491e-10	1.0935e-08	MRPS9
1133.61	-0.924983	0.15002	-6.16572	7.01625e-10	1.10358e-08	PSMB7
518.041	-0.799136	0.129767	-6.15821	7.35697e-10	1.15598e-08	RBX1
593.827	-0.671301	0.109026	-6.15723	7.40277e-10	1.16197e-08	ABRAXAS2
438.458	1.06866	0.173859	6.1467	7.91135e-10	1.24051e-08	POFUT2
5916.64	-0.624923	0.101699	-6.14484	8.00437e-10	1.2538e-08	XRCC5
1738.64	1.06071	0.172715	6.14135	8.18221e-10	1.28033e-08	QSOX1
4401.4	-0.529669	0.0863	-6.13752	8.38173e-10	1.3102e-08	SRSF1
4642.85	0.823644	0.134205	6.13723	8.39725e-10	1.31127e-08	ARHGAP35
702.686	-0.716338	0.116735	-6.13644	8.43896e-10	1.31643e-08	CTBS
883.6	1.77448	0.289242	6.13495	8.51842e-10	1.32745e-08	TP53INP2
575.937	-0.715795	0.116692	-6.13403	8.56829e-10	1.33385e-08	ERI2
1236.52	1.04062	0.169655	6.13374	8.58357e-10	1.33486e-08	GSE1
1587.72	-0.438195	0.0714463	-6.13321	8.61244e-10	1.33798e-08	TENT2
154.104	1.10175	0.17974	6.12965	8.80707e-10	1.36681e-08	SGK494
114.748	2.29945	0.375161	6.12924	8.83009e-10	1.36898e-08	NCKAP5L
4600.23	-0.830771	0.135778	-6.11859	9.44058e-10	1.46213e-08	SH3BGRL2
635.828	1.52748	0.24972	6.11678	9.5487e-10	1.47707e-08	TRPV1
323.514	1.27774	0.208895	6.11665	9.55653e-10	1.47707e-08	CHST12
1152.86	-0.703622	0.11504	-6.11634	9.57476e-10	1.47838e-08	ABCB7
2761.83	-0.613978	0.100396	-6.11557	9.62124e-10	1.48404e-08	PCMTD1
1673.8	-0.733914	0.120063	-6.11274	9.79361e-10	1.50909e-08	RFC1
1960.69	1.08213	0.177167	6.10797	1.00905e-09	1.55327e-08	MAN2C1
173.345	1.07943	0.17683	6.10432	1.03241e-09	1.58761e-08	NDOR1
1723.75	-0.565536	0.0926574	-6.10351	1.03762e-09	1.59399e-08	CREBL2
549.714	-0.846571	0.138915	-6.09417	1.10007e-09	1.68822e-08	NIPSNAP3A
3731.48	1.08282	0.177729	6.09253	1.11139e-09	1.70387e-08	INAVA
371.798	0.994989	0.163332	6.09183	1.1163e-09	1.70966e-08	LRRC14
1094.65	-0.929927	0.152656	-6.09163	1.11766e-09	1.71002e-08	MPP7
948.351	-0.625329	0.102715	-6.08797	1.1435e-09	1.74779e-08	GOLGA7
206.385	-2.93188	0.481664	-6.08698	1.15058e-09	1.75683e-08	GCG
1050.01	-0.708631	0.116431	-6.08625	1.15585e-09	1.7631e-08	NEDD8
810.809	-0.548615	0.0902008	-6.08215	1.18583e-09	1.80702e-08	COG6
1520.22	0.445562	0.0733979	6.0705	1.27513e-09	1.94115e-08	ATXN1L
369.996	1.28198	0.211236	6.06897	1.28736e-09	1.95779e-08	CABLES1
3690.77	1.05224	0.173431	6.06716	1.30189e-09	1.9779e-08	HIPK2
1053.29	-0.731145	0.120516	-6.06676	1.30514e-09	1.98086e-08	ATRAID
1322.3	-0.709647	0.117023	-6.06416	1.32646e-09	2.01044e-08	CTR9
836.567	0.459409	0.0757594	6.06406	1.32729e-09	2.01044e-08	ZNF317
15199.9	0.965246	0.15918	6.06388	1.32874e-09	2.01063e-08	PTPRF
255.46	-0.719309	0.118724	-6.05867	1.37256e-09	2.07486e-08	GTPBP8
1886.29	-0.711179	0.117409	-6.05726	1.38456e-09	2.09093e-08	PSMB1
2209.54	1.21837	0.2013	6.05252	1.42594e-09	2.15127e-08	PXN
448.272	-0.821853	0.135873	-6.04867	1.46045e-09	2.20113e-08	TRIM23
317.287	2.69403	0.445561	6.04636	1.48152e-09	2.23067e-08	NRG1
356.469	1.01566	0.168023	6.04481	1.49589e-09	2.25008e-08	FAAP100
400.22	-0.940873	0.155752	-6.04086	1.53298e-09	2.30357e-08	RPA2
1202.3	-0.54746	0.0906304	-6.04057	1.53566e-09	2.30532e-08	PEX1
590.941	0.72249	0.119613	6.04023	1.53892e-09	2.30793e-08	LONP1
1990.83	0.892174	0.147739	6.03886	1.55211e-09	2.3254e-08	MGLL
370.869	1.36842	0.22662	6.03838	1.55667e-09	2.32992e-08	ADCY3
8664.49	-0.921666	0.152702	-6.0357	1.58279e-09	2.36669e-08	CCNG1
1140.26	-0.696912	0.115477	-6.03507	1.58893e-09	2.37352e-08	NDUFB10
1586.53	-0.507455	0.0841045	-6.03363	1.60321e-09	2.3925e-08	CCNT1
2196.76	0.870319	0.144255	6.03321	1.60738e-09	2.39438e-08	KLC1
1181.37	-0.434822	0.0720718	-6.03318	1.60764e-09	2.39438e-08	MAP4K5
119.541	1.27534	0.211426	6.0321	1.61844e-09	2.4081e-08	C8orf58
421.537	-0.631505	0.104796	-6.02606	1.68007e-09	2.49554e-08	RWDD4
1869.09	1.19899	0.198968	6.02602	1.6805e-09	2.49554e-08	H6PD
1805.55	-0.49487	0.082125	-6.02581	1.68268e-09	2.49634e-08	NEMF
1360.42	0.890309	0.147778	6.02465	1.69472e-09	2.51173e-08	MARK2
1628.19	-0.56898	0.0945377	-6.01855	1.75985e-09	2.60572e-08	RABGGTB
967.012	1.55617	0.258668	6.01608	1.78692e-09	2.64252e-08	PPP1R15A
885.668	-0.840525	0.139716	-6.01596	1.78819e-09	2.64252e-08	CBR4
658.017	1.33738	0.222327	6.0154	1.79444e-09	2.64917e-08	DLGAP4
94.5355	1.70646	0.283806	6.01279	1.82354e-09	2.6895e-08	DAGLA
1253.36	-0.631022	0.104952	-6.01249	1.827e-09	2.69197e-08	PREPL
67.7042	1.58618	0.263862	6.01139	1.83936e-09	2.70756e-08	ZNF341
524.083	-0.79506	0.132292	-6.00988	1.85663e-09	2.72988e-08	CSTF3
287.09	0.741452	0.123375	6.00975	1.85813e-09	2.72988e-08	POMT2
249.533	1.02183	0.170038	6.00942	1.86183e-09	2.73116e-08	TRAF2
1581.3	-0.707481	0.11773	-6.00936	1.86261e-09	2.73116e-08	SUMO1
9333.57	-0.674441	0.112241	-6.00886	1.8683e-09	2.73686e-08	TM9SF3
451.123	1.23653	0.205882	6.00601	1.90141e-09	2.78267e-08	MRTFA
376.933	2.38213	0.396711	6.00469	1.917e-09	2.80279e-08	MRC2
136.096	2.00383	0.333722	6.00449	1.91937e-09	2.80353e-08	BCAM
951.401	-0.776731	0.12939	-6.00303	1.93664e-09	2.82029e-08	PPCS
738.921	-0.718439	0.119681	-6.00296	1.93752e-09	2.82029e-08	MRPL30
1836.59	0.787372	0.131164	6.00294	1.93772e-09	2.82029e-08	TCIRG1
1550.94	-0.645943	0.107605	-6.0029	1.93828e-09	2.82029e-08	NPC2
1806.97	-0.68127	0.113563	-5.99906	1.98462e-09	2.88494e-08	DDX46
156.886	3.13815	0.523284	5.99704	2.00946e-09	2.91824e-08	FNDC1
333.745	-0.823491	0.137417	-5.99262	2.06485e-09	2.99581e-08	CEP162
1036.83	-0.565969	0.0944795	-5.99039	2.09334e-09	3.03424e-08	ORC2
77.1892	1.71827	0.286856	5.99002	2.09816e-09	3.03832e-08	FBXO41
936.169	-0.722201	0.12061	-5.98792	2.12537e-09	3.07479e-08	UBA3
6004.6	-0.60626	0.101337	-5.98263	2.19569e-09	3.17348e-08	SCARB2
2124.66	-1.55419	0.259874	-5.98058	2.22349e-09	3.20817e-08	SPINK1
426.317	-0.594832	0.0994611	-5.98054	2.22392e-09	3.20817e-08	SMIM10L1
274.523	-1.05091	0.175735	-5.98005	2.23065e-09	3.21481e-08	PUS3
225.498	1.67581	0.280296	5.97871	2.24914e-09	3.23838e-08	ZFPM1
683.022	-0.607292	0.101583	-5.97827	2.25524e-09	3.24408e-08	TSNAX
1382.09	-0.557406	0.0932545	-5.97725	2.26935e-09	3.26127e-08	TMEM87A
953.605	0.772129	0.129295	5.97183	2.34601e-09	3.36825e-08	ARHGEF2
731.626	-0.631057	0.1057	-5.97025	2.36897e-09	3.39799e-08	PPP1R8
495.98	1.38035	0.231252	5.96903	2.38668e-09	3.42016e-08	CD209
492.321	-0.632297	0.105935	-5.96873	2.39101e-09	3.42312e-08	AMZ2
65.9367	1.93666	0.324653	5.96533	2.4414e-09	3.49197e-08	AC068896.1
4578	-0.688105	0.115366	-5.96455	2.45304e-09	3.50531e-08	TMED2
413.976	-0.858788	0.14399	-5.96422	2.45812e-09	3.50925e-08	INTS13
1451.52	-0.532128	0.0892249	-5.9639	2.46288e-09	3.51274e-08	RBM17
383.594	1.13398	0.19023	5.9611	2.5054e-09	3.57002e-08	ZNF316
351.615	1.6117	0.270404	5.96034	2.51718e-09	3.58343e-08	CDC42EP1
556.425	-0.656959	0.110237	-5.95953	2.52968e-09	3.59785e-08	MZT2B
758.435	-0.705344	0.118421	-5.95624	2.58111e-09	3.66755e-08	NUDT5
2065.46	-0.614991	0.103409	-5.94718	2.72808e-09	3.86928e-08	OCIAD1
394.336	1.23903	0.20834	5.94717	2.72819e-09	3.86928e-08	KLHDC4
734.258	0.646188	0.108682	5.94566	2.75345e-09	3.90145e-08	CDK9
634.032	-0.703342	0.118382	-5.94128	2.82814e-09	4.00353e-08	GFM2
431.732	-0.754279	0.127045	-5.9371	2.90104e-09	4.1029e-08	EBAG9
9989.28	-0.746461	0.125812	-5.93314	2.97197e-09	4.1993e-08	RPS2
1286.61	-0.759112	0.127985	-5.93125	3.00632e-09	4.24386e-08	CLK4
85.5737	1.44851	0.24423	5.93092	3.01234e-09	4.24841e-08	RECQL4
1828.29	-0.598373	0.100934	-5.92835	3.05988e-09	4.31144e-08	VIRMA
1556.93	-0.415382	0.0700773	-5.92748	3.0762e-09	4.33041e-08	PIK3C3
11769.1	1.8813	0.317422	5.9268	3.08892e-09	4.34428e-08	LRP1
799.766	1.80146	0.304123	5.92346	3.1524e-09	4.42945e-08	PILRB
635.012	-0.525985	0.0888084	-5.92269	3.1672e-09	4.44612e-08	WDR70
1372.98	0.778952	0.131612	5.91855	3.24799e-09	4.5553e-08	TXLNA
637.263	-0.717192	0.121195	-5.91769	3.26504e-09	4.57498e-08	MRPL32
148.337	1.31313	0.222134	5.91142	3.39172e-09	4.74809e-08	SNAPC4
378.922	-0.798524	0.135114	-5.91001	3.42081e-09	4.78439e-08	AASDH
2410.55	-0.771689	0.13061	-5.90834	3.45577e-09	4.82883e-08	ARL5A
5277.11	-0.476701	0.0806959	-5.90737	3.47602e-09	4.85266e-08	OAZ1
1449.54	-1.1257	0.19064	-5.90483	3.53019e-09	4.92076e-08	HIST1H2BC
548.797	-1.05186	0.178138	-5.90477	3.5313e-09	4.92076e-08	NDUFS6
1586.61	-0.571278	0.096754	-5.90444	3.53851e-09	4.92627e-08	PSMC1
195.041	1.09461	0.185431	5.90306	3.56822e-09	4.96307e-08	BORCS8
1244.4	1.00438	0.170155	5.90276	3.57479e-09	4.96764e-08	NISCH
1002.57	0.514312	0.0871444	5.90184	3.59478e-09	4.99084e-08	DNAJC11
7578.03	-0.817303	0.138491	-5.90149	3.60233e-09	4.99674e-08	TMEM59
259.903	2.04334	0.346259	5.90118	3.60904e-09	5.00148e-08	BCL3
422.854	-0.808153	0.136957	-5.9008	3.61747e-09	5.00858e-08	RPF1
295.04	0.813572	0.137886	5.90031	3.62824e-09	5.0189e-08	AP5S1
1572.47	1.45893	0.247309	5.8992	3.65257e-09	5.04795e-08	B3GNT3
208.927	1.28883	0.218517	5.89807	3.67777e-09	5.07813e-08	HIC2
1858.15	-1.42475	0.241627	-5.8965	3.71297e-09	5.12207e-08	STK39
1431.65	-0.995888	0.16895	-5.89456	3.75689e-09	5.17795e-08	ARID4A
367.792	-0.763838	0.129622	-5.89283	3.79641e-09	5.22766e-08	CCDC43
2231.47	1.7039	0.289217	5.89144	3.8285e-09	5.26705e-08	CPSF1
506.586	-2.04252	0.346736	-5.89072	3.84522e-09	5.28526e-08	LRRC31
242.082	1.31094	0.222624	5.88858	3.89527e-09	5.34758e-08	RAB11FIP5
362.873	-0.736834	0.125131	-5.88848	3.89762e-09	5.34758e-08	LRIF1
519.794	1.05248	0.17875	5.88804	3.90803e-09	5.35701e-08	CSNK1E
1050.01	-0.616005	0.104655	-5.88604	3.9556e-09	5.41731e-08	CRNKL1
981.304	0.63303	0.107557	5.88551	3.96823e-09	5.4297e-08	EMC1
881.816	1.29098	0.219544	5.88029	4.09555e-09	5.59399e-08	SPPL2B
884.968	-0.819081	0.139293	-5.88028	4.09568e-09	5.59399e-08	SNX7
770.476	-0.739058	0.125747	-5.87734	4.169e-09	5.68404e-08	CWF19L2
434.057	-0.649875	0.110573	-5.87734	4.16912e-09	5.68404e-08	ZBTB14
365.805	-1.03572	0.176285	-5.87526	4.2219e-09	5.75082e-08	TPRKB
1377.32	0.891073	0.151711	5.87348	4.2675e-09	5.80771e-08	GATAD2A
3781.5	-0.419056	0.0713608	-5.87235	4.29663e-09	5.84134e-08	THRAP3
391.091	-0.80486	0.137065	-5.87212	4.30257e-09	5.84134e-08	TRUB1
1095.86	-1.5464	0.263348	-5.87207	4.30378e-09	5.84134e-08	SLC51B
80.3634	1.81974	0.31004	5.86935	4.37494e-09	5.9326e-08	ARHGAP39
3533.67	-0.628347	0.107104	-5.86672	4.4451e-09	6.01997e-08	CPNE3
1500.09	-0.998305	0.170168	-5.86659	4.44856e-09	6.01997e-08	GPR160
513.773	-0.975183	0.166229	-5.86649	4.45129e-09	6.01997e-08	GGCT
563.662	0.754412	0.128621	5.86541	4.48033e-09	6.05383e-08	ATP13A2
133.079	-1.0014	0.170756	-5.86453	4.50413e-09	6.08057e-08	PFDN4
1311.93	0.917785	0.156563	5.86209	4.5707e-09	6.16496e-08	KHSRP
2283.11	-0.804452	0.137312	-5.85858	4.6683e-09	6.29099e-08	SLC30A9
227.523	1.65807	0.283082	5.85719	4.70775e-09	6.33851e-08	TNK2
3982.63	-1.07953	0.184321	-5.85683	4.71799e-09	6.34666e-08	CHPT1
12588.6	-0.585724	0.100016	-5.85631	4.73259e-09	6.36065e-08	ITM2B
714.563	2.0127	0.344007	5.85076	4.89338e-09	6.56664e-08	PKD1
54.7261	2.70745	0.462756	5.85072	4.89453e-09	6.56664e-08	ADAMTS7
1641.2	-0.72193	0.123439	-5.84847	4.96103e-09	6.64998e-08	SPTLC1
1420.73	-0.562291	0.0961831	-5.84605	5.03392e-09	6.74172e-08	PRPF38B
963.661	1.78986	0.30623	5.84482	5.07112e-09	6.78553e-08	SH3PXD2A
1429.47	-0.594606	0.101748	-5.8439	5.09924e-09	6.81714e-08	TMEM161B
114.111	2.46128	0.421196	5.84356	5.10974e-09	6.82516e-08	RIPOR1
1484.56	-0.830972	0.142222	-5.84279	5.13342e-09	6.85074e-08	DHFR
703.968	0.846788	0.144941	5.84228	5.14902e-09	6.86552e-08	PPP1R13B
454.953	1.58761	0.271755	5.84206	5.15597e-09	6.86874e-08	PACS1
2700.27	-0.476542	0.0815813	-5.84131	5.17924e-09	6.89367e-08	SRSF10
942.814	-0.613022	0.104959	-5.84062	5.20084e-09	6.91634e-08	SCAMP1
2650.59	-0.657392	0.112589	-5.83888	5.25528e-09	6.98261e-08	TOMM20
405.425	-1.1575	0.19825	-5.8386	5.26421e-09	6.98834e-08	CARD16
1075.38	-1.20835	0.206967	-5.83836	5.27185e-09	6.99236e-08	SF3B6
91.9317	1.36125	0.233257	5.83583	5.35247e-09	7.09307e-08	SLC29A2
451.369	1.60047	0.274361	5.83346	5.42896e-09	7.18815e-08	ZYX
1248.91	-0.954425	0.163666	-5.83153	5.49217e-09	7.26549e-08	ATP5MPL
245.142	-1.10471	0.189476	-5.83035	5.53097e-09	7.31043e-08	VRK1
3920.4	-0.484416	0.0831208	-5.82785	5.61448e-09	7.41435e-08	SYNJ2BP
740.725	1.50764	0.258767	5.82625	5.66879e-09	7.47954e-08	PREX1
1949.2	1.01254	0.173824	5.8251	5.70779e-09	7.52445e-08	TJP3
11119.6	-0.485057	0.08329	-5.82371	5.7555e-09	7.58075e-08	GOLGB1
579.405	2.26066	0.388235	5.82292	5.78268e-09	7.60597e-08	PDGFRB
399.194	2.65602	0.456137	5.82287	5.7847e-09	7.60597e-08	AEBP1
61.0809	2.43071	0.417491	5.82219	5.80807e-09	7.63009e-08	HIVEP3
173.579	1.08789	0.186967	5.81863	5.93301e-09	7.78747e-08	PUS1
449.778	-0.82304	0.141466	-5.81794	5.95786e-09	7.81331e-08	ZCRB1
326.278	0.770716	0.132513	5.81617	6.02095e-09	7.88921e-08	ASB6
7021.6	-0.637493	0.109653	-5.81375	6.10888e-09	7.99751e-08	CAPRIN1
166.927	-0.833454	0.143467	-5.8094	6.26975e-09	8.20103e-08	THAP9
1801.72	-0.66182	0.113938	-5.80858	6.30043e-09	8.23405e-08	UFL1
236.807	-0.986061	0.169798	-5.80726	6.35028e-09	8.29205e-08	RPA3
1105.71	0.803909	0.138438	5.80698	6.36098e-09	8.29886e-08	ZXDC
1759.72	-0.567468	0.0977303	-5.80647	6.38034e-09	8.31695e-08	SSRP1
278.795	2.17401	0.374458	5.80575	6.40766e-09	8.34539e-08	PRR12
748.577	-0.516894	0.0890394	-5.80523	6.4277e-09	8.36429e-08	EDRF1
1377.19	-0.749901	0.12919	-5.80465	6.44993e-09	8.38602e-08	NDUFB8
372.969	1.61248	0.277845	5.80351	6.49391e-09	8.43596e-08	ULK1
71764.3	-2.11347	0.364261	-5.80207	6.54998e-09	8.5015e-08	CYP3A4
540.606	-1.41572	0.244032	-5.80136	6.57809e-09	8.53069e-08	CKAP2
1065.85	0.601741	0.103728	5.80116	6.58577e-09	8.53333e-08	INTS11
456.794	0.768377	0.132557	5.79658	6.76811e-09	8.7621e-08	LDLRAP1
3776.7	0.917896	0.158404	5.79465	6.84622e-09	8.85565e-08	HERC2
2570.76	-0.762661	0.13162	-5.79441	6.85636e-09	8.8612e-08	IARS2
378.48	-0.873704	0.150848	-5.79193	6.95804e-09	8.98495e-08	DCK
672.676	-0.69207	0.119511	-5.79087	7.00238e-09	9.0345e-08	SUPT4H1
69.6265	2.10515	0.363548	5.79058	7.01425e-09	9.04211e-08	TRIL
1977.98	1.01049	0.174548	5.78918	7.073e-09	9.11009e-08	SF1
1155.23	0.61269	0.105859	5.78781	7.13119e-09	9.17724e-08	PPP6R2
426.953	2.10103	0.363072	5.78681	7.17363e-09	9.22403e-08	SHB
643.367	-0.725665	0.125405	-5.78659	7.18311e-09	9.22837e-08	CCDC91
2211.24	1.3442	0.23231	5.78626	7.19692e-09	9.23828e-08	TMEM184A
1015.27	-0.731377	0.126474	-5.78283	7.34541e-09	9.4209e-08	FASTKD1
225.136	1.22294	0.21177	5.77485	7.70207e-09	9.86756e-08	TELO2
486.678	0.739386	0.128038	5.77475	7.70669e-09	9.86756e-08	TOP3A
2256.7	0.701573	0.121557	5.77157	7.85358e-09	1.00429e-07	CUX1
1269.3	-0.745833	0.129227	-5.7715	7.85693e-09	1.00429e-07	TMA7
4372.86	-0.744078	0.128943	-5.77058	7.89976e-09	1.00758e-07	WAC
5047.89	-0.852809	0.147786	-5.77058	7.89983e-09	1.00758e-07	RPS9
680.578	-0.45646	0.079102	-5.77052	7.90258e-09	1.00758e-07	THAP5
3089.55	-0.800626	0.13876	-5.76985	7.9342e-09	1.01076e-07	LRRFIP2
11664.3	-0.735548	0.127495	-5.76924	7.96288e-09	1.01356e-07	RACK1
425.844	1.12602	0.195257	5.76685	8.07661e-09	1.02717e-07	AMER1
1495.3	-0.610137	0.105833	-5.76509	8.16129e-09	1.03707e-07	TMEM106B
1133.36	1.06637	0.185059	5.76234	8.29543e-09	1.05323e-07	CCDC88C
2390.07	0.748541	0.129923	5.7614	8.34172e-09	1.05822e-07	DBNL
383.731	-1.35071	0.234452	-5.76115	8.35425e-09	1.05893e-07	EVI2B
573.537	1.54965	0.269023	5.76026	8.39832e-09	1.06362e-07	MBD6
2055.13	1.85205	0.321583	5.75917	8.45305e-09	1.06966e-07	CYP2S1
2118.28	0.719323	0.12498	5.75548	8.63939e-09	1.09233e-07	SDF4
7252.78	1.25957	0.218923	5.75349	8.74173e-09	1.10435e-07	LAMB3
1489.95	0.851799	0.148129	5.75037	8.9048e-09	1.12401e-07	SEC14L1
2236.29	0.85548	0.148773	5.75023	8.91231e-09	1.12402e-07	FLCN
7553.53	-0.764404	0.132954	-5.7494	8.95621e-09	1.12862e-07	UQCRC2
1589.16	-0.943013	0.164025	-5.74922	8.96576e-09	1.12888e-07	DERA
478.584	-0.977751	0.170088	-5.74849	9.00464e-09	1.13283e-07	HIST2H2AC
1655.67	1.59521	0.277525	5.74797	9.03213e-09	1.13535e-07	SLC9A1
291.832	1.25143	0.217746	5.74721	9.07305e-09	1.13955e-07	TSNARE1
437.13	-0.715601	0.124521	-5.74685	9.09231e-09	1.14102e-07	NFYB
10186	1.05692	0.183991	5.74442	9.22351e-09	1.15653e-07	MISP
628.816	-0.919792	0.160153	-5.7432	9.29042e-09	1.16395e-07	FPGT
772.024	0.678039	0.11808	5.74222	9.34458e-09	1.16977e-07	CUL7
1030.37	-0.985203	0.171631	-5.74025	9.45376e-09	1.18246e-07	TRIR
1327.83	1.58248	0.275704	5.7398	9.47892e-09	1.18463e-07	MXRA5
8264.66	-0.771807	0.134515	-5.73772	9.59597e-09	1.19827e-07	RPSA
568.393	1.71481	0.298957	5.73596	9.6959e-09	1.20975e-07	AGRN
1755.42	-0.787258	0.137295	-5.73406	9.80564e-09	1.22244e-07	LMBRD2
610.26	0.848434	0.147988	5.73312	9.85972e-09	1.22814e-07	RELA
2958.36	-0.51951	0.0906177	-5.73299	9.86764e-09	1.22814e-07	RAD23B
234.384	-0.811186	0.141505	-5.73256	9.89236e-09	1.23021e-07	GIN1
1701.65	-0.648596	0.113145	-5.73242	9.90101e-09	1.23028e-07	TMEM183A
1880.7	-0.660704	0.115268	-5.73191	9.93044e-09	1.23292e-07	UFM1
290.67	1.01564	0.177204	5.73147	9.95668e-09	1.23517e-07	ZNF783
634.139	-0.696174	0.121497	-5.72997	1.0045e-08	1.24446e-07	CDC123
1397.55	-0.654902	0.114295	-5.72992	1.00481e-08	1.24446e-07	SMS
377.915	0.779496	0.136044	5.72972	1.00595e-08	1.24487e-07	ZNF598
3053.27	1.02056	0.178134	5.72919	1.00913e-08	1.24778e-07	PCDH1
4301.19	-0.935078	0.163316	-5.72557	1.0309e-08	1.27366e-07	CNN3
162.344	1.17229	0.204786	5.72447	1.03757e-08	1.27991e-07	CCDC9
436.763	-0.760101	0.132781	-5.72446	1.03765e-08	1.27991e-07	RSRC1
318.515	0.902787	0.157771	5.72214	1.05188e-08	1.29641e-07	TONSL
2188.15	-0.866801	0.151533	-5.72019	1.06404e-08	1.31032e-07	GNAQ
2958.53	-0.679965	0.118904	-5.7186	1.07404e-08	1.32156e-07	SRP9
1858.48	-0.612511	0.107135	-5.71721	1.08285e-08	1.33133e-07	SRP14
408.277	1.75953	0.307805	5.71637	1.08826e-08	1.33689e-07	KIF21B
233.958	-0.9009	0.15764	-5.71492	1.09754e-08	1.3472e-07	MAGOH
905.737	-0.528282	0.0924599	-5.71363	1.10588e-08	1.35634e-07	TRIM13
2223.85	1.40362	0.245709	5.71253	1.11311e-08	1.3641e-07	POLR2A
2106.55	-0.860611	0.150677	-5.71163	1.11897e-08	1.37017e-07	UQCRH
2244.29	-0.962238	0.168485	-5.71113	1.12226e-08	1.37309e-07	COX6C
409.592	-1.21382	0.212551	-5.7107	1.12515e-08	1.37551e-07	DNAAF2
1146.39	-0.680002	0.119079	-5.71053	1.12625e-08	1.37576e-07	TOPORS
411.905	1.95983	0.343228	5.71	1.12978e-08	1.37895e-07	NFIC
2644.32	-0.59903	0.104946	-5.708	1.14311e-08	1.39409e-07	ARHGAP12
1228.39	-0.58452	0.102448	-5.70552	1.15987e-08	1.4131e-07	SLU7
869.032	0.608446	0.106644	5.70542	1.16056e-08	1.4131e-07	SMARCB1
756.098	0.708101	0.124119	5.70504	1.16319e-08	1.41516e-07	AMMECR1L
211.847	3.88486	0.680972	5.70487	1.16431e-08	1.41539e-07	HBEGF
2420.07	1.65749	0.290608	5.70352	1.17356e-08	1.4255e-07	CIITA
1269.78	-0.911206	0.159789	-5.70255	1.18025e-08	1.43247e-07	SYF2
799.972	0.829534	0.145471	5.70242	1.1812e-08	1.43248e-07	RTL6
7245.22	0.5254	0.0921654	5.70061	1.19377e-08	1.44657e-07	PRPF8
252.238	2.3281	0.40861	5.69762	1.21488e-08	1.47097e-07	SNED1
1617.38	-0.779611	0.136868	-5.69607	1.22599e-08	1.48324e-07	PSMA1
3771.51	0.819145	0.143818	5.69571	1.22857e-08	1.48507e-07	ITGA3
1286.53	-0.718417	0.126136	-5.69559	1.22947e-08	1.48507e-07	MTIF2
2335.16	-0.560241	0.0983871	-5.69425	1.23917e-08	1.49559e-07	SARS
2111.86	-0.506168	0.0889631	-5.68963	1.27312e-08	1.53535e-07	ZNF644
1472.18	0.862692	0.151657	5.68844	1.28203e-08	1.54486e-07	DAB2IP
2001.43	-0.603632	0.106139	-5.68718	1.29154e-08	1.55426e-07	CCDC14
1266.58	-0.862912	0.15173	-5.68713	1.29189e-08	1.55426e-07	SEC11A
406.687	0.701849	0.123579	5.67933	1.3522e-08	1.62467e-07	FBXL12
3653.86	-0.957279	0.168556	-5.67929	1.35255e-08	1.62467e-07	PSME1
1038.77	0.65027	0.114502	5.67912	1.35388e-08	1.62498e-07	COASY
703.87	-0.686696	0.120952	-5.67742	1.36743e-08	1.63994e-07	CWC15
233.639	2.02743	0.357334	5.67379	1.39676e-08	1.67379e-07	BCORL1
6079.96	-0.757224	0.133479	-5.67297	1.40339e-08	1.68041e-07	H3F3A
180.625	1.46364	0.258025	5.67246	1.4076e-08	1.68412e-07	VWA7
369.056	-0.714289	0.125933	-5.67196	1.41171e-08	1.6877e-07	NAA20
127.564	1.99025	0.350929	5.67138	1.4165e-08	1.69209e-07	RFX1
404.811	1.14445	0.201808	5.67098	1.41981e-08	1.69471e-07	KLHL25
2129.33	-0.502983	0.088711	-5.6699	1.42879e-08	1.70408e-07	SNX5
2160.49	-0.485856	0.0856959	-5.66954	1.43181e-08	1.70634e-07	DDX1
118.46	2.09386	0.369331	5.66933	1.43355e-08	1.70707e-07	ARAP3
511.768	-0.620507	0.109455	-5.66906	1.43586e-08	1.70848e-07	MRPS15
2757.43	-0.773801	0.136557	-5.66649	1.45749e-08	1.73286e-07	PHB2
4233.24	-0.49657	0.0876379	-5.66615	1.46038e-08	1.73493e-07	SERF2
650.791	-0.670663	0.118462	-5.66141	1.50136e-08	1.78222e-07	NUP54
568.784	1.11299	0.196694	5.6585	1.527e-08	1.81124e-07	FAM214B
1947.01	-0.580146	0.102595	-5.6547	1.56117e-08	1.85032e-07	ARID4B
6051.67	1.37768	0.243793	5.65101	1.59507e-08	1.88902e-07	MICAL2
610.344	-0.937301	0.165918	-5.64918	1.61217e-08	1.90777e-07	OMA1
499.122	0.969439	0.171664	5.6473	1.62983e-08	1.92717e-07	CARM1
142.369	1.95872	0.346914	5.64613	1.641e-08	1.93887e-07	EPHB3
395.758	1.62415	0.287746	5.6444	1.65761e-08	1.95696e-07	D2HGDH
1231.44	-0.682074	0.120911	-5.64111	1.68956e-08	1.99313e-07	UFC1
1075.18	1.1043	0.195793	5.64013	1.69917e-08	2.00291e-07	PITPNM1
1453.84	1.60824	0.28518	5.63938	1.70665e-08	2.01016e-07	IGFBP4
131.551	1.47764	0.262038	5.63905	1.70993e-08	2.01245e-07	BAIAP3
3625.67	-0.461758	0.0818947	-5.63844	1.716e-08	2.01803e-07	SH3GLB1
2552.88	-0.47033	0.0834291	-5.63748	1.72561e-08	2.02775e-07	WDR11
89.8862	3.44	0.610258	5.63696	1.73079e-08	2.03227e-07	NOTCH3
4776.54	1.3867	0.246174	5.63303	1.77075e-08	2.07758e-07	GNA11
496.957	2.07896	0.369213	5.63079	1.79385e-08	2.10305e-07	PXDN
45.3826	2.64265	0.469361	5.63032	1.79878e-08	2.1072e-07	SMOC1
261.159	-0.934437	0.165988	-5.62956	1.80672e-08	2.11486e-07	NXT2
308.893	1.95147	0.34672	5.62838	1.81912e-08	2.12774e-07	KIRREL1
1137.41	-0.969299	0.172356	-5.62381	1.86788e-08	2.18254e-07	ATP5MD
625.378	-0.457907	0.0814242	-5.62372	1.86886e-08	2.18254e-07	KIAA0586
151.884	1.16409	0.207056	5.62212	1.88629e-08	2.2012e-07	CCDC86
2246.92	-0.494797	0.0880248	-5.62111	1.89738e-08	2.21244e-07	TCEA1
622.548	1.20567	0.214539	5.61982	1.91156e-08	2.22726e-07	IFRD2
3853.91	-0.909801	0.161897	-5.61964	1.91357e-08	2.22789e-07	CARMIL1
382.79	0.831946	0.148053	5.61923	1.91815e-08	2.23151e-07	NAGLU
1192.08	1.30323	0.231931	5.61902	1.92048e-08	2.23251e-07	RXRA
2687.99	-0.381285	0.0678618	-5.61856	1.92555e-08	2.23668e-07	ENSA
844.617	0.889735	0.15842	5.6163	1.95087e-08	2.26435e-07	DNMT1
157.11	1.66111	0.295839	5.6149	1.9668e-08	2.28109e-07	MAN1C1
3664.09	0.942013	0.167838	5.61264	1.99263e-08	2.30929e-07	FZD5
1409.17	-0.387908	0.0691591	-5.60892	2.03589e-08	2.35761e-07	EPC1
239.749	1.84007	0.328068	5.60879	2.03749e-08	2.35767e-07	SCAF1
226.364	-0.977812	0.17438	-5.60738	2.05415e-08	2.37513e-07	TMEM14A
952.782	-0.799514	0.142587	-5.6072	2.05631e-08	2.37581e-07	ZNF302
925.924	-0.673279	0.12009	-5.60646	2.0651e-08	2.38415e-07	FKBP3
31.6675	2.16478	0.386232	5.60488	2.08403e-08	2.40418e-07	ZNF628
2678.43	-0.769254	0.137298	-5.60281	2.10903e-08	2.43116e-07	KDM3A
249.158	0.888441	0.158618	5.60112	2.12971e-08	2.45314e-07	CACTIN
300.224	1.33507	0.238372	5.60078	2.13391e-08	2.45373e-07	CISH
1316.11	-0.66733	0.11915	-5.60076	2.1342e-08	2.45373e-07	MFSD1
1878.38	-0.460458	0.0822147	-5.60068	2.13509e-08	2.45373e-07	PGGT1B
2623.78	-0.585163	0.104501	-5.59958	2.14872e-08	2.46752e-07	SRPK1
421.647	1.47375	0.26322	5.59893	2.15675e-08	2.47487e-07	RNF24
367.635	1.29378	0.231128	5.59767	2.17247e-08	2.49102e-07	KREMEN1
1278.13	1.01688	0.181693	5.59668	2.18497e-08	2.50346e-07	ELF4
260.751	1.82501	0.326115	5.59622	2.19077e-08	2.50756e-07	TRIM47
608.342	1.88082	0.336092	5.59613	2.19186e-08	2.50756e-07	NOTCH1
391.296	1.59463	0.285095	5.59332	2.22764e-08	2.54657e-07	LILRB5
5308.15	-0.95355	0.170543	-5.59126	2.25428e-08	2.57508e-07	NET1
1167.05	0.609062	0.108938	5.59093	2.25856e-08	2.57802e-07	GGA2
949.465	-0.452056	0.0808622	-5.59045	2.26478e-08	2.58317e-07	KLHL28
863.936	-1.36989	0.245087	-5.5894	2.27851e-08	2.59688e-07	HIST1H2BG
282.803	1.11795	0.20009	5.58723	2.30714e-08	2.62754e-07	SLX4
168.214	1.40173	0.250944	5.58581	2.32617e-08	2.64722e-07	LMF1
1359.68	-0.754416	0.13508	-5.58494	2.33775e-08	2.65785e-07	SMC6
4025.21	0.53856	0.0964323	5.58485	2.33902e-08	2.65785e-07	DDX39B
247.095	-1.28828	0.230685	-5.58459	2.34258e-08	2.6599e-07	YEATS4
544.36	1.12757	0.201917	5.58434	2.34587e-08	2.66164e-07	RUNX1
461.343	-0.625167	0.111961	-5.58379	2.35339e-08	2.66818e-07	DUSP11
467.49	-0.626735	0.112291	-5.58136	2.38647e-08	2.70366e-07	DNAJC19
482.943	-0.654631	0.117377	-5.57718	2.44452e-08	2.76735e-07	HAT1
1327.16	0.673194	0.120712	5.57686	2.44893e-08	2.77027e-07	RNF123
2168.64	-0.849643	0.152357	-5.57667	2.45169e-08	2.77132e-07	KLHDC2
1011.04	-0.699559	0.125457	-5.57607	2.46009e-08	2.77874e-07	GOLPH3L
546.654	-0.904215	0.162261	-5.5726	2.50971e-08	2.83071e-07	HMGN3
229.335	1.49587	0.268433	5.57259	2.50983e-08	2.83071e-07	ACHE
293.135	0.825047	0.148059	5.57241	2.51242e-08	2.83152e-07	ZNF710
928.479	-0.490052	0.0879677	-5.57082	2.53542e-08	2.85531e-07	PEX2
394.967	0.893667	0.160465	5.56923	2.55866e-08	2.87935e-07	KCTD13
2773.26	-0.495974	0.0890585	-5.56908	2.56086e-08	2.87968e-07	USP33
1373.01	-0.646565	0.116126	-5.56779	2.57995e-08	2.899e-07	METTL9
614.535	1.7082	0.30682	5.56743	2.58525e-08	2.9028e-07	PRAG1
241.114	-1.34986	0.242563	-5.56498	2.62184e-08	2.94171e-07	ATL1
286.572	1.2146	0.218288	5.56419	2.63369e-08	2.95281e-07	SCAMP4
994.22	-0.566385	0.101808	-5.56326	2.6478e-08	2.96644e-07	KRR1
1552.57	0.545027	0.0979853	5.56233	2.66191e-08	2.98004e-07	SNX27
1402.88	-0.657226	0.118167	-5.56184	2.6694e-08	2.98621e-07	NDUFA13
6953.83	-0.652519	0.117376	-5.55921	2.71002e-08	3.02942e-07	RPLP1
1783.09	-0.743227	0.133701	-5.55886	2.71541e-08	3.03321e-07	NDUFB5
369.814	0.665043	0.119686	5.55655	2.75165e-08	3.07143e-07	ZGPAT
973.826	-0.550826	0.0991391	-5.5561	2.75874e-08	3.07707e-07	VPS45
325.426	-0.653931	0.117741	-5.55397	2.79248e-08	3.11242e-07	ZNF184
390.847	-1.23047	0.221555	-5.55379	2.79542e-08	3.1134e-07	HMGB3
381.849	-0.770707	0.138885	-5.54923	2.8693e-08	3.19334e-07	ACOT13
1077.52	1.02442	0.184678	5.54706	2.90507e-08	3.23077e-07	EDNRB
1855.35	-0.482783	0.0870485	-5.54614	2.92048e-08	3.24552e-07	CAPN7
1441.01	-0.68122	0.122854	-5.54498	2.93995e-08	3.26477e-07	CRBN
446.557	-0.53488	0.0964681	-5.54463	2.94572e-08	3.26877e-07	COA5
115.772	-1.15949	0.209228	-5.54172	2.99508e-08	3.32112e-07	NUDT7
2282.7	-0.540877	0.0976151	-5.54092	3.00892e-08	3.33403e-07	LAPTM4A
386.304	0.67869	0.122515	5.53966	3.03057e-08	3.35556e-07	TRIM39
512.802	-0.640251	0.115638	-5.5367	3.08222e-08	3.41025e-07	NSUN3
4684.27	-0.447865	0.0808995	-5.53607	3.09326e-08	3.41997e-07	MOB1A
876.584	1.06074	0.191665	5.53436	3.12374e-08	3.45115e-07	MAN2B2
2532.31	-0.790813	0.142911	-5.53362	3.13688e-08	3.46314e-07	BIRC2
1075.63	-0.50242	0.0908006	-5.53322	3.14407e-08	3.46855e-07	TXNL1
1308.36	-0.587229	0.106186	-5.5302	3.1986e-08	3.52404e-07	PIGN
1243.43	-0.506177	0.09153	-5.53018	3.19902e-08	3.52404e-07	CTDSPL2
1060.12	0.821897	0.148634	5.52965	3.2087e-08	3.53213e-07	SH2B1
458.907	0.996162	0.180163	5.52924	3.21622e-08	3.53784e-07	USP20
514.532	-0.696304	0.125989	-5.52669	3.26334e-08	3.58707e-07	MRPL50
1140.4	-0.593198	0.107436	-5.5214	3.36306e-08	3.694e-07	ORMDL1
777.422	1.09321	0.198068	5.51935	3.40249e-08	3.7346e-07	SLC16A5
3068.29	-0.353499	0.0640621	-5.51807	3.42734e-08	3.75876e-07	UBE3A
752.209	-0.597783	0.108334	-5.51797	3.42946e-08	3.75876e-07	ZNF141
43.1157	3.12618	0.56664	5.51705	3.44731e-08	3.77559e-07	CEP295NL
239.29	1.85642	0.336552	5.516	3.46805e-08	3.79556e-07	P2RX1
2898.67	-0.602173	0.109241	-5.51232	3.54137e-08	3.87103e-07	RPS28
963.854	0.571398	0.103659	5.51228	3.54212e-08	3.87103e-07	MED24
79872.3	-1.24921	0.226666	-5.51126	3.56265e-08	3.88866e-07	B2M
815.893	0.656945	0.119203	5.51116	3.5647e-08	3.88866e-07	SLC8B1
336.716	1.99229	0.361505	5.5111	3.56595e-08	3.88866e-07	ITGB3
540.138	-0.59958	0.108827	-5.50947	3.59909e-08	3.92197e-07	RIOK2
42.6786	-1.67486	0.304041	-5.50868	3.61534e-08	3.93685e-07	AK7
1176.42	-0.425509	0.0772703	-5.50676	3.65488e-08	3.97705e-07	CNOT8
5956.42	-1.03779	0.188494	-5.50567	3.67767e-08	3.99672e-07	SUCLG1
656.956	0.880535	0.159933	5.50564	3.67823e-08	3.99672e-07	NAGK
365.966	-0.821426	0.149218	-5.50489	3.69393e-08	4.0109e-07	ZNF92
318.642	-1.49138	0.270939	-5.5045	3.70208e-08	4.01687e-07	HIST1H4D
570.481	-0.915756	0.166484	-5.50058	3.78554e-08	4.10448e-07	HIST4H4
712.634	1.15892	0.210721	5.49981	3.80203e-08	4.11941e-07	FAM193B
3308.31	-0.457698	0.0832407	-5.49849	3.83067e-08	4.14747e-07	FEM1B
12937.5	-1.06705	0.194077	-5.49807	3.83976e-08	4.15319e-07	PPP1CC
211.081	-1.00581	0.182944	-5.49794	3.84257e-08	4.15319e-07	ZSCAN16
1211.51	-0.606491	0.110314	-5.49786	3.84417e-08	4.15319e-07	MRPS5
775.67	-0.635243	0.115553	-5.49742	3.85387e-08	4.15848e-07	MINOS1
515.73	1.00242	0.182344	5.49739	3.85457e-08	4.15848e-07	CLCN2
475.249	-0.795757	0.144758	-5.49715	3.85973e-08	4.16109e-07	DMAC1
405.815	1.40487	0.255617	5.49599	3.88525e-08	4.18562e-07	EME2
1287.19	0.613094	0.111556	5.49584	3.88852e-08	4.18617e-07	EXOC3
185.388	-0.82819	0.150787	-5.49246	3.96378e-08	4.26417e-07	DPH5
990.661	1.13308	0.20633	5.49161	3.98285e-08	4.28164e-07	GAS6
222.14	-0.862722	0.157162	-5.4894	4.03308e-08	4.33256e-07	PTRHD1
929.319	1.17354	0.213829	5.48825	4.05946e-08	4.3578e-07	DNHD1
533.349	-0.550881	0.100379	-5.48803	4.06433e-08	4.35994e-07	AASDHPPT
308.434	-0.825552	0.150453	-5.48712	4.08546e-08	4.37951e-07	TIMM8B
360.489	1.39409	0.254166	5.48495	4.13586e-08	4.4304e-07	TCF7
8333.9	0.721346	0.131524	5.48452	4.146e-08	4.43812e-07	PLCB3
1154.58	-0.549153	0.100133	-5.48426	4.15193e-08	4.44133e-07	ATG3
50.0857	1.8253	0.332935	5.48246	4.19443e-08	4.48363e-07	ZSWIM4
169.866	3.12938	0.570888	5.4816	4.21507e-08	4.50252e-07	EHD2
950.481	0.946372	0.172669	5.48085	4.23292e-08	4.5184e-07	PLEKHG1
435.114	-1.61267	0.294414	-5.47758	4.31184e-08	4.5994e-07	GPR34
312.151	-0.799307	0.145969	-5.47586	4.35396e-08	4.64106e-07	C6orf203
92.742	1.35072	0.246675	5.47572	4.35738e-08	4.64144e-07	ZNF517
368.995	-0.657865	0.120182	-5.47392	4.40183e-08	4.68549e-07	KBTBD7
287.422	0.978042	0.178683	5.47361	4.4097e-08	4.69057e-07	RTEL1
724.951	-0.685746	0.1254	-5.46848	4.53912e-08	4.82485e-07	PPP1R7
608.055	1.28719	0.235419	5.46766	4.5602e-08	4.84386e-07	LTK
2076.16	-0.408153	0.0746547	-5.46722	4.57145e-08	4.8524e-07	ATF6
922.724	0.681615	0.124709	5.46566	4.612e-08	4.89201e-07	ZNF516
388.266	-0.601847	0.110164	-5.46317	4.67695e-08	4.95744e-07	CWC27
385.523	1.47842	0.270734	5.46081	4.7398e-08	5.02054e-07	IQSEC1
2440.63	-0.871106	0.159601	-5.45803	4.81435e-08	5.09594e-07	COX7B
85.0306	-1.45164	0.265985	-5.45761	4.82582e-08	5.10226e-07	POLE2
644.876	0.899746	0.164862	5.45757	4.82705e-08	5.10226e-07	MAP3K9
755.693	-0.674416	0.123579	-5.45736	4.83276e-08	5.10473e-07	FAM210B
207.384	-0.837276	0.153496	-5.45471	4.90535e-08	5.1778e-07	MCEE
787.893	0.730093	0.133859	5.45418	4.91992e-08	5.18956e-07	RAD23A
1937.42	-1.06264	0.194966	-5.4504	5.02574e-08	5.29749e-07	V3552
199.187	1.07895	0.198034	5.44832	5.0848e-08	5.35602e-07	DMWD
1007.36	0.626003	0.114906	5.44795	5.09539e-08	5.36229e-07	CEP104
409.015	1.51334	0.277787	5.44786	5.09784e-08	5.36229e-07	SORBS3
1438.22	-0.647648	0.118885	-5.44768	5.10322e-08	5.36422e-07	AIG1
2053.21	0.870704	0.159841	5.4473	5.11397e-08	5.3718e-07	PPP1R16A
601.986	-0.563606	0.103479	-5.44657	5.13495e-08	5.3901e-07	DNAJC9
1951.09	-0.5502	0.101025	-5.44616	5.14689e-08	5.39889e-07	YTHDC1
290.572	-0.730607	0.134214	-5.44361	5.22125e-08	5.47309e-07	C19orf70
5040.26	-1.08224	0.198819	-5.44333	5.22945e-08	5.47791e-07	SUCLG2
133.458	-1.12136	0.206056	-5.44202	5.26788e-08	5.51434e-07	SDHAF3
847.413	-0.659515	0.121216	-5.44083	5.30344e-08	5.54773e-07	MTM1
23.7118	2.59517	0.477054	5.43998	5.32861e-08	5.57022e-07	DSCAML1
2159.83	2.70613	0.497502	5.43944	5.34474e-08	5.58323e-07	LDLR
990.798	-0.999086	0.183739	-5.43752	5.40275e-08	5.63994e-07	ECHDC1
913.481	-1.43521	0.264125	-5.4338	5.51663e-08	5.75484e-07	SCG2
305.067	1.15938	0.213377	5.4335	5.52606e-08	5.76072e-07	MAPK7
694.474	-0.690956	0.127185	-5.4327	5.55091e-08	5.78265e-07	DPY19L4
378.136	-0.564262	0.103868	-5.43251	5.55683e-08	5.78484e-07	SNRNP27
84.9278	1.6178	0.297893	5.43082	5.60959e-08	5.83574e-07	DLG4
410.92	1.03208	0.190053	5.43049	5.61998e-08	5.84254e-07	MDC1
2049.97	-0.494033	0.0910065	-5.42855	5.68132e-08	5.90226e-07	CNOT2
6723.26	-1.0612	0.195519	-5.42764	5.71036e-08	5.92836e-07	HSD17B4
108.111	-1.77268	0.326766	-5.42493	5.79779e-08	6.015e-07	TLR8
5419.36	-0.571148	0.105288	-5.42465	5.80688e-08	6.02031e-07	FNDC3A
864.749	0.443851	0.08185	5.42274	5.86921e-08	6.07905e-07	SRP68
549.251	-0.470593	0.0867825	-5.42267	5.87156e-08	6.07905e-07	ASB7
472.118	-0.635109	0.117163	-5.42073	5.93562e-08	6.14118e-07	POP4
2617.3	-0.516368	0.0952943	-5.41867	6.0044e-08	6.20809e-07	HEATR5B
1394.82	-0.5142	0.0948968	-5.41852	6.00956e-08	6.20919e-07	PLA2G12A
769.144	-0.711574	0.131345	-5.41758	6.04113e-08	6.23756e-07	RARS2
11744.2	-1.77678	0.328001	-5.41698	6.06126e-08	6.25408e-07	PTGR1
3603.27	-0.572095	0.105637	-5.41568	6.10569e-08	6.29563e-07	EIF2S3
1479.36	-0.455754	0.08416	-5.41533	6.11763e-08	6.30365e-07	CUL4B
415.159	-0.587447	0.108541	-5.41221	6.22533e-08	6.41027e-07	C19orf53
786.974	-0.698152	0.129007	-5.41175	6.24119e-08	6.42224e-07	TTC21B
663.795	0.511157	0.094466	5.41101	6.26692e-08	6.44434e-07	TTLL4
429.421	-0.771018	0.142508	-5.41034	6.29035e-08	6.46404e-07	LSM5
2225.66	3.38837	0.626317	5.41	6.3026e-08	6.47224e-07	TNXB
818.84	0.860451	0.159083	5.40882	6.34404e-08	6.50876e-07	SLC5A6
1470.24	-0.506036	0.0935588	-5.40875	6.34676e-08	6.50876e-07	MORC3
552.887	-0.785867	0.145351	-5.4067	6.41971e-08	6.57911e-07	NDUFA8
58.0764	1.47806	0.273669	5.4009	6.63056e-08	6.78739e-07	KLHL26
2485.02	-0.619978	0.114792	-5.40087	6.6319e-08	6.78739e-07	BROX
125.008	1.19887	0.222019	5.39986	6.66938e-08	6.82114e-07	ZMYND15
918.6	-0.438386	0.0812053	-5.39849	6.72053e-08	6.86881e-07	HTATSF1
53.2077	-2.20362	0.408219	-5.39813	6.73403e-08	6.87797e-07	HMGN5
508.373	-0.781802	0.144844	-5.39753	6.75651e-08	6.89429e-07	MCTS1
738.78	-1.36603	0.253087	-5.39746	6.7591e-08	6.89429e-07	HIST1H2AE
1826.86	-0.879638	0.16298	-5.39723	6.76782e-08	6.89853e-07	MPC2
2518.64	-1.07106	0.19846	-5.39685	6.78226e-08	6.9086e-07	XPR1
1601.57	1.78421	0.330658	5.39593	6.81712e-08	6.93944e-07	NID1
2068.14	1.04945	0.194569	5.39372	6.90124e-08	7.02016e-07	BCL2L1
173.416	1.46325	0.271294	5.39361	6.90568e-08	7.02016e-07	KLF16
2668.5	0.487333	0.0903669	5.39282	6.93586e-08	7.04611e-07	MTMR3
1620.24	0.578231	0.10724	5.39193	6.97042e-08	7.07647e-07	CTBP2
3495.86	-0.916776	0.170035	-5.39168	6.98034e-08	7.08179e-07	CLK1
985.847	-0.778667	0.144427	-5.39141	6.99087e-08	7.08773e-07	MBD4
447.55	-0.909306	0.168791	-5.38716	7.15801e-08	7.25233e-07	SNRPD1
759.397	0.762937	0.141629	5.38688	7.16898e-08	7.25859e-07	TNPO2
950.487	0.875687	0.162578	5.38624	7.19461e-08	7.27967e-07	ZNF274
685.403	-0.853898	0.158576	-5.38478	7.2535e-08	7.33286e-07	ELP3
7962.55	-0.758019	0.140773	-5.38469	7.25686e-08	7.33286e-07	PDIA3
73.487	1.52728	0.283716	5.38312	7.32038e-08	7.39212e-07	AL121845.3
1867.98	-0.459603	0.0853984	-5.38186	7.37189e-08	7.43917e-07	CNOT7
3143.84	-0.641311	0.119183	-5.3809	7.4113e-08	7.47397e-07	HMGN1
3167.89	-1.2687	0.235846	-5.37937	7.47454e-08	7.53272e-07	CNST
3769.73	0.801716	0.149071	5.37809	7.52784e-08	7.5814e-07	DIAPH1
1257.99	0.520874	0.0968716	5.37696	7.57558e-08	7.6244e-07	LRRC41
1226.1	-0.521341	0.0969892	-5.37525	7.64776e-08	7.69194e-07	AP3M1
285.713	-1.2347	0.229726	-5.37465	7.67311e-08	7.71232e-07	UPF3B
304.061	-0.758512	0.141136	-5.37433	7.68686e-08	7.72101e-07	CCDC126
283.702	-1.23632	0.230148	-5.37184	7.79355e-08	7.8201e-07	RNASE6
615.891	-0.620604	0.11553	-5.37179	7.79584e-08	7.8201e-07	SLC4A1AP
319.074	1.25423	0.233539	5.37054	7.85013e-08	7.86935e-07	PLCB2
244.346	2.18497	0.406875	5.37012	7.86844e-08	7.8825e-07	HDAC7
512.89	-1.3704	0.25525	-5.36886	7.92364e-08	7.93255e-07	AZGP1
27.4746	-2.18715	0.407438	-5.36807	7.9582e-08	7.96187e-07	CYP4X1
1363.37	-0.997922	0.185965	-5.36619	8.04184e-08	8.04024e-07	ATP5MF
497.055	-0.591455	0.110285	-5.36298	8.18603e-08	8.17901e-07	CSTF1
269.171	1.31446	0.245138	5.3621	8.22585e-08	8.21338e-07	PLBD2
3381.66	-0.572693	0.106834	-5.36061	8.29422e-08	8.27619e-07	BTAF1
149.02	-2.22014	0.414191	-5.36018	8.31402e-08	8.29049e-07	HIST1H4L
896.684	0.778477	0.145241	5.35991	8.32626e-08	8.29723e-07	FAM193A
99.7198	2.09329	0.390558	5.35975	8.3339e-08	8.29938e-07	PCDH12
1522.63	0.839256	0.156601	5.35921	8.35851e-08	8.31518e-07	CYTH2
134.385	-0.813161	0.151733	-5.35917	8.36074e-08	8.31518e-07	ANAPC10
227.052	-0.762027	0.142229	-5.35775	8.42663e-08	8.37521e-07	NUP35
398.812	-0.869338	0.162338	-5.3551	8.551e-08	8.49325e-07	LXN
812.107	1.19679	0.223593	5.35254	8.67302e-08	8.60879e-07	FBRS
256.663	0.677835	0.126646	5.35221	8.68881e-08	8.61883e-07	C7orf26
1261.85	-0.618892	0.115669	-5.35053	8.76978e-08	8.69344e-07	SNW1
31.5373	3.75235	0.701351	5.35018	8.78679e-08	8.70461e-07	GLI2
1916.84	0.889474	0.16629	5.34895	8.84682e-08	8.75835e-07	TRIM56
2377.24	0.548168	0.102487	5.34867	8.86043e-08	8.76609e-07	PRKCSH
2095.61	-0.52273	0.0977337	-5.34851	8.86817e-08	8.76803e-07	RAB18
360.978	0.854296	0.159733	5.34828	8.87957e-08	8.77357e-07	GEMIN4
1521.46	-0.670493	0.125376	-5.34786	8.90018e-08	8.78821e-07	ZNF33B
980.337	1.12912	0.21116	5.34724	8.93067e-08	8.81256e-07	ARHGEF1
559.351	-0.601569	0.112539	-5.34544	9.01989e-08	8.89262e-07	ZNF330
1687.59	-0.527882	0.0987551	-5.34536	9.02354e-08	8.89262e-07	FKBP1A
360.056	1.05076	0.196589	5.34495	9.04429e-08	8.90728e-07	TSC22D4
1119.55	0.463907	0.0867999	5.34455	9.06399e-08	8.92088e-07	MBD1
183.397	-0.908144	0.17001	-5.3417	9.2079e-08	9.05663e-07	HAUS1
683.03	-0.893679	0.167316	-5.34126	9.23006e-08	9.07253e-07	C17orf80
1625.74	-1.29179	0.241883	-5.34057	9.26546e-08	9.10142e-07	TENT4B
1380.73	1.10824	0.207543	5.33978	9.30589e-08	9.13521e-07	CHST5
1467.55	-0.450438	0.0843824	-5.33806	9.39446e-08	9.21619e-07	ZMYM4
726.261	-1.13195	0.212113	-5.33654	9.47386e-08	9.28806e-07	ZCCHC9
284.106	-0.715944	0.134185	-5.33552	9.52708e-08	9.3342e-07	ZCCHC10
24.8608	2.12414	0.398262	5.33353	9.63227e-08	9.43115e-07	SARDH
1020.05	0.739604	0.138704	5.33225	9.70049e-08	9.49182e-07	RAD54L2
1093.88	-0.939988	0.176456	-5.32703	9.98308e-08	9.76202e-07	FAHD1
10810.6	-1.16363	0.21848	-5.32601	1.00391e-07	9.81046e-07	HSD17B11
1539.57	-0.643592	0.12088	-5.32421	1.01393e-07	9.89961e-07	AGPS
1672.64	-1.62867	0.305903	-5.32414	1.01434e-07	9.89961e-07	GSTA2
1362.51	0.890787	0.16742	5.32066	1.0339e-07	1.00759e-06	STX16
685.043	3.23742	0.608463	5.32065	1.03398e-07	1.00759e-06	DUSP5
571.895	0.928744	0.174557	5.32057	1.0344e-07	1.00759e-06	MED16
1431.71	-0.561468	0.105537	-5.32011	1.03707e-07	1.00955e-06	MCMBP
2299	-0.612947	0.115219	-5.31985	1.03851e-07	1.01029e-06	SSR2
927.992	-2.3596	0.443781	-5.31703	1.05476e-07	1.02544e-06	RNF152
307.531	-1.31454	0.247351	-5.31448	1.06962e-07	1.03922e-06	RTP4
7434.66	0.954819	0.17975	5.31192	1.08474e-07	1.05324e-06	TEP1
567.692	-0.950811	0.179012	-5.31143	1.0877e-07	1.05544e-06	SPTSSA
1245.35	-0.876238	0.16501	-5.31021	1.09499e-07	1.06183e-06	C5orf15
473.66	-0.584392	0.110062	-5.30968	1.09815e-07	1.06422e-06	NGDN
238.383	1.49259	0.281191	5.3081	1.10774e-07	1.07282e-06	ADAP2
2198.74	-0.539988	0.10174	-5.30752	1.11128e-07	1.07556e-06	TIA1
1721.65	-0.920274	0.1735	-5.30417	1.13188e-07	1.0948e-06	RNF14
3694.86	0.865813	0.163241	5.3039	1.13352e-07	1.09549e-06	EP300
665.648	-1.22995	0.231899	-5.30382	1.13404e-07	1.09549e-06	HIST1H2BK
387.97	-0.708387	0.133597	-5.30243	1.14272e-07	1.10317e-06	PMS1
2722.48	0.544575	0.102722	5.30142	1.14903e-07	1.10856e-06	TMEM127
300.542	1.34671	0.2543	5.29578	1.18512e-07	1.14265e-06	SEMA3F
204.58	1.19755	0.226238	5.29333	1.20112e-07	1.15734e-06	CYGB
2468.39	0.478463	0.0904141	5.2919	1.2105e-07	1.16563e-06	BSDC1
348.401	-1.05333	0.199056	-5.29162	1.2124e-07	1.16672e-06	GIMAP7
579.507	-0.530486	0.100254	-5.29143	1.21362e-07	1.16716e-06	GPALPP1
973.169	-0.791478	0.149586	-5.29112	1.21568e-07	1.16839e-06	BLVRB
741.249	-0.589913	0.111504	-5.29049	1.21988e-07	1.17169e-06	JKAMP
267.618	-0.69506	0.131414	-5.28909	1.22927e-07	1.17996e-06	RPP30
730.793	2.08782	0.394858	5.28751	1.23991e-07	1.18942e-06	PIEZO1
559.198	-1.12137	0.212091	-5.28719	1.24207e-07	1.19074e-06	RAB13
3169.24	-0.472165	0.0893142	-5.28656	1.24639e-07	1.19412e-06	MAN1A2
56.9222	2.0959	0.396532	5.28557	1.25317e-07	1.19986e-06	PCDH19
92.07	3.76993	0.71372	5.28208	1.27724e-07	1.22213e-06	CDRT4
14.959	3.41344	0.646308	5.28145	1.28168e-07	1.22561e-06	EXOC3L2
302.381	-0.745293	0.141143	-5.2804	1.28899e-07	1.23132e-06	PET100
1380.82	-0.879164	0.166497	-5.28036	1.28928e-07	1.23132e-06	NDUFA6
820.552	0.617893	0.117057	5.27858	1.30189e-07	1.24258e-06	NUP188
1262.9	-0.848615	0.160784	-5.27797	1.3062e-07	1.24591e-06	UQCR10
250.987	1.20941	0.229151	5.27776	1.30775e-07	1.2466e-06	KIAA0895L
176.004	1.16984	0.22168	5.27716	1.312e-07	1.24987e-06	ZNF70
2276.24	-0.558845	0.105913	-5.27647	1.31698e-07	1.25382e-06	SETD3
380.533	0.833868	0.158058	5.27571	1.32243e-07	1.25822e-06	PNKP
281.475	-0.64395	0.122073	-5.27511	1.32678e-07	1.26157e-06	MRPL22
116.49	-1.29106	0.244756	-5.27486	1.32856e-07	1.26247e-06	CCDC34
30.2997	2.79151	0.52934	5.27357	1.33793e-07	1.27057e-06	CTXND1
105.906	-0.971762	0.184316	-5.27225	1.34759e-07	1.27894e-06	FAM104B
300.683	0.932304	0.176881	5.2708	1.3583e-07	1.2883e-06	IGHMBP2
585.075	0.80502	0.152741	5.27049	1.36058e-07	1.28965e-06	ARHGAP45
90.4798	1.38175	0.262186	5.27013	1.36328e-07	1.2914e-06	PSTPIP1
2459.41	0.83439	0.15834	5.2696	1.36719e-07	1.29403e-06	ZC3H7B
297.738	1.14839	0.217934	5.26947	1.36821e-07	1.29403e-06	MLLT1
1262.6	-0.878646	0.166745	-5.26941	1.36861e-07	1.29403e-06	CISD1
696.936	-0.73782	0.14003	-5.269	1.37172e-07	1.29616e-06	NOA1
3987.85	-0.96383	0.183015	-5.26641	1.39118e-07	1.31373e-06	FNBP1L
997.22	-2.01455	0.382597	-5.26545	1.39848e-07	1.3198e-06	CFI
2057.51	0.921295	0.175108	5.2613	1.43039e-07	1.34907e-06	ETV3
263.565	1.62421	0.308764	5.26036	1.43776e-07	1.35518e-06	RIN3
113.575	1.11883	0.212741	5.25913	1.44738e-07	1.3634e-06	ARMC5
3266.69	0.980056	0.186383	5.25828	1.45408e-07	1.36886e-06	TRIM25
793.669	0.931127	0.17711	5.25733	1.46162e-07	1.37438e-06	SSH1
640.989	1.16393	0.221392	5.25731	1.46176e-07	1.37438e-06	AL031281.2
346.686	0.999873	0.190242	5.25578	1.47396e-07	1.38499e-06	TACC3
67.8891	1.66442	0.316719	5.25519	1.47869e-07	1.38858e-06	WDR62
709.125	1.15248	0.219414	5.25255	1.50007e-07	1.40778e-06	SGSM2
1777.65	-0.535243	0.101915	-5.25185	1.50578e-07	1.41226e-06	OXA1L
367.921	0.651483	0.124067	5.25104	1.51243e-07	1.41734e-06	ENTR1
428.36	1.02986	0.196127	5.25096	1.51306e-07	1.41734e-06	KAT2A
547.454	-0.857689	0.163371	-5.24993	1.52155e-07	1.42441e-06	COQ5
5543.61	0.682011	0.129912	5.24981	1.52258e-07	1.42449e-06	RRBP1
738.793	-1.26952	0.24184	-5.24941	1.52586e-07	1.42668e-06	HIST2H2BF
11222.2	-0.723917	0.137955	-5.24748	1.54197e-07	1.44086e-06	CAST
988.07	0.594635	0.113327	5.24707	1.54536e-07	1.44313e-06	MKNK1
3393.41	-0.504084	0.09608	-5.24651	1.55009e-07	1.44665e-06	DEK
149.589	-0.737314	0.140555	-5.24573	1.55661e-07	1.45185e-06	MTERF3
8248.7	-0.869066	0.165719	-5.2442	1.56959e-07	1.46305e-06	TM9SF2
1761.83	-0.636746	0.121479	-5.24163	1.59163e-07	1.48268e-06	ATP6V0E1
348.62	-0.684799	0.130692	-5.23977	1.60774e-07	1.49677e-06	SMG8
176.355	-0.807102	0.154076	-5.23834	1.62027e-07	1.50751e-06	TMA16
1334.82	-0.467292	0.0892816	-5.23391	1.65958e-07	1.54314e-06	DNAJC21
194.075	1.57662	0.30124	5.23378	1.66074e-07	1.54327e-06	RNF215
847.447	1.24686	0.238294	5.23245	1.67279e-07	1.55351e-06	NECTIN1
24590.4	-1.16618	0.222934	-5.23106	1.68545e-07	1.56431e-06	EPCAM
1087.87	-0.730171	0.139589	-5.23088	1.6871e-07	1.56488e-06	PDCD10
354.758	1.21057	0.231466	5.23	1.6951e-07	1.57134e-06	KLHL21
561.106	0.611975	0.117017	5.22981	1.69683e-07	1.57198e-06	LSM14B
665.011	-0.720202	0.13779	-5.2268	1.72471e-07	1.59683e-06	NOL11
543.357	-0.83573	0.1599	-5.22657	1.72686e-07	1.5975e-06	LRRCC1
849.121	-1.13392	0.216955	-5.22649	1.72754e-07	1.5975e-06	PCNA
296.133	1.58124	0.302632	5.22496	1.74196e-07	1.60985e-06	TMC8
2649.83	-1.42823	0.273373	-5.22448	1.74646e-07	1.61303e-06	SMPDL3A
1124.01	-0.489515	0.0937016	-5.22419	1.74915e-07	1.61453e-06	VPS29
422.288	-0.656547	0.125724	-5.22212	1.7689e-07	1.6316e-06	ING3
4507.67	-0.573871	0.109894	-5.22202	1.7698e-07	1.6316e-06	YWHAE
9056.49	-0.687431	0.131653	-5.22154	1.7744e-07	1.63484e-06	SCP2
12836.7	-1.02348	0.196016	-5.22142	1.77555e-07	1.63491e-06	RPS18
1545.87	1.19259	0.228449	5.22037	1.78565e-07	1.64321e-06	PTGER4
302.117	1.48056	0.28369	5.21894	1.79954e-07	1.65487e-06	ZC3H3
981.644	0.623871	0.119542	5.21884	1.80051e-07	1.65487e-06	SLC35F6
2317.58	1.28863	0.24699	5.21733	1.81525e-07	1.66738e-06	MOB3B
19310.5	-1.11528	0.21377	-5.21722	1.81631e-07	1.66738e-06	ENPEP
588.43	-0.567428	0.108877	-5.21163	1.8719e-07	1.71723e-06	ZNF845
3411.94	-0.802364	0.153959	-5.21153	1.87288e-07	1.71723e-06	ACBD5
793.788	0.935282	0.179477	5.21116	1.87661e-07	1.7196e-06	LRRC8A
1283.8	1.70262	0.3268	5.20996	1.88876e-07	1.72969e-06	KLF4
312.739	1.50678	0.289267	5.20894	1.89926e-07	1.73825e-06	JMJD7PLA2G4B
560.301	0.850707	0.163344	5.20806	1.90824e-07	1.74542e-06	ZNF862
274.203	0.789863	0.151699	5.20679	1.92131e-07	1.75631e-06	METTL22
212.276	0.72728	0.139697	5.20614	1.92813e-07	1.76148e-06	KATNB1
335.669	-0.770378	0.148021	-5.20451	1.94513e-07	1.77594e-06	NIF3L1
383.842	1.11624	0.214484	5.20432	1.94709e-07	1.77666e-06	CLSTN3
24172.7	-1.1158	0.214461	-5.20279	1.96315e-07	1.79024e-06	CALM1
569.236	-0.652771	0.12551	-5.20093	1.98295e-07	1.80721e-06	C6orf48
1013.89	-0.506164	0.0973488	-5.1995	1.9983e-07	1.8201e-06	DHX40
1248.92	-0.655022	0.125987	-5.19911	2.0024e-07	1.82274e-06	PSMD7
527.569	1.24326	0.239155	5.19856	2.00841e-07	1.82711e-06	IER2
837.517	-0.622881	0.119833	-5.19792	2.01526e-07	1.83224e-06	AIMP1
3454.06	-0.884256	0.170194	-5.19558	2.04082e-07	1.85436e-06	FAM3B
1747.04	0.494019	0.0950877	5.1954	2.04281e-07	1.85506e-06	MYO19
1164.81	0.818437	0.157537	5.19522	2.04479e-07	1.85575e-06	CBLC
597.817	-0.905548	0.174308	-5.19509	2.04617e-07	1.85589e-06	AUH
4992.96	-0.830052	0.159783	-5.19487	2.04858e-07	1.85696e-06	ATP5F1C
3993.4	-1.01808	0.196121	-5.19111	2.09049e-07	1.89382e-06	PPA1
735.708	1.1894	0.229214	5.18902	2.114e-07	1.91398e-06	NPIPA1
396.313	-0.620131	0.119563	-5.18666	2.14096e-07	1.937e-06	DCTN6
263.861	2.56032	0.493644	5.18657	2.14199e-07	1.937e-06	PLCH2
3506.14	0.54845	0.105785	5.18459	2.16493e-07	1.95658e-06	MYO1C
364.858	3.12543	0.602906	5.18395	2.1724e-07	1.96216e-06	SLC2A1
2215.34	0.395632	0.0763392	5.18255	2.18871e-07	1.97571e-06	MBTPS1
1229.89	-0.458398	0.0884708	-5.18135	2.20292e-07	1.98735e-06	INTS10
415.404	0.874963	0.168882	5.18091	2.20808e-07	1.98976e-06	MOB3A
2186.44	-0.562318	0.108537	-5.1809	2.20821e-07	1.98976e-06	KARS
1156.51	-0.43957	0.0848566	-5.18015	2.21706e-07	1.99624e-06	PEX19
887.366	1.47363	0.28448	5.18007	2.21805e-07	1.99624e-06	TMCO4
1693.2	0.584582	0.112856	5.17989	2.22017e-07	1.99696e-06	KLHL36
1512.35	-0.551129	0.106403	-5.17966	2.2229e-07	1.99824e-06	PSMC6
44.3031	3.30071	0.637324	5.17901	2.23069e-07	2.00405e-06	CYP26B1
4954.18	0.782096	0.151017	5.17885	2.23256e-07	2.00454e-06	CYP4F12
1119.6	1.12082	0.216449	5.17821	2.24025e-07	2.01025e-06	PTK6
377.236	1.44297	0.2787	5.17749	2.24889e-07	2.01681e-06	FBRSL1
3578.82	-0.628078	0.121366	-5.17506	2.27843e-07	2.04209e-06	ZDHHC20
520.473	-0.987213	0.190823	-5.17346	2.29801e-07	2.05843e-06	ASTE1
5419.11	-0.788475	0.152417	-5.17314	2.30187e-07	2.06067e-06	NCL
3814.82	-0.636439	0.123052	-5.17214	2.31434e-07	2.0706e-06	NARS
279.794	1.11359	0.215427	5.16923	2.35056e-07	2.10176e-06	CSAD
185.009	-0.954647	0.18472	-5.16808	2.36509e-07	2.11351e-06	MRPL36
731.801	1.75728	0.340066	5.16748	2.37274e-07	2.1191e-06	CCDC120
246.579	0.974222	0.188547	5.16701	2.37873e-07	2.12295e-06	VPS9D1
252.294	0.813633	0.15747	5.16692	2.37986e-07	2.12295e-06	RFNG
348.124	-0.525338	0.101695	-5.16583	2.3937e-07	2.13404e-06	EXOSC9
259.186	-0.644934	0.124908	-5.16326	2.42692e-07	2.16223e-06	PDE6D
412.926	-0.635373	0.123059	-5.16316	2.42817e-07	2.16223e-06	MSRB2
1792.27	-0.715942	0.138683	-5.16243	2.43765e-07	2.16939e-06	ZC3H15
2902.31	-0.438001	0.0848471	-5.16224	2.44014e-07	2.17034e-06	CHMP3
593.366	-0.709164	0.137385	-5.16187	2.44495e-07	2.17334e-06	ACTL6A
4535.28	-0.61406	0.118989	-5.16065	2.46092e-07	2.18625e-06	XRCC6
509.847	0.912553	0.176875	5.15931	2.47856e-07	2.20063e-06	FOXJ2
640.317	1.16103	0.225051	5.15896	2.48326e-07	2.20352e-06	LRCH4
1493.97	0.906254	0.17571	5.15766	2.5005e-07	2.21751e-06	PPP6R1
75.422	2.02909	0.393543	5.15595	2.52354e-07	2.23663e-06	GNB1L
564.16	-0.768237	0.149032	-5.15486	2.53818e-07	2.24809e-06	NMT2
426.486	-0.733207	0.142239	-5.15477	2.53944e-07	2.24809e-06	WBP4
409.036	1.02358	0.198587	5.15431	2.54569e-07	2.25133e-06	GMIP
2456.04	-0.304784	0.0591322	-5.15428	2.54607e-07	2.25133e-06	ICE1
2213.22	-0.542938	0.10536	-5.15316	2.56129e-07	2.26347e-06	RAB2A
147.294	0.974622	0.189206	5.15111	2.58952e-07	2.28708e-06	ZBTB42
633.697	0.559378	0.108604	5.1506	2.59648e-07	2.29189e-06	LRRC47
871.541	0.401249	0.0779098	5.15017	2.60251e-07	2.29588e-06	RBM10
202.945	1.26881	0.246508	5.14713	2.64506e-07	2.33205e-06	RHBDF2
253.598	-0.715942	0.139104	-5.14681	2.64957e-07	2.33467e-06	HSPB11
930.328	0.488606	0.0949492	5.14597	2.66138e-07	2.34372e-06	STRN4
47.2222	2.23117	0.433623	5.14542	2.66919e-07	2.34923e-06	SEMA6B
259.821	1.21147	0.235457	5.14516	2.67286e-07	2.35072e-06	DISC1
1496.17	0.679043	0.13198	5.14504	2.6746e-07	2.35072e-06	TRIM26
512.509	-0.873085	0.169699	-5.1449	2.67661e-07	2.35072e-06	HNMT
1485.35	-0.669225	0.130076	-5.14487	2.67709e-07	2.35072e-06	MRPL35
1278.52	-0.436668	0.084889	-5.14399	2.6896e-07	2.36033e-06	SPOPL
5196.29	0.815342	0.158563	5.14207	2.71724e-07	2.38321e-06	DGKA
689.073	1.27785	0.248538	5.14148	2.72588e-07	2.38941e-06	CHPF
5254.48	1.31316	0.255507	5.13941	2.756e-07	2.41441e-06	ABCG5
207.882	0.898613	0.17489	5.13816	2.77439e-07	2.42911e-06	LY6G5B
279.692	2.25772	0.43946	5.13749	2.78439e-07	2.43647e-06	HRH1
635.05	-0.683472	0.133043	-5.13721	2.78847e-07	2.43863e-06	PRUNE1
3673.83	-0.429267	0.0836099	-5.13417	2.83399e-07	2.477e-06	RBM25
593.6	-0.485073	0.0944826	-5.13399	2.83668e-07	2.47793e-06	INTS2
421.751	-0.86497	0.168484	-5.13384	2.83894e-07	2.47847e-06	SMIM19
457.299	2.86028	0.557176	5.13353	2.8435e-07	2.48102e-06	DCHS1
343.94	-0.731654	0.142562	-5.13219	2.86389e-07	2.49737e-06	N6AMT1
64.2089	-3.496	0.681453	-5.13021	2.89422e-07	2.52237e-06	LRRC4
2233.46	-0.600044	0.116971	-5.12984	2.89988e-07	2.52585e-06	PSMB4
618.391	-0.564666	0.110087	-5.12925	2.90901e-07	2.53234e-06	TRAPPC13
3636.42	-0.544138	0.10609	-5.12901	2.91268e-07	2.53408e-06	FBXL5
2696.3	0.813375	0.158628	5.12757	2.93507e-07	2.55209e-06	WDR6
1170.39	0.770464	0.150264	5.12741	2.93761e-07	2.55284e-06	PHRF1
1293.8	0.907337	0.177038	5.12509	2.97403e-07	2.58301e-06	CLEC16A
746.566	1.03597	0.202203	5.12341	3.00062e-07	2.60461e-06	MEF2D
515.36	1.28158	0.250156	5.12312	3.00521e-07	2.60643e-06	TOR4A
1118.06	0.668032	0.130397	5.12306	3.00616e-07	2.60643e-06	GTPBP2
971.478	0.914785	0.178599	5.12202	3.02278e-07	2.61934e-06	POLR1A
179.925	0.90426	0.176558	5.12159	3.02964e-07	2.62378e-06	PLA2G15
1710.42	-0.470624	0.0919212	-5.11986	3.05759e-07	2.64648e-06	PSMD4
5495.22	0.644314	0.125871	5.11885	3.074e-07	2.65916e-06	ATP2A2
1496.67	-0.619979	0.121136	-5.11804	3.08723e-07	2.66908e-06	OXNAD1
792.313	-0.777619	0.151951	-5.11756	3.09516e-07	2.67441e-06	IER3IP1
1253.33	1.15034	0.224814	5.11683	3.10717e-07	2.68326e-06	AATK
443.419	3.77649	0.738152	5.11613	3.1186e-07	2.69159e-06	HMCN2
3568.36	-1.40921	0.275544	-5.11427	3.14958e-07	2.71678e-06	SESN3
878.968	0.831467	0.162622	5.11287	3.17306e-07	2.73548e-06	TRIM8
1059.94	-1.06228	0.207838	-5.1111	3.20296e-07	2.75814e-06	PRRG4
73.5055	1.86541	0.364972	5.11109	3.203e-07	2.75814e-06	GAL3ST4
2874.21	-0.863767	0.169015	-5.1106	3.2113e-07	2.76373e-06	GBP2
1124.03	1.14278	0.223656	5.10954	3.22939e-07	2.77771e-06	CAPN15
5983.66	-2.46546	0.48257	-5.10901	3.23848e-07	2.78396e-06	NUDT16
2626.98	0.390469	0.0764597	5.10685	3.2757e-07	2.81329e-06	EXOC7
598.918	-0.606478	0.118759	-5.10682	3.27632e-07	2.81329e-06	PWP1
1758.34	-0.465147	0.0911113	-5.10526	3.3034e-07	2.83494e-06	C11orf58
436.865	0.978449	0.191759	5.1025	3.35187e-07	2.8749e-06	SARM1
1384.26	1.31876	0.258566	5.10029	3.39125e-07	2.90703e-06	GRK5
680.228	-0.720033	0.141199	-5.09943	3.40676e-07	2.91785e-06	SF3B5
30.5303	3.16037	0.619756	5.09938	3.40772e-07	2.91785e-06	PKNOX2
656.578	1.03534	0.20315	5.09642	3.46139e-07	2.96213e-06	ZDHHC14
57.1995	1.35951	0.266978	5.09222	3.53893e-07	3.02513e-06	PRICKLE3
261.459	-0.662093	0.130021	-5.09222	3.539e-07	3.02513e-06	ZC3H8
356.468	-0.907348	0.178243	-5.0905	3.57123e-07	3.05095e-06	SNRPG
609.558	1.40759	0.276545	5.08992	3.58224e-07	3.05863e-06	HDAC4
120.226	1.36246	0.267744	5.08865	3.60622e-07	3.07738e-06	SLC16A13
1533.91	-0.577683	0.113552	-5.08741	3.6299e-07	3.09501e-06	VPS54
335.466	1.54007	0.302725	5.08735	3.63097e-07	3.09501e-06	PRKACA
463.48	1.10883	0.218077	5.08461	3.68385e-07	3.13831e-06	L3MBTL1
764.689	-0.384828	0.0756892	-5.08432	3.6894e-07	3.14128e-06	LSM8
1978.41	0.475683	0.0935632	5.08408	3.69403e-07	3.14345e-06	PAN2
919.096	0.582627	0.114604	5.08383	3.69903e-07	3.14594e-06	HPS4
559.314	-0.595194	0.117086	-5.08341	3.70717e-07	3.14889e-06	ZNF510
801.903	0.655597	0.128969	5.08335	3.70828e-07	3.14889e-06	AACS
1549.36	0.552659	0.10872	5.08332	3.7089e-07	3.14889e-06	NUP214
322.827	-0.690837	0.135905	-5.08322	3.71081e-07	3.14889e-06	TIMM21
984.192	1.02655	0.201992	5.08213	3.73231e-07	3.16536e-06	ENGASE
257.115	1.78675	0.351614	5.08156	3.74348e-07	3.17306e-06	ABCA7
1959.81	-0.696573	0.13709	-5.08115	3.75147e-07	3.17805e-06	TTC14
195.817	1.70892	0.336534	5.07799	3.81447e-07	3.22961e-06	DUSP8
7326.23	1.48156	0.291778	5.07771	3.82007e-07	3.23255e-06	COL3A1
815.048	-0.57324	0.112914	-5.07676	3.83921e-07	3.24693e-06	HIGD2A
588.257	-0.79465	0.156578	-5.0751	3.87286e-07	3.27356e-06	ARMT1
209.778	-0.999987	0.197118	-5.07304	3.915e-07	3.30733e-06	PPIH
26.8993	2.04245	0.402687	5.07205	3.93547e-07	3.32149e-06	KCND1
632.355	0.952592	0.187813	5.07202	3.93615e-07	3.32149e-06	TBC1D22B
531.816	-0.476473	0.0939556	-5.07126	3.95193e-07	3.33296e-06	PARL
3768.84	0.967149	0.190719	5.07108	3.95561e-07	3.3342e-06	FOXO3
430.911	0.892679	0.176115	5.06872	4.00504e-07	3.37399e-06	NEIL1
1533.02	-0.41972	0.0828227	-5.06769	4.02669e-07	3.39034e-06	STRBP
553.913	0.547143	0.10799	5.06659	4.05005e-07	3.40811e-06	DIS3L2
402.42	1.12595	0.222272	5.06564	4.07041e-07	3.42334e-06	LZTS2
492.639	-0.982625	0.193998	-5.06514	4.08101e-07	3.43036e-06	DCLRE1A
28.0696	2.46267	0.486276	5.06434	4.0982e-07	3.44108e-06	GATA2
120.559	1.8994	0.375054	5.06433	4.0983e-07	3.44108e-06	CELSR2
2342.81	-0.818386	0.161637	-5.0631	4.12487e-07	3.46147e-06	PNN
670.747	-0.669485	0.13228	-5.06113	4.16771e-07	3.49401e-06	CEBPZOS
113.899	0.925175	0.182801	5.06111	4.16827e-07	3.49401e-06	PUSL1
626.041	-0.56579	0.111851	-5.05841	4.22777e-07	3.54193e-06	WRN
9329.88	-0.606243	0.119864	-5.05777	4.24189e-07	3.55179e-06	HNRNPK
2254.45	-0.899516	0.177919	-5.05575	4.287e-07	3.58758e-06	HIST1H2AC
1281.81	-0.314331	0.0621947	-5.05399	4.32679e-07	3.61888e-06	SEC23IP
581.513	1.65725	0.32808	5.05135	4.38693e-07	3.66715e-06	HAPLN4
259.418	0.852915	0.168864	5.0509	4.39722e-07	3.67306e-06	SLC39A13
2195.63	-0.512642	0.101496	-5.05083	4.39884e-07	3.67306e-06	CCT7
978.026	-0.500107	0.0990492	-5.04907	4.43959e-07	3.70504e-06	SOAT1
216.048	1.41712	0.28071	5.04834	4.45656e-07	3.71716e-06	SCNN1D
352.594	0.686661	0.136092	5.04555	4.52228e-07	3.7699e-06	SELENOO
164.704	-1.67363	0.331755	-5.04477	4.54076e-07	3.78322e-06	HMMR
851.568	-0.448381	0.0888864	-5.04443	4.54878e-07	3.78781e-06	MRPL19
308.301	1.15403	0.228797	5.04391	4.56109e-07	3.79598e-06	FAM131A
933.242	0.811442	0.160891	5.04341	4.57308e-07	3.80387e-06	PTPRE
1183.19	1.06191	0.210572	5.043	4.58289e-07	3.80994e-06	DENND1A
329.512	1.20202	0.238439	5.04121	4.62607e-07	3.84373e-06	CNN2
539.677	1.22908	0.243848	5.04036	4.6466e-07	3.85866e-06	TNRC6C
26.9344	2.43998	0.484135	5.03988	4.65823e-07	3.86621e-06	BSN
942.866	-0.794382	0.157652	-5.03884	4.68357e-07	3.88511e-06	MTIF3
1261.97	-0.90815	0.180245	-5.03841	4.69405e-07	3.89167e-06	OSTC
249.303	-0.494936	0.098247	-5.03767	4.71242e-07	3.90476e-06	RAB28
314.139	1.75324	0.348091	5.03674	4.73517e-07	3.92048e-06	AVPI1
355.269	-0.633428	0.125763	-5.03669	4.73657e-07	3.92048e-06	ZCCHC17
173.819	1.42937	0.283875	5.03521	4.77319e-07	3.94863e-06	CD320
642.032	-1.36477	0.271067	-5.03479	4.78385e-07	3.95529e-06	PPP2R3A
1322.75	-0.806761	0.160246	-5.03451	4.79072e-07	3.95881e-06	AZI2
3210.24	-0.738971	0.146796	-5.03399	4.80369e-07	3.96737e-06	RPL28
2135.8	-0.514496	0.102224	-5.03301	4.82842e-07	3.98395e-06	PDHA1
526.295	1.06894	0.212387	5.03298	4.82903e-07	3.98395e-06	TAF1C
3161.67	-0.410022	0.0814803	-5.03216	4.84979e-07	3.9989e-06	YME1L1
489.46	-0.742023	0.147529	-5.02967	4.91316e-07	4.04894e-06	PDZD11
12624	-0.920923	0.183104	-5.02952	4.91715e-07	4.05003e-06	SAT1
248.256	-1.17748	0.234135	-5.02905	4.92906e-07	4.05763e-06	CCDC112
1104.86	1.22243	0.243273	5.02493	5.03612e-07	4.14206e-06	MAST4
169.283	1.03031	0.205041	5.02489	5.03709e-07	4.14206e-06	FAM219A
143.66	-0.871169	0.173396	-5.02415	5.05668e-07	4.15591e-06	POLR3F
618.341	-0.568445	0.113168	-5.02304	5.08605e-07	4.17779e-06	ZCCHC7
277.169	0.959993	0.191171	5.02165	5.123e-07	4.20585e-06	PRR14
1603.17	1.10777	0.220626	5.02104	5.13912e-07	4.21615e-06	RALGDS
1894.8	0.524267	0.104416	5.02097	5.14111e-07	4.21615e-06	RGP1
428.748	-0.648343	0.129141	-5.02044	5.15536e-07	4.22556e-06	CDC37L1
448.456	-0.781756	0.155746	-5.01943	5.18248e-07	4.24548e-06	ESF1
796.788	-0.502514	0.100118	-5.01919	5.18892e-07	4.24847e-06	FAM172A
1290.87	0.954018	0.190085	5.01891	5.19665e-07	4.2525e-06	IL4R
143.858	3.21153	0.639981	5.01816	5.21679e-07	4.26667e-06	NR1D1
131.039	-1.33408	0.265862	-5.01792	5.22328e-07	4.26967e-06	KCNJ2
1319.62	-0.630289	0.125621	-5.01737	5.23837e-07	4.2797e-06	ZNF280D
107.759	1.49513	0.298013	5.01698	5.24891e-07	4.286e-06	GPR63
297.627	0.837171	0.16688	5.01661	5.25902e-07	4.29194e-06	TBC1D10A
585.091	1.54014	0.307066	5.01567	5.28489e-07	4.31073e-06	BDKRB2
37.5845	2.09381	0.417625	5.01361	5.34195e-07	4.35492e-06	RTN4R
233.265	-0.782898	0.15618	-5.01279	5.36452e-07	4.37097e-06	NUP37
68.1839	1.40029	0.279393	5.01192	5.3889e-07	4.38847e-06	CELSR3
2127.45	-0.657741	0.131254	-5.01119	5.40946e-07	4.40285e-06	CCT8
440.835	-0.689036	0.137524	-5.01029	5.43479e-07	4.42109e-06	MRPL48
1218.88	0.797329	0.159142	5.01017	5.43831e-07	4.42158e-06	CASC3
506.616	-0.679064	0.135544	-5.00994	5.44482e-07	4.4245e-06	TOMM6
2509.16	0.550648	0.109925	5.00932	5.46215e-07	4.43621e-06	CDK5RAP3
1133.85	-0.423352	0.0845266	-5.0085	5.48552e-07	4.4528e-06	BMS1
2560.16	1.04782	0.209238	5.00778	5.50621e-07	4.46719e-06	ARID1A
474.131	-0.888766	0.177545	-5.00586	5.56126e-07	4.50944e-06	CDC26
683.583	-0.573722	0.114658	-5.00377	5.62207e-07	4.5557e-06	UEVLD
774.192	0.831751	0.166228	5.00369	5.62432e-07	4.5557e-06	RARA
296.43	0.749131	0.149808	5.00062	5.71457e-07	4.62633e-06	TXNRD2
559.175	0.954383	0.190945	4.99822	5.78626e-07	4.68186e-06	ASAP1
789.083	-0.730227	0.146121	-4.9974	5.81071e-07	4.69914e-06	UBXN2B
388.972	0.968858	0.193883	4.99713	5.81893e-07	4.70327e-06	ANKMY1
1388.74	-0.56058	0.112199	-4.99632	5.8435e-07	4.71899e-06	FAM8A1
430.999	-0.660109	0.13212	-4.99628	5.8446e-07	4.71899e-06	FOPNL
450.073	-1.7267	0.345628	-4.99582	5.85859e-07	4.72776e-06	HIST1H2BF
10218.3	0.916155	0.183404	4.99529	5.87473e-07	4.73826e-06	OGDH
493.748	-0.854967	0.171361	-4.98929	6.06026e-07	4.88393e-06	TACO1
794.122	0.880132	0.176408	4.98918	6.06372e-07	4.88393e-06	SIRT7
1896.39	1.78227	0.35723	4.98914	6.06501e-07	4.88393e-06	PIM1
108.991	1.21869	0.24436	4.98726	6.12421e-07	4.92898e-06	TRIM62
667.743	-1.08876	0.218314	-4.98711	6.1289e-07	4.93013e-06	SLF1
1249.4	-0.306837	0.0615283	-4.98692	6.13507e-07	4.93184e-06	EXOSC10
510.161	-0.685345	0.137431	-4.98684	6.13753e-07	4.93184e-06	MPHOSPH10
73.6415	1.90008	0.381036	4.98662	6.14445e-07	4.93478e-06	KCP
362.227	-1.07535	0.215657	-4.98642	6.15084e-07	4.93729e-06	ARHGEF38
614.907	1.71896	0.344829	4.98496	6.19754e-07	4.97215e-06	PLXNA3
3018.85	-0.504678	0.101247	-4.98463	6.20793e-07	4.97784e-06	ZFR
807.153	-0.547724	0.109924	-4.98275	6.26881e-07	5.02314e-06	ZBTB33
1055.79	-0.581776	0.11676	-4.98266	6.27163e-07	5.02314e-06	SUMO3
407.805	0.847854	0.170164	4.98257	6.27437e-07	5.02314e-06	PLA2G6
194.42	1.07127	0.215099	4.98036	6.34647e-07	5.07818e-06	ANKS3
245.082	-0.646765	0.12989	-4.97933	6.38034e-07	5.10258e-06	ALKBH1
3023.57	-0.7642	0.153484	-4.97903	6.39031e-07	5.10786e-06	COX6B1
158.019	2.37621	0.47731	4.97834	6.41305e-07	5.12301e-06	PDZD2
2110.32	-0.488179	0.0980622	-4.97825	6.41603e-07	5.12301e-06	FBXL3
389.372	-0.644124	0.129404	-4.97761	6.43755e-07	5.13749e-06	TMEM69
354.914	-0.581794	0.116966	-4.97406	6.55638e-07	5.22957e-06	ISY1
42.351	1.69261	0.340387	4.97261	6.60572e-07	5.26615e-06	AGER
291.249	-1.78151	0.358297	-4.97217	6.62085e-07	5.27543e-06	HIST1H2BJ
1913.43	-0.83215	0.167368	-4.97198	6.62721e-07	5.27773e-06	IGBP1
588.853	0.90537	0.182139	4.97078	6.66856e-07	5.30787e-06	SNX29
221.868	-0.779779	0.156884	-4.97042	6.68084e-07	5.31255e-06	IFT74
1435.35	-0.752543	0.151405	-4.9704	6.68146e-07	5.31255e-06	UPF2
1104.27	1.10584	0.222673	4.96621	6.82742e-07	5.42576e-06	RNPEPL1
398.425	-0.848291	0.17084	-4.96542	6.85522e-07	5.44499e-06	XPA
1110.64	-0.552065	0.111184	-4.96532	6.85884e-07	5.44501e-06	KLHL12
922.026	0.943565	0.190057	4.96464	6.88294e-07	5.46128e-06	DGKQ
697.141	-0.451261	0.0909021	-4.96425	6.89681e-07	5.46942e-06	FAM133B
157.268	1.59159	0.32065	4.96363	6.91866e-07	5.4817e-06	AL136295.5
8561.86	0.462989	0.0932766	4.96361	6.91953e-07	5.4817e-06	KMT2C
1089.19	-0.4847	0.0976983	-4.96119	7.00632e-07	5.54623e-06	USP1
5195.47	-0.907704	0.182963	-4.96113	7.0083e-07	5.54623e-06	KCTD3
154.759	0.940096	0.189511	4.96065	7.02559e-07	5.55701e-06	ABCB9
40.1749	2.02169	0.407646	4.95942	7.07041e-07	5.58954e-06	TTC34
515.329	-0.675888	0.136307	-4.95859	7.10071e-07	5.61056e-06	KYAT3
8745.17	1.15744	0.233455	4.95789	7.12643e-07	5.62795e-06	TLN1
425.815	0.682787	0.137736	4.95721	7.15138e-07	5.64471e-06	ARID3B
3914.02	0.674678	0.136141	4.95572	7.20636e-07	5.68514e-06	WASF2
922.365	-0.510324	0.103026	-4.95336	7.29423e-07	5.75147e-06	ZNF780A
301.551	-1.34605	0.271829	-4.95181	7.35274e-07	5.79459e-06	BBS12
6545.76	-0.295668	0.059711	-4.95164	7.35908e-07	5.79656e-06	ZNF207
207.664	0.860745	0.173834	4.95152	7.36358e-07	5.79709e-06	ARMC7
1512.73	-0.846613	0.170984	-4.95142	7.36755e-07	5.79721e-06	GPR89A
466.002	0.847943	0.171317	4.94955	7.43847e-07	5.84997e-06	SLC9A8
10766.8	-0.320586	0.064775	-4.94923	7.45075e-07	5.85659e-06	HNRNPH1
334.947	1.23366	0.249381	4.94688	7.54113e-07	5.92456e-06	ATAD3B
2164.57	-0.555855	0.112373	-4.94652	7.55509e-07	5.93245e-06	ABI1
474.635	-0.735967	0.148796	-4.94614	7.57013e-07	5.94118e-06	LAMTOR2
172.023	-0.739354	0.149524	-4.94472	7.62528e-07	5.98136e-06	TMEM60
827.451	-1.29731	0.262493	-4.94227	7.72196e-07	6.05407e-06	HEPACAM2
675.641	-0.680496	0.137789	-4.93869	7.86493e-07	6.16296e-06	FAM114A2
3028.8	-0.435526	0.0881953	-4.9382	7.88479e-07	6.17533e-06	RAD21
452.357	-0.977216	0.197911	-4.93764	7.90719e-07	6.18967e-06	FMO4
634.042	0.959652	0.194388	4.93678	7.94216e-07	6.21384e-06	PAK4
1137.01	-0.729944	0.147866	-4.93653	7.95242e-07	6.21865e-06	RRM1
2021.45	-0.747461	0.151424	-4.93622	7.96513e-07	6.22538e-06	TARS
467.464	-0.769619	0.155988	-4.93384	8.06301e-07	6.29841e-06	NDUFB6
540.205	0.894537	0.18131	4.93374	8.06689e-07	6.29841e-06	MFHAS1
18032.5	-0.609265	0.123516	-4.9327	8.1102e-07	6.32897e-06	RPL3
523.332	0.913576	0.185237	4.93193	8.14191e-07	6.35044e-06	SIN3B
81.7222	2.37225	0.481128	4.93061	8.19746e-07	6.38919e-06	NFATC1
48.3668	1.89276	0.383884	4.93055	8.20003e-07	6.38919e-06	PKMYT1
1156.46	0.872366	0.177038	4.92756	8.32642e-07	6.48352e-06	TBC1D9
4725.3	1.98035	0.401898	4.92748	8.32966e-07	6.48352e-06	COL6A3
240.738	0.959449	0.194723	4.92725	8.33939e-07	6.48776e-06	TUT1
359.972	1.32794	0.269544	4.92664	8.36558e-07	6.5048e-06	HR
2020.83	-0.649175	0.131801	-4.92543	8.41734e-07	6.54168e-06	ALCAM
387.886	-0.780064	0.158383	-4.92518	8.42814e-07	6.54672e-06	MSRB1
1847.48	-0.835927	0.169737	-4.92483	8.4435e-07	6.55529e-06	GPR89B
120.217	2.9211	0.593294	4.92353	8.49983e-07	6.59564e-06	PLK3
1453.9	-0.441615	0.0897032	-4.92307	8.51969e-07	6.60552e-06	WASHC5
1489.63	-0.592322	0.120316	-4.92303	8.52128e-07	6.60552e-06	ARL1
1098.03	-1.13773	0.231146	-4.92213	8.56061e-07	6.63261e-06	HIST1H2BD
454.783	-0.668743	0.135875	-4.92177	8.57672e-07	6.64169e-06	UPRT
467.128	1.53432	0.311799	4.92087	8.61618e-07	6.6666e-06	SDC3
622.338	-0.665174	0.135176	-4.92079	8.61971e-07	6.6666e-06	UXT
480.318	0.659253	0.133975	4.92073	8.62209e-07	6.6666e-06	ZNF76
476.377	-0.879497	0.178797	-4.91898	8.69983e-07	6.72328e-06	PLGRKT
615.819	0.607961	0.12367	4.91599	8.83348e-07	6.82309e-06	ARFRP1
668.784	-0.589232	0.119876	-4.91534	8.86264e-07	6.84212e-06	CCDC174
80.0985	1.53694	0.312703	4.915	8.87816e-07	6.85061e-06	NSG1
773.584	-1.21837	0.247903	-4.91468	8.89273e-07	6.85836e-06	AMACR
1279.53	-0.463026	0.0942237	-4.91411	8.91855e-07	6.87477e-06	FBXO21
4852.32	-0.441164	0.0897846	-4.91359	8.94257e-07	6.88978e-06	PPM1A
133.606	1.57714	0.321051	4.91242	8.99575e-07	6.92723e-06	ADSSL1
701.392	0.843067	0.171665	4.91112	9.05585e-07	6.96996e-06	AP5B1
427.828	0.525936	0.107095	4.91094	9.0641e-07	6.97278e-06	CIAO3
1432.3	-0.76801	0.156395	-4.91072	9.07438e-07	6.97714e-06	CHMP2A
2181.72	0.740551	0.150895	4.90773	9.21374e-07	7.0807e-06	KIAA1217
2389.65	0.757535	0.154365	4.90744	9.22737e-07	7.08758e-06	ZNF587
651.885	-0.520327	0.106031	-4.90733	9.23237e-07	7.08782e-06	MRPL27
1502.23	-0.499598	0.101913	-4.90218	9.47769e-07	7.27247e-06	AC118549.1
4713.83	0.504146	0.10285	4.90176	9.49808e-07	7.28443e-06	CHD4
160.861	-1.03482	0.211186	-4.90004	9.58186e-07	7.34496e-06	CDKN2C
1227.69	1.28114	0.261494	4.8993	9.61777e-07	7.36876e-06	PGGHG
1683.52	-0.445243	0.0908844	-4.899	9.63248e-07	7.3763e-06	EPB41L5
665.018	1.01636	0.207467	4.8989	9.63746e-07	7.37638e-06	CSK
876.414	-0.609213	0.124369	-4.89843	9.66068e-07	7.39042e-06	C18orf32
781.145	-0.823678	0.16816	-4.89817	9.67321e-07	7.39627e-06	SVIP
1798.72	-0.583112	0.119056	-4.89779	9.69228e-07	7.4061e-06	AGL
73.0496	1.85833	0.379428	4.89771	9.69585e-07	7.4061e-06	GPC1
167.284	1.24973	0.25525	4.8961	9.77583e-07	7.46343e-06	TMEM120B
252.802	1.63035	0.333084	4.89472	9.84443e-07	7.51202e-06	PIK3CD
161.233	-1.63753	0.334671	-4.89296	9.93282e-07	7.57565e-06	KIF20A
929.506	-0.625172	0.127804	-4.89163	1.00004e-06	7.62267e-06	MIS18BP1
3263.65	-0.777934	0.159036	-4.89155	1.00045e-06	7.62267e-06	DECR1
321.057	1.77873	0.363657	4.89123	1.00209e-06	7.63129e-06	HIP1
353.533	-0.784086	0.16031	-4.89107	1.00288e-06	7.63349e-06	SMIM30
943.353	0.508122	0.103906	4.89018	1.00741e-06	7.66413e-06	MAN1B1
446.374	0.762843	0.15601	4.88971	1.00983e-06	7.67863e-06	RABEP2
2766.53	1.83136	0.374568	4.88926	1.01215e-06	7.69247e-06	TNC
3358.19	0.325687	0.0666252	4.88835	1.01686e-06	7.72439e-06	CELF1
1037.52	-0.695668	0.142326	-4.88785	1.01945e-06	7.74015e-06	RSL24D1
2596.02	0.91096	0.186442	4.88601	1.02901e-06	7.80879e-06	FUS
2971.1	0.467143	0.0956193	4.88545	1.03194e-06	7.82712e-06	SETD5
2340.87	-0.448273	0.0918001	-4.88314	1.04408e-06	7.91529e-06	SLC25A46
4659.14	-0.668962	0.137001	-4.8829	1.04535e-06	7.92094e-06	PCYT1A
[truncated: 13,148 more rows]

## Sheet: Table S8
Table S8. Pathway enrichment analysis of the jejunum genes significantly and negatively associated with DPP9 (P-FDR < 1x10-7) using the Reactome gene sets
GroupID	Term	Description	Log(P-value)	Log(q-value)	InTerm_InList	Genes	Symbols
1_Member	R-HSA-156902	Peptide chain elongation	-100	-97.7042	71/89	1915,4736,6124,6125,6128,6129,6130,6132,6133,6134,6135,6136,6137,6138,6139,6141,6142,6143,6144,6146,6147,6152,6154,6155,6156,6157,6159,6160,6161,6164,6165,6166,6167,6168,6169,6170,6171,6173,6175,6181,6187,6188,6189,6191,6194,6201,6202,6204,6205,6206,6207,6208,6210,6218,6223,6224,6227,6228,6229,6230,6232,6233,6235,7311,9045,9349,11224,23521,25873,51065,200916	EEF1A1,RPL10A,RPL4,RPL5,RPL6,RPL7,RPL7A,RPL8,RPL9,RPL10,RPL11,RPL12,RPL13,RPL15,RPL17,RPL18,RPL18A,RPL19,RPL21,RPL22,RPL23A,RPL24,RPL26,RPL27,RPL30,RPL27A,RPL29,RPL31,RPL32,RPL34,RPL35A,RPL36AL,RPL37,RPL37A,RPL38,RPL39,RPL41,RPL36A,RPLP0,RPLP2,RPS2,RPS3,RPS3A,RPS4X,RPS6,RPS7,RPS8,RPS10,RPS11,RPS12,RPS13,RPS14,RPS15A,RPS17,RPS19,RPS20,RPS21,RPS23,RPS24,RPS25,RPS27,RPS27A,RPS29,UBA52,RPL14,RPL23,RP…
1_Member	R-HSA-156842	Eukaryotic Translation Elongation	-100	-97.7042	74/93	1915,1933,1936,1937,4736,6124,6125,6128,6129,6130,6132,6133,6134,6135,6136,6137,6138,6139,6141,6142,6143,6144,6146,6147,6152,6154,6155,6156,6157,6159,6160,6161,6164,6165,6166,6167,6168,6169,6170,6171,6173,6175,6181,6187,6188,6189,6191,6194,6201,6202,6204,6205,6206,6207,6208,6210,6218,6223,6224,6227,6228,6229,6230,6232,6233,6235,7311,9045,9349,11224,23521,25873,51065,200916	EEF1A1,EEF1B2,EEF1D,EEF1G,RPL10A,RPL4,RPL5,RPL6,RPL7,RPL7A,RPL8,RPL9,RPL10,RPL11,RPL12,RPL13,RPL15,RPL17,RPL18,RPL18A,RPL19,RPL21,RPL22,RPL23A,RPL24,RPL26,RPL27,RPL30,RPL27A,RPL29,RPL31,RPL32,RPL34,RPL35A,RPL36AL,RPL37,RPL37A,RPL38,RPL39,RPL41,RPL36A,RPLP0,RPLP2,RPS2,RPS3,RPS3A,RPS4X,RPS6,RPS7,RPS8,RPS10,RPS11,RPS12,RPS13,RPS14,RPS15A,RPS17,RPS19,RPS20,RPS21,RPS23,RPS24,RPS25,RPS27,RPS27A,RPS29,U…
1_Member	R-HSA-192823	Viral mRNA Translation	-100	-97.7042	70/89	4736,6124,6125,6128,6129,6130,6132,6133,6134,6135,6136,6137,6138,6139,6141,6142,6143,6144,6146,6147,6152,6154,6155,6156,6157,6159,6160,6161,6164,6165,6166,6167,6168,6169,6170,6171,6173,6175,6181,6187,6188,6189,6191,6194,6201,6202,6204,6205,6206,6207,6208,6210,6218,6223,6224,6227,6228,6229,6230,6232,6233,6235,7311,9045,9349,11224,23521,25873,51065,200916	RPL10A,RPL4,RPL5,RPL6,RPL7,RPL7A,RPL8,RPL9,RPL10,RPL11,RPL12,RPL13,RPL15,RPL17,RPL18,RPL18A,RPL19,RPL21,RPL22,RPL23A,RPL24,RPL26,RPL27,RPL30,RPL27A,RPL29,RPL31,RPL32,RPL34,RPL35A,RPL36AL,RPL37,RPL37A,RPL38,RPL39,RPL41,RPL36A,RPLP0,RPLP2,RPS2,RPS3,RPS3A,RPS4X,RPS6,RPS7,RPS8,RPS10,RPS11,RPS12,RPS13,RPS14,RPS15A,RPS17,RPS19,RPS20,RPS21,RPS23,RPS24,RPS25,RPS27,RPS27A,RPS29,UBA52,RPL14,RPL23,RPL35,RPL…
1_Member	R-HSA-2408557	Selenocysteine synthesis	-100	-97.7042	70/93	4736,6124,6125,6128,6129,6130,6132,6133,6134,6135,6136,6137,6138,6139,6141,6142,6143,6144,6146,6147,6152,6154,6155,6156,6157,6159,6160,6161,6164,6165,6166,6167,6168,6169,6170,6171,6173,6175,6181,6187,6188,6189,6191,6194,6201,6202,6204,6205,6206,6207,6208,6210,6218,6223,6224,6227,6228,6229,6230,6232,6233,6235,7311,9045,9349,11224,23521,25873,51065,200916	RPL10A,RPL4,RPL5,RPL6,RPL7,RPL7A,RPL8,RPL9,RPL10,RPL11,RPL12,RPL13,RPL15,RPL17,RPL18,RPL18A,RPL19,RPL21,RPL22,RPL23A,RPL24,RPL26,RPL27,RPL30,RPL27A,RPL29,RPL31,RPL32,RPL34,RPL35A,RPL36AL,RPL37,RPL37A,RPL38,RPL39,RPL41,RPL36A,RPLP0,RPLP2,RPS2,RPS3,RPS3A,RPS4X,RPS6,RPS7,RPS8,RPS10,RPS11,RPS12,RPS13,RPS14,RPS15A,RPS17,RPS19,RPS20,RPS21,RPS23,RPS24,RPS25,RPS27,RPS27A,RPS29,UBA52,RPL14,RPL23,RPL35,RPL…
1_Member	R-HSA-72764	Eukaryotic Translation Termination	-100	-97.7042	70/93	4736,6124,6125,6128,6129,6130,6132,6133,6134,6135,6136,6137,6138,6139,6141,6142,6143,6144,6146,6147,6152,6154,6155,6156,6157,6159,6160,6161,6164,6165,6166,6167,6168,6169,6170,6171,6173,6175,6181,6187,6188,6189,6191,6194,6201,6202,6204,6205,6206,6207,6208,6210,6218,6223,6224,6227,6228,6229,6230,6232,6233,6235,7311,9045,9349,11224,23521,25873,51065,200916	RPL10A,RPL4,RPL5,RPL6,RPL7,RPL7A,RPL8,RPL9,RPL10,RPL11,RPL12,RPL13,RPL15,RPL17,RPL18,RPL18A,RPL19,RPL21,RPL22,RPL23A,RPL24,RPL26,RPL27,RPL30,RPL27A,RPL29,RPL31,RPL32,RPL34,RPL35A,RPL36AL,RPL37,RPL37A,RPL38,RPL39,RPL41,RPL36A,RPLP0,RPLP2,RPS2,RPS3,RPS3A,RPS4X,RPS6,RPS7,RPS8,RPS10,RPS11,RPS12,RPS13,RPS14,RPS15A,RPS17,RPS19,RPS20,RPS21,RPS23,RPS24,RPS25,RPS27,RPS27A,RPS29,UBA52,RPL14,RPL23,RPL35,RPL…
1_Member	R-HSA-72689	Formation of a pool of free 40S subunits	-100	-97.7042	76/101	3646,4736,6124,6125,6128,6129,6130,6132,6133,6134,6135,6136,6137,6138,6139,6141,6142,6143,6144,6146,6147,6152,6154,6155,6156,6157,6159,6160,6161,6164,6165,6166,6167,6168,6169,6170,6171,6173,6175,6181,6187,6188,6189,6191,6194,6201,6202,6204,6205,6206,6207,6208,6210,6218,6223,6224,6227,6228,6229,6230,6232,6233,6235,7311,8664,8667,9045,9349,10480,11224,23521,25873,27335,51065,51386,200916	EIF3E,RPL10A,RPL4,RPL5,RPL6,RPL7,RPL7A,RPL8,RPL9,RPL10,RPL11,RPL12,RPL13,RPL15,RPL17,RPL18,RPL18A,RPL19,RPL21,RPL22,RPL23A,RPL24,RPL26,RPL27,RPL30,RPL27A,RPL29,RPL31,RPL32,RPL34,RPL35A,RPL36AL,RPL37,RPL37A,RPL38,RPL39,RPL41,RPL36A,RPLP0,RPLP2,RPS2,RPS3,RPS3A,RPS4X,RPS6,RPS7,RPS8,RPS10,RPS11,RPS12,RPS13,RPS14,RPS15A,RPS17,RPS19,RPS20,RPS21,RPS23,RPS24,RPS25,RPS27,RPS27A,RPS29,UBA52,EIF3D,EIF3H,RPL…
1_Member	R-HSA-975956	Nonsense Mediated Decay (NMD) independent of the Exon Junction Complex (EJC)	-100	-97.7042	70/95	4736,6124,6125,6128,6129,6130,6132,6133,6134,6135,6136,6137,6138,6139,6141,6142,6143,6144,6146,6147,6152,6154,6155,6156,6157,6159,6160,6161,6164,6165,6166,6167,6168,6169,6170,6171,6173,6175,6181,6187,6188,6189,6191,6194,6201,6202,6204,6205,6206,6207,6208,6210,6218,6223,6224,6227,6228,6229,6230,6232,6233,6235,7311,9045,9349,11224,23521,25873,51065,200916	RPL10A,RPL4,RPL5,RPL6,RPL7,RPL7A,RPL8,RPL9,RPL10,RPL11,RPL12,RPL13,RPL15,RPL17,RPL18,RPL18A,RPL19,RPL21,RPL22,RPL23A,RPL24,RPL26,RPL27,RPL30,RPL27A,RPL29,RPL31,RPL32,RPL34,RPL35A,RPL36AL,RPL37,RPL37A,RPL38,RPL39,RPL41,RPL36A,RPLP0,RPLP2,RPS2,RPS3,RPS3A,RPS4X,RPS6,RPS7,RPS8,RPS10,RPS11,RPS12,RPS13,RPS14,RPS15A,RPS17,RPS19,RPS20,RPS21,RPS23,RPS24,RPS25,RPS27,RPS27A,RPS29,UBA52,RPL14,RPL23,RPL35,RPL…
1_Member	R-HSA-72706	GTP hydrolysis and joining of the 60S ribosomal subunit	-100	-97.7042	78/112	1975,1983,3646,4736,6124,6125,6128,6129,6130,6132,6133,6134,6135,6136,6137,6138,6139,6141,6142,6143,6144,6146,6147,6152,6154,6155,6156,6157,6159,6160,6161,6164,6165,6166,6167,6168,6169,6170,6171,6173,6175,6181,6187,6188,6189,6191,6194,6201,6202,6204,6205,6206,6207,6208,6210,6218,6223,6224,6227,6228,6229,6230,6232,6233,6235,7311,8664,8667,9045,9349,10480,11224,23521,25873,27335,51065,51386,200916	EIF4B,EIF5,EIF3E,RPL10A,RPL4,RPL5,RPL6,RPL7,RPL7A,RPL8,RPL9,RPL10,RPL11,RPL12,RPL13,RPL15,RPL17,RPL18,RPL18A,RPL19,RPL21,RPL22,RPL23A,RPL24,RPL26,RPL27,RPL30,RPL27A,RPL29,RPL31,RPL32,RPL34,RPL35A,RPL36AL,RPL37,RPL37A,RPL38,RPL39,RPL41,RPL36A,RPLP0,RPLP2,RPS2,RPS3,RPS3A,RPS4X,RPS6,RPS7,RPS8,RPS10,RPS11,RPS12,RPS13,RPS14,RPS15A,RPS17,RPS19,RPS20,RPS21,RPS23,RPS24,RPS25,RPS27,RPS27A,RPS29,UBA52,EIF3…
1_Member	R-HSA-156827	L13a-mediated translational silencing of Ceruloplasmin expression	-100	-97.7042	77/111	1975,3646,4736,6124,6125,6128,6129,6130,6132,6133,6134,6135,6136,6137,6138,6139,6141,6142,6143,6144,6146,6147,6152,6154,6155,6156,6157,6159,6160,6161,6164,6165,6166,6167,6168,6169,6170,6171,6173,6175,6181,6187,6188,6189,6191,6194,6201,6202,6204,6205,6206,6207,6208,6210,6218,6223,6224,6227,6228,6229,6230,6232,6233,6235,7311,8664,8667,9045,9349,10480,11224,23521,25873,27335,51065,51386,200916	EIF4B,EIF3E,RPL10A,RPL4,RPL5,RPL6,RPL7,RPL7A,RPL8,RPL9,RPL10,RPL11,RPL12,RPL13,RPL15,RPL17,RPL18,RPL18A,RPL19,RPL21,RPL22,RPL23A,RPL24,RPL26,RPL27,RPL30,RPL27A,RPL29,RPL31,RPL32,RPL34,RPL35A,RPL36AL,RPL37,RPL37A,RPL38,RPL39,RPL41,RPL36A,RPLP0,RPLP2,RPS2,RPS3,RPS3A,RPS4X,RPS6,RPS7,RPS8,RPS10,RPS11,RPS12,RPS13,RPS14,RPS15A,RPS17,RPS19,RPS20,RPS21,RPS23,RPS24,RPS25,RPS27,RPS27A,RPS29,UBA52,EIF3D,EIF…
1_Member	R-HSA-72613	Eukaryotic Translation Initiation	-100	-97.7042	78/119	1975,1983,3646,4736,6124,6125,6128,6129,6130,6132,6133,6134,6135,6136,6137,6138,6139,6141,6142,6143,6144,6146,6147,6152,6154,6155,6156,6157,6159,6160,6161,6164,6165,6166,6167,6168,6169,6170,6171,6173,6175,6181,6187,6188,6189,6191,6194,6201,6202,6204,6205,6206,6207,6208,6210,6218,6223,6224,6227,6228,6229,6230,6232,6233,6235,7311,8664,8667,9045,9349,10480,11224,23521,25873,27335,51065,51386,200916	EIF4B,EIF5,EIF3E,RPL10A,RPL4,RPL5,RPL6,RPL7,RPL7A,RPL8,RPL9,RPL10,RPL11,RPL12,RPL13,RPL15,RPL17,RPL18,RPL18A,RPL19,RPL21,RPL22,RPL23A,RPL24,RPL26,RPL27,RPL30,RPL27A,RPL29,RPL31,RPL32,RPL34,RPL35A,RPL36AL,RPL37,RPL37A,RPL38,RPL39,RPL41,RPL36A,RPLP0,RPLP2,RPS2,RPS3,RPS3A,RPS4X,RPS6,RPS7,RPS8,RPS10,RPS11,RPS12,RPS13,RPS14,RPS15A,RPS17,RPS19,RPS20,RPS21,RPS23,RPS24,RPS25,RPS27,RPS27A,RPS29,UBA52,EIF3…
1_Member	R-HSA-72737	Cap-dependent Translation Initiation	-100	-97.7042	78/119	1975,1983,3646,4736,6124,6125,6128,6129,6130,6132,6133,6134,6135,6136,6137,6138,6139,6141,6142,6143,6144,6146,6147,6152,6154,6155,6156,6157,6159,6160,6161,6164,6165,6166,6167,6168,6169,6170,6171,6173,6175,6181,6187,6188,6189,6191,6194,6201,6202,6204,6205,6206,6207,6208,6210,6218,6223,6224,6227,6228,6229,6230,6232,6233,6235,7311,8664,8667,9045,9349,10480,11224,23521,25873,27335,51065,51386,200916	EIF4B,EIF5,EIF3E,RPL10A,RPL4,RPL5,RPL6,RPL7,RPL7A,RPL8,RPL9,RPL10,RPL11,RPL12,RPL13,RPL15,RPL17,RPL18,RPL18A,RPL19,RPL21,RPL22,RPL23A,RPL24,RPL26,RPL27,RPL30,RPL27A,RPL29,RPL31,RPL32,RPL34,RPL35A,RPL36AL,RPL37,RPL37A,RPL38,RPL39,RPL41,RPL36A,RPLP0,RPLP2,RPS2,RPS3,RPS3A,RPS4X,RPS6,RPS7,RPS8,RPS10,RPS11,RPS12,RPS13,RPS14,RPS15A,RPS17,RPS19,RPS20,RPS21,RPS23,RPS24,RPS25,RPS27,RPS27A,RPS29,UBA52,EIF3…
1_Member	R-HSA-72766	Translation	-100	-97.7042	102/291	1915,1933,1936,1937,1975,1983,3646,4736,6124,6125,6128,6129,6130,6132,6133,6134,6135,6136,6137,6138,6139,6141,6142,6143,6144,6146,6147,6152,6154,6155,6156,6157,6159,6160,6161,6164,6165,6166,6167,6168,6169,6170,6171,6173,6175,6181,6187,6188,6189,6191,6194,6201,6202,6204,6205,6206,6207,6208,6210,6218,6223,6224,6227,6228,6229,6230,6232,6233,6235,7311,8664,8667,9045,9349,9553,10240,10480,10884,11222,…	EEF1A1,EEF1B2,EEF1D,EEF1G,EIF4B,EIF5,EIF3E,RPL10A,RPL4,RPL5,RPL6,RPL7,RPL7A,RPL8,RPL9,RPL10,RPL11,RPL12,RPL13,RPL15,RPL17,RPL18,RPL18A,RPL19,RPL21,RPL22,RPL23A,RPL24,RPL26,RPL27,RPL30,RPL27A,RPL29,RPL31,RPL32,RPL34,RPL35A,RPL36AL,RPL37,RPL37A,RPL38,RPL39,RPL41,RPL36A,RPLP0,RPLP2,RPS2,RPS3,RPS3A,RPS4X,RPS6,RPS7,RPS8,RPS10,RPS11,RPS12,RPS13,RPS14,RPS15A,RPS17,RPS19,RPS20,RPS21,RPS23,RPS24,RPS25,RPS…
1_Member	R-HSA-9633012	Response of EIF2AK4 (GCN2) to amino acid deficiency	-96.869	-94.608	70/101	4736,6124,6125,6128,6129,6130,6132,6133,6134,6135,6136,6137,6138,6139,6141,6142,6143,6144,6146,6147,6152,6154,6155,6156,6157,6159,6160,6161,6164,6165,6166,6167,6168,6169,6170,6171,6173,6175,6181,6187,6188,6189,6191,6194,6201,6202,6204,6205,6206,6207,6208,6210,6218,6223,6224,6227,6228,6229,6230,6232,6233,6235,7311,9045,9349,11224,23521,25873,51065,200916	RPL10A,RPL4,RPL5,RPL6,RPL7,RPL7A,RPL8,RPL9,RPL10,RPL11,RPL12,RPL13,RPL15,RPL17,RPL18,RPL18A,RPL19,RPL21,RPL22,RPL23A,RPL24,RPL26,RPL27,RPL30,RPL27A,RPL29,RPL31,RPL32,RPL34,RPL35A,RPL36AL,RPL37,RPL37A,RPL38,RPL39,RPL41,RPL36A,RPLP0,RPLP2,RPS2,RPS3,RPS3A,RPS4X,RPS6,RPS7,RPS8,RPS10,RPS11,RPS12,RPS13,RPS14,RPS15A,RPS17,RPS19,RPS20,RPS21,RPS23,RPS24,RPS25,RPS27,RPS27A,RPS29,UBA52,RPL14,RPL23,RPL35,RPL…
1_Member	R-HSA-1799339	SRP-dependent cotranslational protein targeting to membrane	-93.8623	-91.6335	71/112	4736,6124,6125,6128,6129,6130,6132,6133,6134,6135,6136,6137,6138,6139,6141,6142,6143,6144,6146,6147,6152,6154,6155,6156,6157,6159,6160,6161,6164,6165,6166,6167,6168,6169,6170,6171,6173,6175,6181,6187,6188,6189,6191,6194,6201,6202,6204,6205,6206,6207,6208,6210,6218,6223,6224,6227,6228,6229,6230,6232,6233,6235,7311,9045,9349,11224,23471,23521,25873,51065,200916	RPL10A,RPL4,RPL5,RPL6,RPL7,RPL7A,RPL8,RPL9,RPL10,RPL11,RPL12,RPL13,RPL15,RPL17,RPL18,RPL18A,RPL19,RPL21,RPL22,RPL23A,RPL24,RPL26,RPL27,RPL30,RPL27A,RPL29,RPL31,RPL32,RPL34,RPL35A,RPL36AL,RPL37,RPL37A,RPL38,RPL39,RPL41,RPL36A,RPLP0,RPLP2,RPS2,RPS3,RPS3A,RPS4X,RPS6,RPS7,RPS8,RPS10,RPS11,RPS12,RPS13,RPS14,RPS15A,RPS17,RPS19,RPS20,RPS21,RPS23,RPS24,RPS25,RPS27,RPS27A,RPS29,UBA52,RPL14,RPL23,RPL35,TRA…
1_Member	R-HSA-8953854	Metabolism of RNA	-91.5182	-89.3193	129/673	988,1207,1479,1975,3183,4736,4904,5431,5685,5687,5689,5695,5700,6124,6125,6128,6129,6130,6132,6133,6134,6135,6136,6137,6138,6139,6141,6142,6143,6144,6146,6147,6152,6154,6155,6156,6157,6159,6160,6161,6164,6165,6166,6167,6168,6169,6170,6171,6173,6175,6181,6187,6188,6189,6191,6194,6201,6202,6204,6205,6206,6207,6208,6210,6218,6223,6224,6227,6228,6229,6230,6232,6233,6235,6418,6426,6430,6629,6633,6634,…	CDC5L,CLNS1A,CSTF3,EIF4B,HNRNPC,RPL10A,YBX1,POLR2B,PSMA4,PSMA6,PSMB1,PSMB7,PSMC1,RPL4,RPL5,RPL6,RPL7,RPL7A,RPL8,RPL9,RPL10,RPL11,RPL12,RPL13,RPL15,RPL17,RPL18,RPL18A,RPL19,RPL21,RPL22,RPL23A,RPL24,RPL26,RPL27,RPL30,RPL27A,RPL29,RPL31,RPL32,RPL34,RPL35A,RPL36AL,RPL37,RPL37A,RPL38,RPL39,RPL41,RPL36A,RPLP0,RPLP2,RPS2,RPS3,RPS3A,RPS4X,RPS6,RPS7,RPS8,RPS10,RPS11,RPS12,RPS13,RPS14,RPS15A,RPS17,RPS19,RP…
1_Member	R-HSA-927802	Nonsense-Mediated Decay (NMD)	-90.6396	-88.4951	70/115	4736,6124,6125,6128,6129,6130,6132,6133,6134,6135,6136,6137,6138,6139,6141,6142,6143,6144,6146,6147,6152,6154,6155,6156,6157,6159,6160,6161,6164,6165,6166,6167,6168,6169,6170,6171,6173,6175,6181,6187,6188,6189,6191,6194,6201,6202,6204,6205,6206,6207,6208,6210,6218,6223,6224,6227,6228,6229,6230,6232,6233,6235,7311,9045,9349,11224,23521,25873,51065,200916	RPL10A,RPL4,RPL5,RPL6,RPL7,RPL7A,RPL8,RPL9,RPL10,RPL11,RPL12,RPL13,RPL15,RPL17,RPL18,RPL18A,RPL19,RPL21,RPL22,RPL23A,RPL24,RPL26,RPL27,RPL30,RPL27A,RPL29,RPL31,RPL32,RPL34,RPL35A,RPL36AL,RPL37,RPL37A,RPL38,RPL39,RPL41,RPL36A,RPLP0,RPLP2,RPS2,RPS3,RPS3A,RPS4X,RPS6,RPS7,RPS8,RPS10,RPS11,RPS12,RPS13,RPS14,RPS15A,RPS17,RPS19,RPS20,RPS21,RPS23,RPS24,RPS25,RPS27,RPS27A,RPS29,UBA52,RPL14,RPL23,RPL35,RPL…
1_Member	R-HSA-975957	Nonsense Mediated Decay (NMD) enhanced by the Exon Junction Complex (EJC)	-90.6396	-88.4951	70/115	4736,6124,6125,6128,6129,6130,6132,6133,6134,6135,6136,6137,6138,6139,6141,6142,6143,6144,6146,6147,6152,6154,6155,6156,6157,6159,6160,6161,6164,6165,6166,6167,6168,6169,6170,6171,6173,6175,6181,6187,6188,6189,6191,6194,6201,6202,6204,6205,6206,6207,6208,6210,6218,6223,6224,6227,6228,6229,6230,6232,6233,6235,7311,9045,9349,11224,23521,25873,51065,200916	RPL10A,RPL4,RPL5,RPL6,RPL7,RPL7A,RPL8,RPL9,RPL10,RPL11,RPL12,RPL13,RPL15,RPL17,RPL18,RPL18A,RPL19,RPL21,RPL22,RPL23A,RPL24,RPL26,RPL27,RPL30,RPL27A,RPL29,RPL31,RPL32,RPL34,RPL35A,RPL36AL,RPL37,RPL37A,RPL38,RPL39,RPL41,RPL36A,RPLP0,RPLP2,RPS2,RPS3,RPS3A,RPS4X,RPS6,RPS7,RPS8,RPS10,RPS11,RPS12,RPS13,RPS14,RPS15A,RPS17,RPS19,RPS20,RPS21,RPS23,RPS24,RPS25,RPS27,RPS27A,RPS29,UBA52,RPL14,RPL23,RPL35,RPL…
1_Member	R-HSA-2408522	Selenoamino acid metabolism	-89.4726	-87.3529	70/118	4736,6124,6125,6128,6129,6130,6132,6133,6134,6135,6136,6137,6138,6139,6141,6142,6143,6144,6146,6147,6152,6154,6155,6156,6157,6159,6160,6161,6164,6165,6166,6167,6168,6169,6170,6171,6173,6175,6181,6187,6188,6189,6191,6194,6201,6202,6204,6205,6206,6207,6208,6210,6218,6223,6224,6227,6228,6229,6230,6232,6233,6235,7311,9045,9349,11224,23521,25873,51065,200916	RPL10A,RPL4,RPL5,RPL6,RPL7,RPL7A,RPL8,RPL9,RPL10,RPL11,RPL12,RPL13,RPL15,RPL17,RPL18,RPL18A,RPL19,RPL21,RPL22,RPL23A,RPL24,RPL26,RPL27,RPL30,RPL27A,RPL29,RPL31,RPL32,RPL34,RPL35A,RPL36AL,RPL37,RPL37A,RPL38,RPL39,RPL41,RPL36A,RPLP0,RPLP2,RPS2,RPS3,RPS3A,RPS4X,RPS6,RPS7,RPS8,RPS10,RPS11,RPS12,RPS13,RPS14,RPS15A,RPS17,RPS19,RPS20,RPS21,RPS23,RPS24,RPS25,RPS27,RPS27A,RPS29,UBA52,RPL14,RPL23,RPL35,RPL…
1_Member	R-HSA-168273	Influenza Viral RNA Transcription and Replication	-87.2978	-85.2016	72/135	4736,5431,6124,6125,6128,6129,6130,6132,6133,6134,6135,6136,6137,6138,6139,6141,6142,6143,6144,6146,6147,6152,6154,6155,6156,6157,6159,6160,6161,6164,6165,6166,6167,6168,6169,6170,6171,6173,6175,6181,6187,6188,6189,6191,6194,6201,6202,6204,6205,6206,6207,6208,6210,6218,6223,6224,6227,6228,6229,6230,6232,6233,6235,7175,7311,9045,9349,11224,23521,25873,51065,200916	RPL10A,POLR2B,RPL4,RPL5,RPL6,RPL7,RPL7A,RPL8,RPL9,RPL10,RPL11,RPL12,RPL13,RPL15,RPL17,RPL18,RPL18A,RPL19,RPL21,RPL22,RPL23A,RPL24,RPL26,RPL27,RPL30,RPL27A,RPL29,RPL31,RPL32,RPL34,RPL35A,RPL36AL,RPL37,RPL37A,RPL38,RPL39,RPL41,RPL36A,RPLP0,RPLP2,RPS2,RPS3,RPS3A,RPS4X,RPS6,RPS7,RPS8,RPS10,RPS11,RPS12,RPS13,RPS14,RPS15A,RPS17,RPS19,RPS20,RPS21,RPS23,RPS24,RPS25,RPS27,RPS27A,RPS29,TPR,UBA52,RPL14,RPL2…
1_Member	R-HSA-9010553	Regulation of expression of SLITs and ROBOs	-85.8962	-83.8223	77/171	4736,5685,5687,5689,5695,5700,6124,6125,6128,6129,6130,6132,6133,6134,6135,6136,6137,6138,6139,6141,6142,6143,6144,6146,6147,6152,6154,6155,6156,6157,6159,6160,6161,6164,6165,6166,6167,6168,6169,6170,6171,6173,6175,6181,6187,6188,6189,6191,6194,6201,6202,6204,6205,6206,6207,6208,6210,6218,6223,6224,6227,6228,6229,6230,6232,6233,6235,7311,7979,9045,9349,9978,11224,23521,25873,51065,200916	RPL10A,PSMA4,PSMA6,PSMB1,PSMB7,PSMC1,RPL4,RPL5,RPL6,RPL7,RPL7A,RPL8,RPL9,RPL10,RPL11,RPL12,RPL13,RPL15,RPL17,RPL18,RPL18A,RPL19,RPL21,RPL22,RPL23A,RPL24,RPL26,RPL27,RPL30,RPL27A,RPL29,RPL31,RPL32,RPL34,RPL35A,RPL36AL,RPL37,RPL37A,RPL38,RPL39,RPL41,RPL36A,RPLP0,RPLP2,RPS2,RPS3,RPS3A,RPS4X,RPS6,RPS7,RPS8,RPS10,RPS11,RPS12,RPS13,RPS14,RPS15A,RPS17,RPS19,RPS20,RPS21,RPS23,RPS24,RPS25,RPS27,RPS27A,RPS…
1_Member	R-HSA-168255	Influenza Infection	-82.9424	-80.8896	73/156	821,4736,5431,6124,6125,6128,6129,6130,6132,6133,6134,6135,6136,6137,6138,6139,6141,6142,6143,6144,6146,6147,6152,6154,6155,6156,6157,6159,6160,6161,6164,6165,6166,6167,6168,6169,6170,6171,6173,6175,6181,6187,6188,6189,6191,6194,6201,6202,6204,6205,6206,6207,6208,6210,6218,6223,6224,6227,6228,6229,6230,6232,6233,6235,7175,7311,9045,9349,11224,23521,25873,51065,200916	CANX,RPL10A,POLR2B,RPL4,RPL5,RPL6,RPL7,RPL7A,RPL8,RPL9,RPL10,RPL11,RPL12,RPL13,RPL15,RPL17,RPL18,RPL18A,RPL19,RPL21,RPL22,RPL23A,RPL24,RPL26,RPL27,RPL30,RPL27A,RPL29,RPL31,RPL32,RPL34,RPL35A,RPL36AL,RPL37,RPL37A,RPL38,RPL39,RPL41,RPL36A,RPLP0,RPLP2,RPS2,RPS3,RPS3A,RPS4X,RPS6,RPS7,RPS8,RPS10,RPS11,RPS12,RPS13,RPS14,RPS15A,RPS17,RPS19,RPS20,RPS21,RPS23,RPS24,RPS25,RPS27,RPS27A,RPS29,TPR,UBA52,RPL14…
1_Member	R-HSA-376176	Signaling by ROBO receptors	-78.9438	-76.9113	79/218	387,4690,4736,5685,5687,5689,5695,5700,6124,6125,6128,6129,6130,6132,6133,6134,6135,6136,6137,6138,6139,6141,6142,6143,6144,6146,6147,6152,6154,6155,6156,6157,6159,6160,6161,6164,6165,6166,6167,6168,6169,6170,6171,6173,6175,6181,6187,6188,6189,6191,6194,6201,6202,6204,6205,6206,6207,6208,6210,6218,6223,6224,6227,6228,6229,6230,6232,6233,6235,7311,7979,9045,9349,9978,11224,23521,25873,51065,200916	RHOA,NCK1,RPL10A,PSMA4,PSMA6,PSMB1,PSMB7,PSMC1,RPL4,RPL5,RPL6,RPL7,RPL7A,RPL8,RPL9,RPL10,RPL11,RPL12,RPL13,RPL15,RPL17,RPL18,RPL18A,RPL19,RPL21,RPL22,RPL23A,RPL24,RPL26,RPL27,RPL30,RPL27A,RPL29,RPL31,RPL32,RPL34,RPL35A,RPL36AL,RPL37,RPL37A,RPL38,RPL39,RPL41,RPL36A,RPLP0,RPLP2,RPS2,RPS3,RPS3A,RPS4X,RPS6,RPS7,RPS8,RPS10,RPS11,RPS12,RPS13,RPS14,RPS15A,RPS17,RPS19,RPS20,RPS21,RPS23,RPS24,RPS25,RPS27,…
1_Member	R-HSA-6791226	Major pathway of rRNA processing in the nucleolus and cytosol	-77.9177	-75.9045	74/184	4736,6124,6125,6128,6129,6130,6132,6133,6134,6135,6136,6137,6138,6139,6141,6142,6143,6144,6146,6147,6152,6154,6155,6156,6157,6159,6160,6161,6164,6165,6166,6167,6168,6169,6170,6171,6173,6175,6181,6187,6188,6189,6191,6194,6201,6202,6204,6205,6206,6207,6208,6210,6218,6223,6224,6227,6228,6229,6230,6232,6233,6235,7311,9045,9349,10438,11224,22803,23521,25873,51065,51077,84128,200916	RPL10A,RPL4,RPL5,RPL6,RPL7,RPL7A,RPL8,RPL9,RPL10,RPL11,RPL12,RPL13,RPL15,RPL17,RPL18,RPL18A,RPL19,RPL21,RPL22,RPL23A,RPL24,RPL26,RPL27,RPL30,RPL27A,RPL29,RPL31,RPL32,RPL34,RPL35A,RPL36AL,RPL37,RPL37A,RPL38,RPL39,RPL41,RPL36A,RPLP0,RPLP2,RPS2,RPS3,RPS3A,RPS4X,RPS6,RPS7,RPS8,RPS10,RPS11,RPS12,RPS13,RPS14,RPS15A,RPS17,RPS19,RPS20,RPS21,RPS23,RPS24,RPS25,RPS27,RPS27A,RPS29,UBA52,RPL14,RPL23,C1D,RPL35…
1_Member	R-HSA-8868773	rRNA processing in the nucleus and cytosol	-75.8374	-73.8427	74/194	4736,6124,6125,6128,6129,6130,6132,6133,6134,6135,6136,6137,6138,6139,6141,6142,6143,6144,6146,6147,6152,6154,6155,6156,6157,6159,6160,6161,6164,6165,6166,6167,6168,6169,6170,6171,6173,6175,6181,6187,6188,6189,6191,6194,6201,6202,6204,6205,6206,6207,6208,6210,6218,6223,6224,6227,6228,6229,6230,6232,6233,6235,7311,9045,9349,10438,11224,22803,23521,25873,51065,51077,84128,200916	RPL10A,RPL4,RPL5,RPL6,RPL7,RPL7A,RPL8,RPL9,RPL10,RPL11,RPL12,RPL13,RPL15,RPL17,RPL18,RPL18A,RPL19,RPL21,RPL22,RPL23A,RPL24,RPL26,RPL27,RPL30,RPL27A,RPL29,RPL31,RPL32,RPL34,RPL35A,RPL36AL,RPL37,RPL37A,RPL38,RPL39,RPL41,RPL36A,RPLP0,RPLP2,RPS2,RPS3,RPS3A,RPS4X,RPS6,RPS7,RPS8,RPS10,RPS11,RPS12,RPS13,RPS14,RPS15A,RPS17,RPS19,RPS20,RPS21,RPS23,RPS24,RPS25,RPS27,RPS27A,RPS29,UBA52,RPL14,RPL23,C1D,RPL35…
1_Member	R-HSA-72312	rRNA processing	-73.8946	-71.9176	74/204	4736,6124,6125,6128,6129,6130,6132,6133,6134,6135,6136,6137,6138,6139,6141,6142,6143,6144,6146,6147,6152,6154,6155,6156,6157,6159,6160,6161,6164,6165,6166,6167,6168,6169,6170,6171,6173,6175,6181,6187,6188,6189,6191,6194,6201,6202,6204,6205,6206,6207,6208,6210,6218,6223,6224,6227,6228,6229,6230,6232,6233,6235,7311,9045,9349,10438,11224,22803,23521,25873,51065,51077,84128,200916	RPL10A,RPL4,RPL5,RPL6,RPL7,RPL7A,RPL8,RPL9,RPL10,RPL11,RPL12,RPL13,RPL15,RPL17,RPL18,RPL18A,RPL19,RPL21,RPL22,RPL23A,RPL24,RPL26,RPL27,RPL30,RPL27A,RPL29,RPL31,RPL32,RPL34,RPL35A,RPL36AL,RPL37,RPL37A,RPL38,RPL39,RPL41,RPL36A,RPLP0,RPLP2,RPS2,RPS3,RPS3A,RPS4X,RPS6,RPS7,RPS8,RPS10,RPS11,RPS12,RPS13,RPS14,RPS15A,RPS17,RPS19,RPS20,RPS21,RPS23,RPS24,RPS25,RPS27,RPS27A,RPS29,UBA52,RPL14,RPL23,C1D,RPL35…
1_Member	R-HSA-2262752	Cellular responses to stress	-57.3913	-55.4313	93/584	1027,1915,3017,4683,4736,5685,5687,5689,5695,5700,5928,6118,6119,6124,6125,6128,6129,6130,6132,6133,6134,6135,6136,6137,6138,6139,6141,6142,6143,6144,6146,6147,6152,6154,6155,6156,6157,6159,6160,6161,6164,6165,6166,6167,6168,6169,6170,6171,6173,6175,6181,6187,6188,6189,6191,6194,6201,6202,6204,6205,6206,6207,6208,6210,6218,6223,6224,6227,6228,6229,6230,6232,6233,6235,6647,6767,7175,7311,7324,7979…	CDKN1B,EEF1A1,H2BC5,NBN,RPL10A,PSMA4,PSMA6,PSMB1,PSMB7,PSMC1,RBBP4,RPA2,RPA3,RPL4,RPL5,RPL6,RPL7,RPL7A,RPL8,RPL9,RPL10,RPL11,RPL12,RPL13,RPL15,RPL17,RPL18,RPL18A,RPL19,RPL21,RPL22,RPL23A,RPL24,RPL26,RPL27,RPL30,RPL27A,RPL29,RPL31,RPL32,RPL34,RPL35A,RPL36AL,RPL37,RPL37A,RPL38,RPL39,RPL41,RPL36A,RPLP0,RPLP2,RPS2,RPS3,RPS3A,RPS4X,RPS6,RPS7,RPS8,RPS10,RPS11,RPS12,RPS13,RPS14,RPS15A,RPS17,RPS19,RPS20,…
1_Member	R-HSA-71291	Metabolism of amino acids and derivatives	-57.1296	-55.186	78/374	4736,4946,5685,5687,5689,5695,5700,6124,6125,6128,6129,6130,6132,6133,6134,6135,6136,6137,6138,6139,6141,6142,6143,6144,6146,6147,6152,6154,6155,6156,6157,6159,6160,6161,6164,6165,6166,6167,6168,6169,6170,6171,6173,6175,6181,6187,6188,6189,6191,6194,6201,6202,6204,6205,6206,6207,6208,6210,6218,6223,6224,6227,6228,6229,6230,6232,6233,6235,7311,7979,9045,9349,11224,23521,25873,51065,51582,200916	RPL10A,OAZ1,PSMA4,PSMA6,PSMB1,PSMB7,PSMC1,RPL4,RPL5,RPL6,RPL7,RPL7A,RPL8,RPL9,RPL10,RPL11,RPL12,RPL13,RPL15,RPL17,RPL18,RPL18A,RPL19,RPL21,RPL22,RPL23A,RPL24,RPL26,RPL27,RPL30,RPL27A,RPL29,RPL31,RPL32,RPL34,RPL35A,RPL36AL,RPL37,RPL37A,RPL38,RPL39,RPL41,RPL36A,RPLP0,RPLP2,RPS2,RPS3,RPS3A,RPS4X,RPS6,RPS7,RPS8,RPS10,RPS11,RPS12,RPS13,RPS14,RPS15A,RPS17,RPS19,RPS20,RPS21,RPS23,RPS24,RPS25,RPS27,RPS27…
1_Member	R-HSA-8953897	Cellular responses to external stimuli	-56.4477	-54.52	93/598	1027,1915,3017,4683,4736,5685,5687,5689,5695,5700,5928,6118,6119,6124,6125,6128,6129,6130,6132,6133,6134,6135,6136,6137,6138,6139,6141,6142,6143,6144,6146,6147,6152,6154,6155,6156,6157,6159,6160,6161,6164,6165,6166,6167,6168,6169,6170,6171,6173,6175,6181,6187,6188,6189,6191,6194,6201,6202,6204,6205,6206,6207,6208,6210,6218,6223,6224,6227,6228,6229,6230,6232,6233,6235,6647,6767,7175,7311,7324,7979…	CDKN1B,EEF1A1,H2BC5,NBN,RPL10A,PSMA4,PSMA6,PSMB1,PSMB7,PSMC1,RBBP4,RPA2,RPA3,RPL4,RPL5,RPL6,RPL7,RPL7A,RPL8,RPL9,RPL10,RPL11,RPL12,RPL13,RPL15,RPL17,RPL18,RPL18A,RPL19,RPL21,RPL22,RPL23A,RPL24,RPL26,RPL27,RPL30,RPL27A,RPL29,RPL31,RPL32,RPL34,RPL35A,RPL36AL,RPL37,RPL37A,RPL38,RPL39,RPL41,RPL36A,RPLP0,RPLP2,RPS2,RPS3,RPS3A,RPS4X,RPS6,RPS7,RPS8,RPS10,RPS11,RPS12,RPS13,RPS14,RPS15A,RPS17,RPS19,RPS20,…
1_Member	R-HSA-422475	Axon guidance	-45.934	-44.0215	80/552	387,4690,4736,5685,5687,5689,5695,5700,6124,6125,6128,6129,6130,6132,6133,6134,6135,6136,6137,6138,6139,6141,6142,6143,6144,6146,6147,6152,6154,6155,6156,6157,6159,6160,6161,6164,6165,6166,6167,6168,6169,6170,6171,6173,6175,6181,6187,6188,6189,6191,6194,6201,6202,6204,6205,6206,6207,6208,6210,6218,6223,6224,6227,6228,6229,6230,6232,6233,6235,7311,7979,9045,9349,9978,10094,11224,23521,25873,51065,…	RHOA,NCK1,RPL10A,PSMA4,PSMA6,PSMB1,PSMB7,PSMC1,RPL4,RPL5,RPL6,RPL7,RPL7A,RPL8,RPL9,RPL10,RPL11,RPL12,RPL13,RPL15,RPL17,RPL18,RPL18A,RPL19,RPL21,RPL22,RPL23A,RPL24,RPL26,RPL27,RPL30,RPL27A,RPL29,RPL31,RPL32,RPL34,RPL35A,RPL36AL,RPL37,RPL37A,RPL38,RPL39,RPL41,RPL36A,RPLP0,RPLP2,RPS2,RPS3,RPS3A,RPS4X,RPS6,RPS7,RPS8,RPS10,RPS11,RPS12,RPS13,RPS14,RPS15A,RPS17,RPS19,RPS20,RPS21,RPS23,RPS24,RPS25,RPS27,…
1_Member	R-HSA-9675108	Nervous system development	-45.4437	-43.5459	81/577	387,3066,4690,4736,5685,5687,5689,5695,5700,6124,6125,6128,6129,6130,6132,6133,6134,6135,6136,6137,6138,6139,6141,6142,6143,6144,6146,6147,6152,6154,6155,6156,6157,6159,6160,6161,6164,6165,6166,6167,6168,6169,6170,6171,6173,6175,6181,6187,6188,6189,6191,6194,6201,6202,6204,6205,6206,6207,6208,6210,6218,6223,6224,6227,6228,6229,6230,6232,6233,6235,7311,7979,9045,9349,9978,10094,11224,23521,25873,5…	RHOA,HDAC2,NCK1,RPL10A,PSMA4,PSMA6,PSMB1,PSMB7,PSMC1,RPL4,RPL5,RPL6,RPL7,RPL7A,RPL8,RPL9,RPL10,RPL11,RPL12,RPL13,RPL15,RPL17,RPL18,RPL18A,RPL19,RPL21,RPL22,RPL23A,RPL24,RPL26,RPL27,RPL30,RPL27A,RPL29,RPL31,RPL32,RPL34,RPL35A,RPL36AL,RPL37,RPL37A,RPL38,RPL39,RPL41,RPL36A,RPLP0,RPLP2,RPS2,RPS3,RPS3A,RPS4X,RPS6,RPS7,RPS8,RPS10,RPS11,RPS12,RPS13,RPS14,RPS15A,RPS17,RPS19,RPS20,RPS21,RPS23,RPS24,RPS25,…
1_Member	R-HSA-72702	Ribosomal scanning and start codon recognition	-39.3877	-37.5041	32/58	1975,1983,3646,6187,6188,6189,6191,6194,6201,6202,6204,6205,6206,6207,6208,6210,6218,6223,6224,6227,6228,6229,6230,6232,6233,6235,8664,8667,10480,27335,51065,51386	EIF4B,EIF5,EIF3E,RPS2,RPS3,RPS3A,RPS4X,RPS6,RPS7,RPS8,RPS10,RPS11,RPS12,RPS13,RPS14,RPS15A,RPS17,RPS19,RPS20,RPS21,RPS23,RPS24,RPS25,RPS27,RPS27A,RPS29,EIF3D,EIF3H,EIF3M,EIF3K,RPS27L,EIF3L
1_Member	R-HSA-72695	Formation of the ternary complex, and subsequently, the 43S complex	-38.1408	-36.271	30/51	3646,6187,6188,6189,6191,6194,6201,6202,6204,6205,6206,6207,6208,6210,6218,6223,6224,6227,6228,6229,6230,6232,6233,6235,8664,8667,10480,27335,51065,51386	EIF3E,RPS2,RPS3,RPS3A,RPS4X,RPS6,RPS7,RPS8,RPS10,RPS11,RPS12,RPS13,RPS14,RPS15A,RPS17,RPS19,RPS20,RPS21,RPS23,RPS24,RPS25,RPS27,RPS27A,RPS29,EIF3D,EIF3H,EIF3M,EIF3K,RPS27L,EIF3L
1_Member	R-HSA-72649	Translation initiation complex formation	-37.5732	-35.7167	31/58	1975,3646,6187,6188,6189,6191,6194,6201,6202,6204,6205,6206,6207,6208,6210,6218,6223,6224,6227,6228,6229,6230,6232,6233,6235,8664,8667,10480,27335,51065,51386	EIF4B,EIF3E,RPS2,RPS3,RPS3A,RPS4X,RPS6,RPS7,RPS8,RPS10,RPS11,RPS12,RPS13,RPS14,RPS15A,RPS17,RPS19,RPS20,RPS21,RPS23,RPS24,RPS25,RPS27,RPS27A,RPS29,EIF3D,EIF3H,EIF3M,EIF3K,RPS27L,EIF3L
1_Member	R-HSA-72662	Activation of the mRNA upon binding of the cap-binding complex and eIFs, and subsequent binding to 43S	-37.257	-35.4136	31/59	1975,3646,6187,6188,6189,6191,6194,6201,6202,6204,6205,6206,6207,6208,6210,6218,6223,6224,6227,6228,6229,6230,6232,6233,6235,8664,8667,10480,27335,51065,51386	EIF4B,EIF3E,RPS2,RPS3,RPS3A,RPS4X,RPS6,RPS7,RPS8,RPS10,RPS11,RPS12,RPS13,RPS14,RPS15A,RPS17,RPS19,RPS20,RPS21,RPS23,RPS24,RPS25,RPS27,RPS27A,RPS29,EIF3D,EIF3H,EIF3M,EIF3K,RPS27L,EIF3L
2_Member	R-HSA-72203	Processing of Capped Intron-Containing Pre-mRNA	-21.9068	-20.0759	37/244	988,1479,3183,4904,5431,6426,6430,6629,6633,6634,6636,7175,9716,9879,10236,10772,11051,22826,23350,23398,23451,27258,27316,51340,51362,51639,51692,55660,55749,56259,57721,80145,81608,84324,84991,85313,85437	CDC5L,CSTF3,HNRNPC,YBX1,POLR2B,SRSF1,SRSF5,SNRPB2,SNRPD2,SNRPD3,SNRPF,TPR,AQR,DDX46,HNRNPR,SRSF10,NUDT21,DNAJC8,U2SURP,PPWD1,SF3B1,LSM3,RBMX,CRNKL1,CDC40,SF3B6,CPSF3,PRPF40A,CCAR1,CTNNBL1,METTL14,THOC7,FIP1L1,SARNP,RBM17,PPIL4,ZCRB1
2_Member	R-HSA-72172	mRNA Splicing	-21.4212	-19.6026	33/191	988,1479,3183,4904,5431,6426,6430,6629,6633,6634,6636,9716,9879,10236,10772,11051,22826,23350,23398,23451,27258,27316,51340,51362,51639,51692,55660,55749,56259,81608,84991,85313,85437	CDC5L,CSTF3,HNRNPC,YBX1,POLR2B,SRSF1,SRSF5,SNRPB2,SNRPD2,SNRPD3,SNRPF,AQR,DDX46,HNRNPR,SRSF10,NUDT21,DNAJC8,U2SURP,PPWD1,SF3B1,LSM3,RBMX,CRNKL1,CDC40,SF3B6,CPSF3,PRPF40A,CCAR1,CTNNBL1,FIP1L1,RBM17,PPIL4,ZCRB1
2_Member	R-HSA-72163	mRNA Splicing - Major Pathway	-20.9531	-19.1464	32/183	988,1479,3183,4904,5431,6426,6430,6629,6633,6634,6636,9716,9879,10236,10772,11051,22826,23350,23398,23451,27258,27316,51340,51362,51639,51692,55660,55749,56259,81608,84991,85313	CDC5L,CSTF3,HNRNPC,YBX1,POLR2B,SRSF1,SRSF5,SNRPB2,SNRPD2,SNRPD3,SNRPF,AQR,DDX46,HNRNPR,SRSF10,NUDT21,DNAJC8,U2SURP,PPWD1,SF3B1,LSM3,RBMX,CRNKL1,CDC40,SF3B6,CPSF3,PRPF40A,CCAR1,CTNNBL1,FIP1L1,RBM17,PPIL4
3_Member	R-HSA-1640170	Cell Cycle	-12.7021	-10.9089	46/692	1027,1719,3017,4683,4869,4999,5108,5431,5685,5687,5689,5695,5700,5884,5928,5981,6118,6119,6232,6233,6418,6500,6502,7112,7175,7311,7324,7341,7443,7444,7979,8364,8367,8697,9702,9978,10051,10735,11073,23595,25936,51053,79866,80097,80184,121441	CDKN1B,DHFR,H2BC5,NBN,NPM1,ORC2,PCM1,POLR2B,PSMA4,PSMA6,PSMB1,PSMB7,PSMC1,RAD17,RBBP4,RFC1,RPA2,RPA3,RPS27,RPS27A,SET,SKP1,SKP2,TMPO,TPR,UBA52,UBE2E1,SUMO1,VRK1,VRK2,SEM1,H4C3,H4C5,CDC23,CEP57,RBX1,SMC4,STAG2,TOPBP1,ORC3,NSL1,GMNN,BORA,MZT2B,CEP290,NEDD1
3_Member	R-HSA-69278	Cell Cycle, Mitotic	-12.6928	-10.9089	41/561	1027,1719,3017,4999,5108,5685,5687,5689,5695,5700,5928,5981,6118,6119,6232,6233,6418,6500,6502,7112,7175,7311,7324,7341,7443,7444,7979,8364,8367,8697,9702,9978,10051,10735,23595,25936,51053,79866,80097,80184,121441	CDKN1B,DHFR,H2BC5,ORC2,PCM1,PSMA4,PSMA6,PSMB1,PSMB7,PSMC1,RBBP4,RFC1,RPA2,RPA3,RPS27,RPS27A,SET,SKP1,SKP2,TMPO,TPR,UBA52,UBE2E1,SUMO1,VRK1,VRK2,SEM1,H4C3,H4C5,CDC23,CEP57,RBX1,SMC4,STAG2,ORC3,NSL1,GMNN,BORA,MZT2B,CEP290,NEDD1
4_Member	R-HSA-163200	Respiratory electron transport, ATP synthesis by chemiosmotic coupling, and heat production by uncoupling proteins.	-12.6223	-10.8494	20/124	517,521,522,1350,4694,4698,4707,4710,4714,4715,4716,4717,4726,4729,7381,9167,10476,10632,51300,55967	ATP5MC2,ATP5ME,ATP5PF,COX7C,NDUFA1,NDUFA5,NDUFB1,NDUFB4,NDUFB8,NDUFB9,NDUFB10,NDUFC1,NDUFS6,NDUFV2,UQCRB,COX7A2L,ATP5PD,ATP5MG,TIMMDC1,NDUFA12
5_Member	R-HSA-5419276	Mitochondrial translation termination	-12.2342	-10.4721	17/87	9553,10240,10884,11222,29074,29088,51263,51650,54460,55037,56945,60488,63931,64965,64983,65008,84340	MRPL33,MRPS31,MRPS30,MRPL3,MRPL18,MRPL15,MRPL30,MRPS33,MRPS21,PTCD3,MRPS22,MRPS35,MRPS14,MRPS9,MRPL32,MRPL1,GFM2
5_Member	R-HSA-5368287	Mitochondrial translation	-11.7373	-9.98558	17/93	9553,10240,10884,11222,29074,29088,51263,51650,54460,55037,56945,60488,63931,64965,64983,65008,84340	MRPL33,MRPS31,MRPS30,MRPL3,MRPL18,MRPL15,MRPL30,MRPS33,MRPS21,PTCD3,MRPS22,MRPS35,MRPS14,MRPS9,MRPL32,MRPL1,GFM2
3_Member	R-HSA-69306	DNA Replication	-11.3587	-9.6172	19/128	4999,5685,5687,5689,5695,5700,5981,6118,6119,6233,6500,6502,7311,7324,7979,8697,9978,23595,51053	ORC2,PSMA4,PSMA6,PSMB1,PSMB7,PSMC1,RFC1,RPA2,RPA3,RPS27A,SKP1,SKP2,UBA52,UBE2E1,SEM1,CDC23,RBX1,ORC3,GMNN
3_Member	R-HSA-69242	S Phase	-11.3191	-9.5876	21/162	1027,4999,5685,5687,5689,5695,5700,5928,5981,6118,6119,6233,6500,6502,7311,7324,7979,8697,9978,10735,23595	CDKN1B,ORC2,PSMA4,PSMA6,PSMB1,PSMB7,PSMC1,RBBP4,RFC1,RPA2,RPA3,RPS27A,SKP1,SKP2,UBA52,UBE2E1,SEM1,CDC23,RBX1,STAG2,ORC3
5_Member	R-HSA-5368286	Mitochondrial translation initiation	-11.1258	-9.41361	16/87	9553,10240,10884,11222,29074,29088,51263,51650,54460,55037,56945,60488,63931,64965,64983,65008	MRPL33,MRPS31,MRPS30,MRPL3,MRPL18,MRPL15,MRPL30,MRPS33,MRPS21,PTCD3,MRPS22,MRPS35,MRPS14,MRPS9,MRPL32,MRPL1
5_Member	R-HSA-5389840	Mitochondrial translation elongation	-11.1258	-9.41361	16/87	9553,10240,10884,11222,29074,29088,51263,51650,54460,55037,56945,60488,63931,64965,64983,65008	MRPL33,MRPS31,MRPS30,MRPL3,MRPL18,MRPL15,MRPL30,MRPS33,MRPS21,PTCD3,MRPS22,MRPS35,MRPS14,MRPS9,MRPL32,MRPL1
3_Member	R-HSA-69239	Synthesis of DNA	-10.8725	-9.16971	18/120	4999,5685,5687,5689,5695,5700,5981,6118,6119,6233,6500,6502,7311,7324,7979,8697,9978,23595	ORC2,PSMA4,PSMA6,PSMB1,PSMB7,PSMC1,RFC1,RPA2,RPA3,RPS27A,SKP1,SKP2,UBA52,UBE2E1,SEM1,CDC23,RBX1,ORC3
3_Member	R-HSA-69206	G1/S Transition	-10.219	-8.52527	18/131	1027,1719,4999,5685,5687,5689,5695,5700,5928,6118,6119,6233,6500,6502,7311,7979,23595,51053	CDKN1B,DHFR,ORC2,PSMA4,PSMA6,PSMB1,PSMB7,PSMC1,RBBP4,RPA2,RPA3,RPS27A,SKP1,SKP2,UBA52,SEM1,ORC3,GMNN
4_Member	R-HSA-1428517	The citric acid (TCA) cycle and respiratory electron transport	-9.8041	-8.11937	20/175	517,521,522,1350,4694,4698,4707,4710,4714,4715,4716,4717,4726,4729,7381,9167,10476,10632,51300,55967	ATP5MC2,ATP5ME,ATP5PF,COX7C,NDUFA1,NDUFA5,NDUFB1,NDUFB4,NDUFB8,NDUFB9,NDUFB10,NDUFC1,NDUFS6,NDUFV2,UQCRB,COX7A2L,ATP5PD,ATP5MG,TIMMDC1,NDUFA12
3_Member	R-HSA-69052	Switching of origins to a post-replicative state	-9.76168	-8.08572	15/91	4999,5685,5687,5689,5695,5700,6233,6500,6502,7311,7324,7979,8697,9978,23595	ORC2,PSMA4,PSMA6,PSMB1,PSMB7,PSMC1,RPS27A,SKP1,SKP2,UBA52,UBE2E1,SEM1,CDC23,RBX1,ORC3
4_Member	R-HSA-6799198	Complex I biogenesis	-9.40609	-7.73873	12/55	4694,4698,4707,4710,4714,4715,4716,4717,4726,4729,51300,55967	NDUFA1,NDUFA5,NDUFB1,NDUFB4,NDUFB8,NDUFB9,NDUFB10,NDUFC1,NDUFS6,NDUFV2,TIMMDC1,NDUFA12
3_Member	R-HSA-453279	Mitotic G1 phase and G1/S transition	-9.28193	-7.623	18/149	1027,1719,4999,5685,5687,5689,5695,5700,5928,6118,6119,6233,6500,6502,7311,7979,23595,51053	CDKN1B,DHFR,ORC2,PSMA4,PSMA6,PSMB1,PSMB7,PSMC1,RBBP4,RPA2,RPA3,RPS27A,SKP1,SKP2,UBA52,SEM1,ORC3,GMNN
3_Member	R-HSA-69481	G2/M Checkpoints	-9.26714	-7.61648	19/168	3017,4683,4999,5685,5687,5689,5695,5700,5884,6118,6119,6233,7311,7341,7979,8364,8367,11073,23595	H2BC5,NBN,ORC2,PSMA4,PSMA6,PSMB1,PSMB7,PSMC1,RAD17,RPA2,RPA3,RPS27A,UBA52,SUMO1,SEM1,H4C3,H4C5,TOPBP1,ORC3
4_Member	R-HSA-611105	Respiratory electron transport	-9.16485	-7.52231	15/100	1350,4694,4698,4707,4710,4714,4715,4716,4717,4726,4729,7381,9167,51300,55967	COX7C,NDUFA1,NDUFA5,NDUFB1,NDUFB4,NDUFB8,NDUFB9,NDUFB10,NDUFC1,NDUFS6,NDUFV2,UQCRB,COX7A2L,TIMMDC1,NDUFA12
3_Member	R-HSA-68949	Orc1 removal from chromatin	-9.13043	-7.49586	13/71	4999,5685,5687,5689,5695,5700,6233,6500,6502,7311,7979,9978,23595	ORC2,PSMA4,PSMA6,PSMB1,PSMB7,PSMC1,RPS27A,SKP1,SKP2,UBA52,SEM1,RBX1,ORC3
3_Member	R-HSA-69620	Cell Cycle Checkpoints	-8.59856	-6.97181	24/294	1027,3017,4683,4999,5685,5687,5689,5695,5700,5884,6118,6119,6232,6233,7311,7324,7341,7979,8364,8367,8697,11073,23595,25936	CDKN1B,H2BC5,NBN,ORC2,PSMA4,PSMA6,PSMB1,PSMB7,PSMC1,RAD17,RPA2,RPA3,RPS27,RPS27A,UBA52,UBE2E1,SUMO1,SEM1,H4C3,H4C5,CDC23,TOPBP1,ORC3,NSL1
3_Member	R-HSA-162906	HIV Infection	-8.32577	-6.70671	21/234	904,4869,5431,5685,5687,5689,5695,5700,6233,6500,6749,6827,7175,7311,7520,7979,8065,9978,11168,11198,137492	CCNT1,NPM1,POLR2B,PSMA4,PSMA6,PSMB1,PSMB7,PSMC1,RPS27A,SKP1,SSRP1,SUPT4H1,TPR,UBA52,XRCC5,SEM1,CUL5,RBX1,PSIP1,SUPT16H,VPS37A
3_Member	R-HSA-69002	DNA Replication Pre-Initiation	-8.13091	-6.5194	13/85	4999,5685,5687,5689,5695,5700,6118,6119,6233,7311,7979,23595,51053	ORC2,PSMA4,PSMA6,PSMB1,PSMB7,PSMC1,RPA2,RPA3,RPS27A,UBA52,SEM1,ORC3,GMNN
3_Member	R-HSA-68886	M Phase	-8.00717	-6.40309	28/418	3017,5108,5685,5687,5689,5695,5700,6232,6233,6418,7112,7175,7311,7324,7341,7443,7444,7979,8364,8367,8697,9702,10051,10735,25936,80097,80184,121441	H2BC5,PCM1,PSMA4,PSMA6,PSMB1,PSMB7,PSMC1,RPS27,RPS27A,SET,TMPO,TPR,UBA52,UBE2E1,SUMO1,VRK1,VRK2,SEM1,H4C3,H4C5,CDC23,CEP57,SMC4,STAG2,NSL1,MZT2B,CEP290,NEDD1
3_Member	R-HSA-68827	CDT1 association with the CDC6:ORC:origin complex	-7.90491	-6.30813	11/59	4999,5685,5687,5689,5695,5700,6233,7311,7979,23595,51053	ORC2,PSMA4,PSMA6,PSMB1,PSMB7,PSMC1,RPS27A,UBA52,SEM1,ORC3,GMNN
3_Member	R-HSA-187577	SCF(Skp2)-mediated degradation of p27/p21	-7.82437	-6.23477	11/60	1027,5685,5687,5689,5695,5700,6233,6500,6502,7311,7979	CDKN1B,PSMA4,PSMA6,PSMB1,PSMB7,PSMC1,RPS27A,SKP1,SKP2,UBA52,SEM1
3_Member	R-HSA-162909	Host Interactions of HIV factors	-7.56632	-5.98378	15/130	904,4869,5685,5687,5689,5695,5700,6233,6500,7175,7311,7979,8065,9978,11168	CCNT1,NPM1,PSMA4,PSMA6,PSMB1,PSMB7,PSMC1,RPS27A,SKP1,TPR,UBA52,SEM1,CUL5,RBX1,PSIP1
6_Member	R-HSA-73856	RNA Polymerase II Transcription Termination	-7.30223	-5.72664	11/67	1479,6426,6430,6634,6636,11051,51362,51692,80145,81608,84324	CSTF3,SRSF1,SRSF5,SNRPD3,SNRPF,NUDT21,CDC40,CPSF3,THOC7,FIP1L1,SARNP
3_Member	R-HSA-69202	Cyclin E associated events during G1/S transition	-7.27085	-5.7021	12/83	1027,5685,5687,5689,5695,5700,5928,6233,6500,6502,7311,7979	CDKN1B,PSMA4,PSMA6,PSMB1,PSMB7,PSMC1,RBBP4,RPS27A,SKP1,SKP2,UBA52,SEM1
3_Member	R-HSA-68867	Assembly of the pre-replicative complex	-7.233	-5.67098	11/68	4999,5685,5687,5689,5695,5700,6233,7311,7979,23595,51053	ORC2,PSMA4,PSMA6,PSMB1,PSMB7,PSMC1,RPS27A,UBA52,SEM1,ORC3,GMNN
3_Member	R-HSA-180585	Vif-mediated degradation of APOBEC3G	-7.21008	-5.66765	10/54	5685,5687,5689,5695,5700,6233,7311,7979,8065,9978	PSMA4,PSMA6,PSMB1,PSMB7,PSMC1,RPS27A,UBA52,SEM1,CUL5,RBX1
3_Member	R-HSA-8854050	FBXL7 down-regulates AURKA during mitotic entry and in early mitosis	-7.21008	-5.66765	10/54	5685,5687,5689,5695,5700,6233,6500,7311,7979,9978	PSMA4,PSMA6,PSMB1,PSMB7,PSMC1,RPS27A,SKP1,UBA52,SEM1,RBX1
3_Member	R-HSA-9604323	Negative regulation of NOTCH4 signaling	-7.21008	-5.66765	10/54	5685,5687,5689,5695,5700,6233,6500,7311,7979,9978	PSMA4,PSMA6,PSMB1,PSMB7,PSMC1,RPS27A,SKP1,UBA52,SEM1,RBX1
3_Member	R-HSA-69656	Cyclin A:Cdk2-associated events at S phase entry	-7.15269	-5.61661	12/85	1027,5685,5687,5689,5695,5700,5928,6233,6500,6502,7311,7979	CDKN1B,PSMA4,PSMA6,PSMB1,PSMB7,PSMC1,RBBP4,RPS27A,SKP1,SKP2,UBA52,SEM1
3_Member	R-HSA-174143	APC/C-mediated degradation of cell cycle proteins	-6.98162	-5.45795	12/88	5685,5687,5689,5695,5700,6233,6500,6502,7311,7324,7979,8697	PSMA4,PSMA6,PSMB1,PSMB7,PSMC1,RPS27A,SKP1,SKP2,UBA52,UBE2E1,SEM1,CDC23
3_Member	R-HSA-453276	Regulation of mitotic cell cycle	-6.98162	-5.45795	12/88	5685,5687,5689,5695,5700,6233,6500,6502,7311,7324,7979,8697	PSMA4,PSMA6,PSMB1,PSMB7,PSMC1,RPS27A,SKP1,SKP2,UBA52,UBE2E1,SEM1,CDC23
3_Member	R-HSA-8939902	Regulation of RUNX2 expression and activity	-6.90431	-5.38671	11/73	5685,5687,5689,5695,5700,6233,6500,6502,7311,7979,9978	PSMA4,PSMA6,PSMB1,PSMB7,PSMC1,RPS27A,SKP1,SKP2,UBA52,SEM1,RBX1
3_Member	R-HSA-174178	APC/C:Cdh1 mediated degradation of Cdc20 and other APC/C:Cdh1 targeted proteins in late mitosis/early G1	-6.84182	-5.33021	11/74	5685,5687,5689,5695,5700,6233,6502,7311,7324,7979,8697	PSMA4,PSMA6,PSMB1,PSMB7,PSMC1,RPS27A,SKP2,UBA52,UBE2E1,SEM1,CDC23
3_Member	R-HSA-5676590	NIK-->noncanonical NF-kB signaling	-6.82767	-5.32197	10/59	5685,5687,5689,5695,5700,6233,6500,7311,7979,9039	PSMA4,PSMA6,PSMB1,PSMB7,PSMC1,RPS27A,SKP1,UBA52,SEM1,UBA3
3_Member	R-HSA-5607761	Dectin-1 mediated noncanonical NF-kB signaling	-6.75584	-5.27301	10/60	5685,5687,5689,5695,5700,6233,6500,7311,7979,9039	PSMA4,PSMA6,PSMB1,PSMB7,PSMC1,RPS27A,SKP1,UBA52,SEM1,UBA3
3_Member	R-HSA-5610780	Degradation of GLI1 by the proteasome	-6.75584	-5.27301	10/60	5685,5687,5689,5695,5700,6233,6500,7311,7979,9978	PSMA4,PSMA6,PSMB1,PSMB7,PSMC1,RPS27A,SKP1,UBA52,SEM1,RBX1
3_Member	R-HSA-5610783	Degradation of GLI2 by the proteasome	-6.75584	-5.27301	10/60	5685,5687,5689,5695,5700,6233,6500,7311,7979,9978	PSMA4,PSMA6,PSMB1,PSMB7,PSMC1,RPS27A,SKP1,UBA52,SEM1,RBX1
3_Member	R-HSA-5610785	GLI3 is processed to GLI3R by the proteasome	-6.75584	-5.27301	10/60	5685,5687,5689,5695,5700,6233,6500,7311,7979,9978	PSMA4,PSMA6,PSMB1,PSMB7,PSMC1,RPS27A,SKP1,UBA52,SEM1,RBX1
3_Member	R-HSA-69275	G2/M Transition	-6.64555	-5.16825	17/196	5108,5685,5687,5689,5695,5700,5928,6233,6500,7311,7979,9702,9978,79866,80097,80184,121441	PCM1,PSMA4,PSMA6,PSMB1,PSMB7,PSMC1,RBBP4,RPS27A,SKP1,UBA52,SEM1,CEP57,RBX1,BORA,MZT2B,CEP290,NEDD1
3_Member	R-HSA-453274	Mitotic G2-G2/M phases	-6.58246	-5.11062	17/198	5108,5685,5687,5689,5695,5700,5928,6233,6500,7311,7979,9702,9978,79866,80097,80184,121441	PCM1,PSMA4,PSMA6,PSMB1,PSMB7,PSMC1,RBBP4,RPS27A,SKP1,UBA52,SEM1,CEP57,RBX1,BORA,MZT2B,CEP290,NEDD1
3_Member	R-HSA-174084	Autodegradation of Cdh1 by Cdh1:APC/C	-6.48226	-5.01581	10/64	5685,5687,5689,5695,5700,6233,7311,7324,7979,8697	PSMA4,PSMA6,PSMB1,PSMB7,PSMC1,RPS27A,UBA52,UBE2E1,SEM1,CDC23
7_Member	R-HSA-5693607	Processing of DNA double-strand break ends	-6.45879	-4.99768	12/98	3017,4683,5884,6118,6119,6233,6613,7311,7341,8364,8367,11073	H2BC5,NBN,RAD17,RPA2,RPA3,RPS27A,SUMO2,UBA52,SUMO1,H4C3,H4C5,TOPBP1
3_Member	R-HSA-176408	Regulation of APC/C activators between G1/S and early anaphase	-6.43112	-4.97526	11/81	5685,5687,5689,5695,5700,6233,6500,7311,7324,7979,8697	PSMA4,PSMA6,PSMB1,PSMB7,PSMC1,RPS27A,SKP1,UBA52,UBE2E1,SEM1,CDC23
3_Member	R-HSA-195253	Degradation of beta-catenin by the destruction complex	-6.32161	-4.87095	11/83	5685,5687,5689,5695,5700,6233,6500,7311,7979,9978,23401	PSMA4,PSMA6,PSMB1,PSMB7,PSMC1,RPS27A,SKP1,UBA52,SEM1,RBX1,FRAT2
3_Member	R-HSA-180534	Vpu mediated degradation of CD4	-6.28304	-4.84261	9/52	5685,5687,5689,5695,5700,6233,6500,7311,7979	PSMA4,PSMA6,PSMB1,PSMB7,PSMC1,RPS27A,SKP1,UBA52,SEM1
8_Member	R-HSA-72165	mRNA Splicing - Minor Pathway	-6.28304	-4.84261	9/52	4904,5431,6426,6633,6634,6636,23451,51639,85437	YBX1,POLR2B,SRSF1,SNRPD2,SNRPD3,SNRPF,SF3B1,SF3B6,ZCRB1
3_Member	R-HSA-174154	APC/C:Cdc20 mediated degradation of Securin	-6.22846	-4.79305	10/68	5685,5687,5689,5695,5700,6233,7311,7324,7979,8697	PSMA4,PSMA6,PSMB1,PSMB7,PSMC1,RPS27A,UBA52,UBE2E1,SEM1,CDC23
3_Member	R-HSA-174113	SCF-beta-TrCP mediated degradation of Emi1	-6.0673	-4.63685	9/55	5685,5687,5689,5695,5700,6233,6500,7311,7979	PSMA4,PSMA6,PSMB1,PSMB7,PSMC1,RPS27A,SKP1,UBA52,SEM1
3_Member	R-HSA-174184	Cdc20:Phospho-APC/C mediated degradation of Cyclin A	-5.93539	-4.51526	10/73	5685,5687,5689,5695,5700,6233,7311,7324,7979,8697	PSMA4,PSMA6,PSMB1,PSMB7,PSMC1,RPS27A,UBA52,UBE2E1,SEM1,CDC23
3_Member	R-HSA-69017	CDK-mediated phosphorylation and removal of Cdc6	-5.93539	-4.51526	10/73	5685,5687,5689,5695,5700,6233,7311,7324,7979,8697	PSMA4,PSMA6,PSMB1,PSMB7,PSMC1,RPS27A,UBA52,UBE2E1,SEM1,CDC23
3_Member	R-HSA-4641258	Degradation of DVL	-5.93115	-4.51526	9/57	5685,5687,5689,5695,5700,6233,7311,7979,9978	PSMA4,PSMA6,PSMB1,PSMB7,PSMC1,RPS27A,UBA52,SEM1,RBX1
3_Member	R-HSA-179419	APC:Cdc20 mediated degradation of cell cycle proteins prior to satisfation of the cell cycle checkpoint	-5.87968	-4.46854	10/74	5685,5687,5689,5695,5700,6233,7311,7324,7979,8697	PSMA4,PSMA6,PSMB1,PSMB7,PSMC1,RPS27A,UBA52,UBE2E1,SEM1,CDC23
6_Member	R-HSA-72187	mRNA 3'-end processing	-5.8652	-4.45875	9/58	1479,6426,6430,11051,51362,51692,80145,81608,84324	CSTF3,SRSF1,SRSF5,NUDT21,CDC40,CPSF3,THOC7,FIP1L1,SARNP
7_Member	R-HSA-5693567	HDR through Homologous Recombination (HRR) or Single Strand Annealing (SSA)	-5.84238	-4.44058	13/132	3017,4683,5884,5981,6118,6119,6233,6613,7311,7341,8364,8367,11073	H2BC5,NBN,RAD17,RFC1,RPA2,RPA3,RPS27A,SUMO2,UBA52,SUMO1,H4C3,H4C5,TOPBP1
3_Member	R-HSA-176409	APC/C:Cdc20 mediated degradation of mitotic proteins	-5.77094	-4.37374	10/76	5685,5687,5689,5695,5700,6233,7311,7324,7979,8697	PSMA4,PSMA6,PSMB1,PSMB7,PSMC1,RPS27A,UBA52,UBE2E1,SEM1,CDC23
3_Member	R-HSA-176814	Activation of APC/C and APC/C:Cdc20 mediated degradation of mitotic proteins	-5.71787	-4.32521	10/77	5685,5687,5689,5695,5700,6233,7311,7324,7979,8697	PSMA4,PSMA6,PSMB1,PSMB7,PSMC1,RPS27A,UBA52,UBE2E1,SEM1,CDC23
7_Member	R-HSA-3700989	Transcriptional Regulation by TP53	-5.67755	-4.28939	22/364	900,904,1027,1350,3066,4683,4869,5431,5728,5876,5884,5928,6118,6119,6233,6749,6827,7311,9167,11073,11198,147923	CCNG1,CCNT1,CDKN1B,COX7C,HDAC2,NBN,NPM1,POLR2B,PTEN,RABGGTB,RAD17,RBBP4,RPA2,RPA3,RPS27A,SSRP1,SUPT4H1,UBA52,COX7A2L,TOPBP1,SUPT16H,ZNF420
7_Member	R-HSA-5693538	Homology Directed Repair	-5.62423	-4.24053	13/138	3017,4683,5884,5981,6118,6119,6233,6613,7311,7341,8364,8367,11073	H2BC5,NBN,RAD17,RFC1,RPA2,RPA3,RPS27A,SUMO2,UBA52,SUMO1,H4C3,H4C5,TOPBP1
3_Member	R-HSA-68882	Mitotic Anaphase	-5.52205	-4.14276	17/236	5685,5687,5689,5695,5700,6232,6233,7112,7311,7324,7341,7443,7444,7979,8697,10735,25936	PSMA4,PSMA6,PSMB1,PSMB7,PSMC1,RPS27,RPS27A,TMPO,UBA52,UBE2E1,SUMO1,VRK1,VRK2,SEM1,CDC23,STAG2,NSL1
3_Member	R-HSA-2555396	Mitotic Metaphase and Anaphase	-5.49726	-4.12233	17/237	5685,5687,5689,5695,5700,6232,6233,7112,7311,7324,7341,7443,7444,7979,8697,10735,25936	PSMA4,PSMA6,PSMB1,PSMB7,PSMC1,RPS27,RPS27A,TMPO,UBA52,UBE2E1,SUMO1,VRK1,VRK2,SEM1,CDC23,STAG2,NSL1
3_Member	R-HSA-9013694	Signaling by NOTCH4	-5.46448	-4.09387	10/82	5685,5687,5689,5695,5700,6233,6500,7311,7979,9978	PSMA4,PSMA6,PSMB1,PSMB7,PSMC1,RPS27A,SKP1,UBA52,SEM1,RBX1
7_Member	R-HSA-5693532	DNA Double-Strand Break Repair	-5.43798	-4.07165	14/166	3017,4683,5884,5981,6118,6119,6233,6613,7311,7341,7520,8364,8367,11073	H2BC5,NBN,RAD17,RFC1,RPA2,RPA3,RPS27A,SUMO2,UBA52,SUMO1,XRCC5,H4C3,H4C5,TOPBP1
3_Member	R-HSA-1234176	Oxygen-dependent proline hydroxylation of Hypoxia-inducible Factor Alpha	-5.38237	-4.03188	9/66	5685,5687,5689,5695,5700,6233,7311,7979,9978	PSMA4,PSMA6,PSMB1,PSMB7,PSMC1,RPS27A,UBA52,SEM1,RBX1
3_Member	R-HSA-69563	p53-Dependent G1 DNA Damage Response	-5.38237	-4.03188	9/66	1027,5685,5687,5689,5695,5700,6233,7311,7979	CDKN1B,PSMA4,PSMA6,PSMB1,PSMB7,PSMC1,RPS27A,UBA52,SEM1
3_Member	R-HSA-69580	p53-Dependent G1/S DNA damage checkpoint	-5.38237	-4.03188	9/66	1027,5685,5687,5689,5695,5700,6233,7311,7979	CDKN1B,PSMA4,PSMA6,PSMB1,PSMB7,PSMC1,RPS27A,UBA52,SEM1
3_Member	R-HSA-211733	Regulation of activated PAK-2p34 by proteasome mediated degradation	-5.37883	-4.03188	8/50	5685,5687,5689,5695,5700,6233,7311,7979	PSMA4,PSMA6,PSMB1,PSMB7,PSMC1,RPS27A,UBA52,SEM1
3_Member	R-HSA-9020702	Interleukin-1 signaling	-5.37743	-4.03188	11/103	3146,5685,5687,5689,5695,5700,6233,6500,7311,7979,9978	HMGB1,PSMA4,PSMA6,PSMB1,PSMB7,PSMC1,RPS27A,SKP1,UBA52,SEM1,RBX1
3_Member	R-HSA-1169091	Activation of NF-kappaB in B cells	-5.327	-3.98549	9/67	5685,5687,5689,5695,5700,6233,6500,7311,7979	PSMA4,PSMA6,PSMB1,PSMB7,PSMC1,RPS27A,SKP1,UBA52,SEM1
3_Member	R-HSA-5632684	Hedgehog 'on' state	-5.32131	-3.98381	10/85	5685,5687,5689,5695,5700,6233,7311,7979,9978,84455	PSMA4,PSMA6,PSMB1,PSMB7,PSMC1,RPS27A,UBA52,SEM1,RBX1,EFCAB7
3_Member	R-HSA-350562	Regulation of ornithine decarboxylase (ODC)	-5.31193	-3.97839	8/51	4946,5685,5687,5689,5695,5700,7979,51582	OAZ1,PSMA4,PSMA6,PSMB1,PSMB7,PSMC1,SEM1,AZIN1
3_Member	R-HSA-5658442	Regulation of RAS by GAPs	-5.27261	-3.9469	9/68	5685,5687,5689,5695,5700,6233,7311,7979,9978	PSMA4,PSMA6,PSMB1,PSMB7,PSMC1,RPS27A,UBA52,SEM1,RBX1
3_Member	R-HSA-69615	G1/S DNA Damage Checkpoints	-5.27261	-3.9469	9/68	1027,5685,5687,5689,5695,5700,6233,7311,7979	CDKN1B,PSMA4,PSMA6,PSMB1,PSMB7,PSMC1,RPS27A,UBA52,SEM1
3_Member	R-HSA-349425	Autodegradation of the E3 ubiquitin ligase COP1	-5.24658	-3.93984	8/52	5685,5687,5689,5695,5700,6233,7311,7979	PSMA4,PSMA6,PSMB1,PSMB7,PSMC1,RPS27A,UBA52,SEM1
3_Member	R-HSA-69601	Ubiquitin Mediated Degradation of Phosphorylated Cdc25A	-5.24658	-3.93984	8/52	5685,5687,5689,5695,5700,6233,7311,7979	PSMA4,PSMA6,PSMB1,PSMB7,PSMC1,RPS27A,UBA52,SEM1
3_Member	R-HSA-69610	p53-Independent DNA Damage Response	-5.24658	-3.93984	8/52	5685,5687,5689,5695,5700,6233,7311,7979	PSMA4,PSMA6,PSMB1,PSMB7,PSMC1,RPS27A,UBA52,SEM1
3_Member	R-HSA-69613	p53-Independent G1/S DNA damage checkpoint	-5.24658	-3.93984	8/52	5685,5687,5689,5695,5700,6233,7311,7979	PSMA4,PSMA6,PSMB1,PSMB7,PSMC1,RPS27A,UBA52,SEM1
3_Member	R-HSA-75815	Ubiquitin-dependent degradation of Cyclin D	-5.24658	-3.93984	8/52	5685,5687,5689,5695,5700,6233,7311,7979	PSMA4,PSMA6,PSMB1,PSMB7,PSMC1,RPS27A,UBA52,SEM1
3_Member	R-HSA-8948751	Regulation of PTEN stability and activity	-5.21919	-3.91614	9/69	5685,5687,5689,5695,5700,5728,6233,7311,7979	PSMA4,PSMA6,PSMB1,PSMB7,PSMC1,PTEN,RPS27A,UBA52,SEM1
3_Member	R-HSA-450531	Regulation of mRNA stability by proteins that bind AU-rich elements	-5.1842	-3.88697	10/88	5685,5687,5689,5695,5700,6233,6418,7311,7979,8125	PSMA4,PSMA6,PSMB1,PSMB7,PSMC1,RPS27A,SET,UBA52,SEM1,ANP32A
3_Member	R-HSA-169911	Regulation of Apoptosis	-5.18272	-3.88697	8/53	5685,5687,5689,5695,5700,6233,7311,7979	PSMA4,PSMA6,PSMB1,PSMB7,PSMC1,RPS27A,UBA52,SEM1
3_Member	R-HSA-4641257	Degradation of AXIN	-5.05921	-3.7718	8/55	5685,5687,5689,5695,5700,6233,7311,7979	PSMA4,PSMA6,PSMB1,PSMB7,PSMC1,RPS27A,UBA52,SEM1
3_Member	R-HSA-8941858	Regulation of RUNX3 expression and activity	-5.05921	-3.7718	8/55	5685,5687,5689,5695,5700,6233,7311,7979	PSMA4,PSMA6,PSMB1,PSMB7,PSMC1,RPS27A,UBA52,SEM1
7_Member	R-HSA-110312	Translesion synthesis by REV1	-5.05683	-3.7718	5/16	5981,6118,6119,6233,7311	RFC1,RPA2,RPA3,RPS27A,UBA52
3_Member	R-HSA-450408	AUF1 (hnRNP D0) binds and destabilizes mRNA	-4.99946	-3.72144	8/56	5685,5687,5689,5695,5700,6233,7311,7979	PSMA4,PSMA6,PSMB1,PSMB7,PSMC1,RPS27A,UBA52,SEM1
3_Member	R-HSA-5362768	Hh mutants that don't undergo autocatalytic processing are degraded by ERAD	-4.99946	-3.72144	8/56	5685,5687,5689,5695,5700,6233,7311,7979	PSMA4,PSMA6,PSMB1,PSMB7,PSMC1,RPS27A,UBA52,SEM1
3_Member	R-HSA-69541	Stabilization of p53	-4.94097	-3.66641	8/57	5685,5687,5689,5695,5700,6233,7311,7979	PSMA4,PSMA6,PSMB1,PSMB7,PSMC1,RPS27A,UBA52,SEM1
6_Member	R-HSA-75067	Processing of Capped Intronless Pre-mRNA	-4.92685	-3.65572	6/28	1479,6634,6636,11051,51692,81608	CSTF3,SNRPD3,SNRPF,NUDT21,CPSF3,FIP1L1
3_Member	R-HSA-1234174	Cellular response to hypoxia	-4.91718	-3.65138	9/75	5685,5687,5689,5695,5700,6233,7311,7979,9978	PSMA4,PSMA6,PSMB1,PSMB7,PSMC1,RPS27A,UBA52,SEM1,RBX1
7_Member	R-HSA-5655862	Translesion synthesis by POLK	-4.91237	-3.65138	5/17	5981,6118,6119,6233,7311	RFC1,RPA2,RPA3,RPS27A,UBA52
7_Member	R-HSA-5656121	Translesion synthesis by POLI	-4.91237	-3.65138	5/17	5981,6118,6119,6233,7311	RFC1,RPA2,RPA3,RPS27A,UBA52
3_Member	R-HSA-157118	Signaling by NOTCH	-4.90161	-3.64395	16/236	3017,3066,4904,5685,5687,5689,5695,5700,6233,6500,7311,7979,8364,8367,9978,10959	H2BC5,HDAC2,YBX1,PSMA4,PSMA6,PSMB1,PSMB7,PSMC1,RPS27A,SKP1,UBA52,SEM1,H4C3,H4C5,RBX1,TMED2
3_Member	R-HSA-351202	Metabolism of polyamines	-4.82761	-3.57713	8/59	4946,5685,5687,5689,5695,5700,7979,51582	OAZ1,PSMA4,PSMA6,PSMB1,PSMB7,PSMC1,SEM1,AZIN1
3_Member	R-HSA-5387390	Hh mutants abrogate ligand secretion	-4.82761	-3.57713	8/59	5685,5687,5689,5695,5700,6233,7311,7979	PSMA4,PSMA6,PSMB1,PSMB7,PSMC1,RPS27A,UBA52,SEM1
7_Member	R-HSA-5696395	Formation of Incision Complex in GG-NER	-4.82496	-3.57713	7/43	6118,6119,6233,6613,7311,7341,9978	RPA2,RPA3,RPS27A,SUMO2,UBA52,SUMO1,RBX1
3_Member	R-HSA-6807070	PTEN Regulation	-4.81745	-3.57285	12/140	3066,5685,5687,5689,5695,5700,5728,5928,6233,7311,7979,23028	HDAC2,PSMA4,PSMA6,PSMB1,PSMB7,PSMC1,PTEN,RBBP4,RPS27A,UBA52,SEM1,KDM1A
9_Member	R-HSA-163210	Formation of ATP by chemiosmotic coupling	-4.77785	-3.53645	5/18	517,521,522,10476,10632	ATP5MC2,ATP5ME,ATP5PF,ATP5PD,ATP5MG
3_Member	R-HSA-5688426	Deubiquitination	-4.7716	-3.53339	18/297	387,3017,4738,5685,5687,5689,5695,5700,5728,6233,6502,7311,7979,9804,23172,27430,55031,55288	RHOA,H2BC5,NEDD8,PSMA4,PSMA6,PSMB1,PSMB7,PSMC1,PTEN,RPS27A,SKP2,UBA52,SEM1,TOMM20,ABRAXAS2,MAT2B,USP47,RHOT1
3_Member	R-HSA-202424	Downstream TCR signaling	-4.76563	-3.53058	10/98	5685,5687,5689,5695,5700,5728,6233,6500,7311,7979	PSMA4,PSMA6,PSMB1,PSMB7,PSMC1,PTEN,RPS27A,SKP1,UBA52,SEM1
7_Member	R-HSA-110314	Recognition of DNA damage by PCNA-containing replication complex	-4.74322	-3.5113	6/30	5981,6118,6119,6233,7311,9978	RFC1,RPA2,RPA3,RPS27A,UBA52,RBX1
3_Member	R-HSA-202403	TCR signaling	-4.73783	-3.50902	11/120	4690,5685,5687,5689,5695,5700,5728,6233,6500,7311,7979	NCK1,PSMA4,PSMA6,PSMB1,PSMB7,PSMC1,PTEN,RPS27A,SKP1,UBA52,SEM1
3_Member	R-HSA-5678895	Defective CFTR causes cystic fibrosis	-4.71879	-3.49307	8/61	5685,5687,5689,5695,5700,6233,7311,7979	PSMA4,PSMA6,PSMB1,PSMB7,PSMC1,RPS27A,UBA52,SEM1
3_Member	R-HSA-8878166	Transcriptional regulation by RUNX2	-4.7038	-3.48115	11/121	5685,5687,5689,5695,5700,6233,6500,6502,7311,7979,9978	PSMA4,PSMA6,PSMB1,PSMB7,PSMC1,RPS27A,SKP1,SKP2,UBA52,SEM1,RBX1
3_Member	R-HSA-5689880	Ub-specific processing proteases	-4.66163	-3.44203	15/220	3017,5685,5687,5689,5695,5700,5728,6233,6502,7311,7979,9804,27430,55031,55288	H2BC5,PSMA4,PSMA6,PSMB1,PSMB7,PSMC1,PTEN,RPS27A,SKP2,UBA52,SEM1,TOMM20,MAT2B,USP47,RHOT1
7_Member	R-HSA-110320	Translesion Synthesis by POLH	-4.65202	-3.43673	5/19	5981,6118,6119,6233,7311	RFC1,RPA2,RPA3,RPS27A,UBA52
3_Member	R-HSA-5607764	CLEC7A (Dectin-1) signaling	-4.65029	-3.43673	10/101	5685,5687,5689,5695,5700,6233,6500,7311,7979,9039	PSMA4,PSMA6,PSMB1,PSMB7,PSMC1,RPS27A,SKP1,UBA52,SEM1,UBA3
3_Member	R-HSA-5668541	TNFR2 non-canonical NF-kB pathway	-4.61279	-3.40221	10/102	5685,5687,5689,5695,5700,6233,6500,7311,7979,9039	PSMA4,PSMA6,PSMB1,PSMB7,PSMC1,RPS27A,SKP1,UBA52,SEM1,UBA3
3_Member	R-HSA-2871837	FCERI mediated NF-kB activation	-4.60002	-3.39241	9/82	5685,5687,5689,5695,5700,6233,6500,7311,7979	PSMA4,PSMA6,PSMB1,PSMB7,PSMC1,RPS27A,SKP1,UBA52,SEM1
3_Member	R-HSA-4608870	Asymmetric localization of PCP proteins	-4.56337	-3.3587	8/64	5685,5687,5689,5695,5700,6233,7311,7979	PSMA4,PSMA6,PSMB1,PSMB7,PSMC1,RPS27A,UBA52,SEM1
3_Member	R-HSA-1168372	Downstream signaling events of B Cell Receptor (BCR)	-4.55743	-3.35568	9/83	5685,5687,5689,5695,5700,6233,6500,7311,7979	PSMA4,PSMA6,PSMB1,PSMB7,PSMC1,RPS27A,SKP1,UBA52,SEM1
3_Member	R-HSA-5358346	Hedgehog ligand biogenesis	-4.51351	-3.31756	8/65	5685,5687,5689,5695,5700,6233,7311,7979	PSMA4,PSMA6,PSMB1,PSMB7,PSMC1,RPS27A,UBA52,SEM1
7_Member	R-HSA-6782210	Gap-filling DNA repair synthesis and ligation in TC-NER	-4.51351	-3.31756	8/65	5431,5981,6118,6119,6233,7311,9716,9978	POLR2B,RFC1,RPA2,RPA3,RPS27A,UBA52,AQR,RBX1
7_Member	R-HSA-6782135	Dual incision in TC-NER	-4.46457	-3.27149	8/66	5431,5981,6118,6119,6233,7311,9716,9978	POLR2B,RFC1,RPA2,RPA3,RPS27A,UBA52,AQR,RBX1
7_Member	R-HSA-5685942	HDR through Homologous Recombination (HRR)	-4.41653	-3.22629	8/67	4683,5884,5981,6118,6119,6233,7311,11073	NBN,RAD17,RFC1,RPA2,RPA3,RPS27A,UBA52,TOPBP1
3_Member	R-HSA-8939236	RUNX1 regulates transcription of genes involved in differentiation of HSCs	-4.41278	-3.22537	11/130	3017,5685,5687,5689,5695,5700,6233,7311,7979,8364,8367	H2BC5,PSMA4,PSMA6,PSMB1,PSMB7,PSMC1,RPS27A,UBA52,SEM1,H4C3,H4C5
10_Member	R-HSA-3108232	SUMO E3 ligases SUMOylate target proteins	-4.32619	-3.14159	13/182	3066,3183,4869,6613,6670,7175,7341,8364,8367,9994,10735,54780,286053	HDAC2,HNRNPC,NPM1,SUMO2,SP3,TPR,SUMO1,H4C3,H4C5,CASP8AP2,STAG2,NSMCE4A,NSMCE2
7_Member	R-HSA-5696398	Nucleotide Excision Repair	-4.2948	-3.11299	10/111	5431,5981,6118,6119,6233,6613,7311,7341,9716,9978	POLR2B,RFC1,RPA2,RPA3,RPS27A,SUMO2,UBA52,SUMO1,AQR,RBX1
3_Member	R-HSA-983705	Signaling by the B Cell Receptor (BCR)	-4.26148	-3.08245	10/112	4690,5685,5687,5689,5695,5700,6233,6500,7311,7979	NCK1,PSMA4,PSMA6,PSMB1,PSMB7,PSMC1,RPS27A,SKP1,UBA52,SEM1
7_Member	R-HSA-5633007	Regulation of TP53 Activity	-4.24242	-3.06614	12/160	900,3066,4683,5884,5928,6118,6119,6233,6749,7311,11073,11198	CCNG1,HDAC2,NBN,RAD17,RBBP4,RPA2,RPA3,RPS27A,SSRP1,UBA52,TOPBP1,SUPT16H
3_Member	R-HSA-5610787	Hedgehog 'off' state	-4.22854	-3.055	10/113	5685,5687,5689,5695,5700,6233,6500,7311,7979,9978	PSMA4,PSMA6,PSMB1,PSMB7,PSMC1,RPS27A,SKP1,UBA52,SEM1,RBX1
3_Member	R-HSA-4086400	PCP/CE pathway	-4.20054	-3.03244	9/92	387,5685,5687,5689,5695,5700,6233,7311,7979	RHOA,PSMA4,PSMA6,PSMB1,PSMB7,PSMC1,RPS27A,UBA52,SEM1
7_Member	R-HSA-6804756	Regulation of TP53 Activity through Phosphorylation	-4.20054	-3.03244	9/92	4683,5884,6118,6119,6233,6749,7311,11073,11198	NBN,RAD17,RPA2,RPA3,RPS27A,SSRP1,UBA52,TOPBP1,SUPT16H
10_Member	R-HSA-2990846	SUMOylation	-4.18134	-3.01593	13/188	3066,3183,4869,6613,6670,7175,7341,8364,8367,9994,10735,54780,286053	HDAC2,HNRNPC,NPM1,SUMO2,SP3,TPR,SUMO1,H4C3,H4C5,CASP8AP2,STAG2,NSMCE4A,NSMCE2
3_Member	R-HSA-446652	Interleukin-1 family signaling	-4.11837	-2.95562	11/140	3146,5685,5687,5689,5695,5700,6233,6500,7311,7979,9978	HMGB1,PSMA4,PSMA6,PSMB1,PSMB7,PSMC1,RPS27A,SKP1,UBA52,SEM1,RBX1
3_Member	R-HSA-2467813	Separation of Sister Chromatids	-4.11124	-2.95116	13/191	5685,5687,5689,5695,5700,6232,6233,7311,7324,7979,8697,10735,25936	PSMA4,PSMA6,PSMB1,PSMB7,PSMC1,RPS27,RPS27A,UBA52,UBE2E1,SEM1,CDC23,STAG2,NSL1
7_Member	R-HSA-69473	G2/M DNA damage checkpoint	-4.09112	-2.93367	9/95	3017,4683,5884,6118,6119,7341,8364,8367,11073	H2BC5,NBN,RAD17,RPA2,RPA3,SUMO1,H4C3,H4C5,TOPBP1
7_Member	R-HSA-5696397	Gap-filling DNA repair synthesis and ligation in GG-NER	-4.03294	-2.87812	5/25	5981,6118,6119,6233,7311	RFC1,RPA2,RPA3,RPS27A,UBA52
3_Member	R-HSA-5619084	ABC transporter disorders	-3.97953	-2.82991	8/77	5685,5687,5689,5695,5700,6233,7311,7979	PSMA4,PSMA6,PSMB1,PSMB7,PSMC1,RPS27A,UBA52,SEM1
3_Member	R-HSA-8852276	The role of GTSE1 in G2/M progression after G2 checkpoint	-3.97953	-2.82991	8/77	5685,5687,5689,5695,5700,6233,7311,7979	PSMA4,PSMA6,PSMB1,PSMB7,PSMC1,RPS27A,UBA52,SEM1
7_Member	R-HSA-5696400	Dual Incision in GG-NER	-3.94053	-2.79348	6/41	5981,6118,6119,6233,7311,9978	RFC1,RPA2,RPA3,RPS27A,UBA52,RBX1
11_Member	R-HSA-8866654	E3 ubiquitin ligases ubiquitinate target proteins	-3.9135	-2.76902	7/59	3017,6233,7311,7324,9646,56254,123169	H2BC5,RPS27A,UBA52,UBE2E1,CTR9,RNF20,LEO1
7_Member	R-HSA-6781827	Transcription-Coupled Nucleotide Excision Repair (TC-NER)	-3.90048	-2.75855	8/79	5431,5981,6118,6119,6233,7311,9716,9978	POLR2B,RFC1,RPA2,RPA3,RPS27A,UBA52,AQR,RBX1
3_Member	R-HSA-5358351	Signaling by Hedgehog	-3.87593	-2.73653	11/149	5685,5687,5689,5695,5700,6233,6500,7311,7979,9978,84455	PSMA4,PSMA6,PSMB1,PSMB7,PSMC1,RPS27A,SKP1,UBA52,SEM1,RBX1,EFCAB7
3_Member	R-HSA-5689603	UCH proteinases	-3.85186	-2.71498	9/102	4738,5685,5687,5689,5695,5700,6233,7311,7979	NEDD8,PSMA4,PSMA6,PSMB1,PSMB7,PSMC1,RPS27A,UBA52,SEM1
12_Member	R-HSA-112382	Formation of RNA Pol II elongation complex	-3.82081	-2.68996	7/61	904,5431,6749,6827,9646,11198,123169	CCNT1,POLR2B,SSRP1,SUPT4H1,CTR9,SUPT16H,LEO1
12_Member	R-HSA-75955	RNA Polymerase II Transcription Elongation	-3.82081	-2.68996	7/61	904,5431,6749,6827,9646,11198,123169	CCNT1,POLR2B,SSRP1,SUPT4H1,CTR9,SUPT16H,LEO1
3_Member	R-HSA-382556	ABC-family proteins mediated transport	-3.81938	-2.68996	9/103	22,5685,5687,5689,5695,5700,6233,7311,7979	ABCB7,PSMA4,PSMA6,PSMB1,PSMB7,PSMC1,RPS27A,UBA52,SEM1
3_Member	R-HSA-201681	TCF dependent signaling in response to WNT	-3.80399	-2.67704	14/233	3017,5685,5687,5689,5695,5700,6233,7311,7979,8364,8367,9978,23401,123169	H2BC5,PSMA4,PSMA6,PSMB1,PSMB7,PSMC1,RPS27A,UBA52,SEM1,H4C3,H4C5,RBX1,FRAT2,LEO1
12_Member	R-HSA-162587	HIV Life Cycle	-3.79937	-2.67486	11/152	904,5431,6233,6749,6827,7175,7311,7520,11168,11198,137492	CCNT1,POLR2B,RPS27A,SSRP1,SUPT4H1,TPR,UBA52,XRCC5,PSIP1,SUPT16H,VPS37A
3_Member	R-HSA-8951664	Neddylation	-3.78463	-2.66255	14/234	4738,5685,5687,5689,5695,5700,6233,6500,6502,7311,7979,8065,9039,9978	NEDD8,PSMA4,PSMA6,PSMB1,PSMB7,PSMC1,RPS27A,SKP1,SKP2,UBA52,SEM1,CUL5,UBA3,RBX1
3_Member	R-HSA-5663202	Diseases of signal transduction by growth factor receptors and second messengers	-3.77233	-2.65267	19/387	1027,3066,5431,5685,5687,5689,5695,5700,5728,6233,6500,7311,7750,7979,8087,9530,9978,11052,81608	CDKN1B,HDAC2,POLR2B,PSMA4,PSMA6,PSMB1,PSMB7,PSMC1,PTEN,RPS27A,SKP1,UBA52,ZMYM2,SEM1,FXR1,BAG4,RBX1,CPSF6,FIP1L1
3_Member	R-HSA-1236974	ER-Phagosome pathway	-3.74958	-2.63233	8/83	5685,5687,5689,5695,5700,6233,7311,7979	PSMA4,PSMA6,PSMB1,PSMB7,PSMC1,RPS27A,UBA52,SEM1
6_Member	R-HSA-72202	Transport of Mature Transcript to Cytoplasm	-3.71326	-2.60078	8/84	6426,6430,7175,51362,51692,80145,81608,84324	SRSF1,SRSF5,TPR,CDC40,CPSF3,THOC7,FIP1L1,SARNP
7_Member	R-HSA-5696399	Global Genome Nucleotide Excision Repair (GG-NER)	-3.71326	-2.60078	8/84	5981,6118,6119,6233,6613,7311,7341,9978	RFC1,RPA2,RPA3,RPS27A,SUMO2,UBA52,SUMO1,RBX1
7_Member	R-HSA-73894	DNA Repair	-3.61737	-2.50726	17/334	3017,4683,5431,5884,5981,6118,6119,6233,6613,7311,7341,7520,8364,8367,9716,9978,11073	H2BC5,NBN,POLR2B,RAD17,RFC1,RPA2,RPA3,RPS27A,SUMO2,UBA52,SUMO1,XRCC5,H4C3,H4C5,AQR,RBX1,TOPBP1
3_Member	R-HSA-2565942	Regulation of PLK1 Activity at G2/M Transition	-3.57323	-2.46547	8/88	5108,6233,6500,7311,9702,79866,80184,121441	PCM1,RPS27A,SKP1,UBA52,CEP57,BORA,CEP290,NEDD1
9_Member	R-HSA-8949613	Cristae formation	-3.56871	-2.46329	5/31	517,521,522,10476,10632	ATP5MC2,ATP5ME,ATP5PF,ATP5PD,ATP5MG
7_Member	R-HSA-73893	DNA Damage Bypass	-3.55306	-2.44997	6/48	5981,6118,6119,6233,7311,9978	RFC1,RPA2,RPA3,RPS27A,UBA52,RBX1
3_Member	R-HSA-5687128	MAPK6/MAPK4 signaling	-3.53946	-2.43869	8/89	5685,5687,5689,5695,5700,6233,7311,7979	PSMA4,PSMA6,PSMB1,PSMB7,PSMC1,RPS27A,UBA52,SEM1
3_Member	R-HSA-983168	Antigen processing: Ubiquitination & Proteasome degradation	-3.521	-2.42254	16/309	5685,5687,5689,5695,5700,6233,6500,6502,7311,7324,7979,8065,8697,9039,9978,23376	PSMA4,PSMA6,PSMB1,PSMB7,PSMC1,RPS27A,SKP1,SKP2,UBA52,UBE2E1,SEM1,CUL5,CDC23,UBA3,RBX1,UFL1
3_Member	R-HSA-1236978	Cross-presentation of soluble exogenous antigens (endosomes)	-3.50326	-2.40778	6/49	5685,5687,5689,5695,5700,7979	PSMA4,PSMA6,PSMB1,PSMB7,PSMC1,SEM1
7_Member	R-HSA-5656169	Termination of translesion DNA synthesis	-3.50168	-2.40778	5/32	5981,6118,6119,6233,7311	RFC1,RPA2,RPA3,RPS27A,UBA52
13_Member	R-HSA-68962	Activation of the pre-replicative complex	-3.43709	-2.34546	5/33	4999,6118,6119,23595,51053	ORC2,RPA2,RPA3,ORC3,GMNN
3_Member	R-HSA-5621481	C-type lectin receptors (CLRs)	-3.4104	-2.32103	10/142	5685,5687,5689,5695,5700,6233,6500,7311,7979,9039	PSMA4,PSMA6,PSMB1,PSMB7,PSMC1,RPS27A,SKP1,UBA52,SEM1,UBA3
11_Member	R-HSA-9678108	SARS-CoV-1 Infection	-3.40723	-2.32096	6/51	821,5289,6233,7311,7341,85437	CANX,PIK3C3,RPS27A,UBA52,SUMO1,ZCRB1
6_Member	R-HSA-77595	Processing of Intronless Pre-mRNAs	-3.40586	-2.32096	4/19	1479,11051,51692,81608	CSTF3,NUDT21,CPSF3,FIP1L1
14_Member	R-HSA-3214815	HDACs deacetylate histones	-3.37755	-2.2965	8/94	3017,3066,5926,5928,8364,8367,10284,23028	H2BC5,HDAC2,ARID4A,RBBP4,H4C3,H4C5,SAP18,KDM1A
12_Member	R-HSA-167238	Pausing and recovery of Tat-mediated HIV elongation	-3.37476	-2.2965	5/34	904,5431,6749,6827,11198	CCNT1,POLR2B,SSRP1,SUPT4H1,SUPT16H
12_Member	R-HSA-167243	Tat-mediated HIV elongation arrest and recovery	-3.37476	-2.2965	5/34	904,5431,6749,6827,11198	CCNT1,POLR2B,SSRP1,SUPT4H1,SUPT16H
9_Member	R-HSA-1592230	Mitochondrial biogenesis	-3.34648	-2.2704	8/95	517,521,522,2551,6742,10476,10632,80205	ATP5MC2,ATP5ME,ATP5PF,GABPA,SSBP1,ATP5PD,ATP5MG,CHD9
3_Member	R-HSA-8878159	Transcriptional regulation by RUNX3	-3.31582	-2.24192	8/96	5685,5687,5689,5695,5700,6233,7311,7979	PSMA4,PSMA6,PSMB1,PSMB7,PSMC1,RPS27A,UBA52,SEM1
11_Member	R-HSA-8948747	Regulation of PTEN localization	-3.28347	-2.21174	3/9	5728,6233,7311	PTEN,RPS27A,UBA52
12_Member	R-HSA-167287	HIV elongation arrest and recovery	-3.25638	-2.1904	5/36	904,5431,6749,6827,11198	CCNT1,POLR2B,SSRP1,SUPT4H1,SUPT16H
12_Member	R-HSA-167290	Pausing and recovery of HIV elongation	-3.25638	-2.1904	5/36	904,5431,6749,6827,11198	CCNT1,POLR2B,SSRP1,SUPT4H1,SUPT16H
3_Member	R-HSA-1236975	Antigen processing-Cross presentation	-3.2557	-2.1904	8/98	5685,5687,5689,5695,5700,6233,7311,7979	PSMA4,PSMA6,PSMB1,PSMB7,PSMC1,RPS27A,UBA52,SEM1
7_Member	R-HSA-5693565	Recruitment and ATM-mediated phosphorylation of repair and signaling proteins at DNA double strand breaks	-3.22658	-2.1634	7/76	3017,4683,6233,7311,7341,8364,8367	H2BC5,NBN,RPS27A,UBA52,SUMO1,H4C3,H4C5
7_Member	R-HSA-5685938	HDR through Single Strand Annealing (SSA)	-3.20007	-2.14111	5/37	4683,5884,6118,6119,11073	NBN,RAD17,RPA2,RPA3,TOPBP1
13_Member	R-HSA-176187	Activation of ATR in response to replication stress	-3.20007	-2.14111	5/37	4999,5884,6118,6119,23595	ORC2,RAD17,RPA2,RPA3,ORC3
7_Member	R-HSA-5693606	DNA Double Strand Break Response	-3.19222	-2.13535	7/77	3017,4683,6233,7311,7341,8364,8367	H2BC5,NBN,RPS27A,UBA52,SUMO1,H4C3,H4C5
3_Member	R-HSA-195721	Signaling by WNT	-3.1816	-2.12681	16/332	387,3017,5685,5687,5689,5695,5700,6233,6500,7311,7979,8364,8367,9978,23401,123169	RHOA,H2BC5,PSMA4,PSMA6,PSMB1,PSMB7,PSMC1,RPS27A,SKP1,UBA52,SEM1,H4C3,H4C5,RBX1,FRAT2,LEO1
3_Member	R-HSA-8878171	Transcriptional regulation by RUNX1	-3.16332	-2.11061	13/239	3017,5685,5687,5689,5695,5700,6233,6605,7311,7979,8364,8367,84661	H2BC5,PSMA4,PSMA6,PSMB1,PSMB7,PSMC1,RPS27A,SMARCE1,UBA52,SEM1,H4C3,H4C5,DPY30
11_Member	R-HSA-5205685	PINK1-PRKN Mediated Mitophagy	-3.14957	-2.09892	4/22	6233,7311,9804,54543	RPS27A,UBA52,TOMM20,TOMM7
11_Member	R-HSA-8852135	Protein ubiquitination	-3.12514	-2.07654	7/79	3017,6233,7311,7324,9646,56254,123169	H2BC5,RPS27A,UBA52,UBE2E1,CTR9,RNF20,LEO1
3_Member	R-HSA-983169	Class I MHC mediated antigen processing & presentation	-3.11306	-2.06651	17/370	821,5685,5687,5689,5695,5700,6233,6500,6502,7311,7324,7979,8065,8697,9039,9978,23376	CANX,PSMA4,PSMA6,PSMB1,PSMB7,PSMC1,RPS27A,SKP1,SKP2,UBA52,UBE2E1,SEM1,CUL5,CDC23,UBA3,RBX1,UFL1
14_Member	R-HSA-3247509	Chromatin modifying enzymes	-3.09616	-2.05423	14/274	3017,3066,5926,5928,6187,6605,8364,8367,10284,23028,26610,54014,56943,84661	H2BC5,HDAC2,ARID4A,RBBP4,RPS2,SMARCE1,H4C3,H4C5,SAP18,KDM1A,ELP4,BRWD1,ENY2,DPY30
14_Member	R-HSA-4839726	Chromatin organization	-3.09616	-2.05423	14/274	3017,3066,5926,5928,6187,6605,8364,8367,10284,23028,26610,54014,56943,84661	H2BC5,HDAC2,ARID4A,RBBP4,RPS2,SMARCE1,H4C3,H4C5,SAP18,KDM1A,ELP4,BRWD1,ENY2,DPY30
7_Member	R-HSA-110313	Translesion synthesis by Y family DNA polymerases bypasses lesions on DNA template	-3.0927	-2.05423	5/39	5981,6118,6119,6233,7311	RFC1,RPA2,RPA3,RPS27A,UBA52
7_Member	R-HSA-5693616	Presynaptic phase of homologous DNA pairing and strand exchange	-3.0927	-2.05423	5/39	4683,5884,6118,6119,11073	NBN,RAD17,RPA2,RPA3,TOPBP1
11_Member	R-HSA-174048	APC/C:Cdc20 mediated degradation of Cyclin B	-3.00042	-1.96394	4/24	6233,7311,7324,8697	RPS27A,UBA52,UBE2E1,CDC23
15_Member	R-HSA-74158	RNA Polymerase III Transcription	-2.9917	-1.95919	5/41	6741,9330,10623,55814,84265	SSB,GTF3C3,POLR3C,BDP1,POLR3GL
15_Member	R-HSA-749476	RNA Polymerase III Abortive And Retractive Initiation	-2.9917	-1.95919	5/41	6741,9330,10623,55814,84265	SSB,GTF3C3,POLR3C,BDP1,POLR3GL
16_Member	R-HSA-6790901	rRNA modification in the nucleus and cytosol	-2.98732	-1.95678	6/61	6187,6194,6201,6208,51077,84128	RPS2,RPS6,RPS7,RPS14,FCF1,WDR75
3_Member	R-HSA-2454202	Fc epsilon receptor (FCERI) signaling	-2.97734	-1.94876	9/134	5685,5687,5689,5695,5700,6233,6500,7311,7979	PSMA4,PSMA6,PSMB1,PSMB7,PSMC1,RPS27A,SKP1,UBA52,SEM1
12_Member	R-HSA-674695	RNA Polymerase II Pre-transcription Events	-2.96641	-1.93978	7/84	904,5431,6749,6827,9646,11198,123169	CCNT1,POLR2B,SSRP1,SUPT4H1,CTR9,SUPT16H,LEO1
17_Member	R-HSA-9609507	Protein localization	-2.94517	-1.92063	10/163	4714,5189,6233,7311,8799,9512,9804,54543,79145,84896	NDUFB8,PEX1,RPS27A,UBA52,PEX11B,PMPCB,TOMM20,TOMM7,CHCHD7,ATAD1
7_Member	R-HSA-5693579	Homologous DNA Pairing and Strand Exchange	-2.94338	-1.92063	5/42	4683,5884,6118,6119,11073	NBN,RAD17,RPA2,RPA3,TOPBP1
7_Member	R-HSA-3371511	HSF1 activation	-2.88374	-1.86291	3/12	1915,6118,6119	EEF1A1,RPA2,RPA3
11_Member	R-HSA-9679506	SARS-CoV Infections	-2.87682	-1.85805	7/87	821,3066,5289,6233,7311,7341,85437	CANX,HDAC2,PIK3C3,RPS27A,UBA52,SUMO1,ZCRB1
7_Member	R-HSA-2559582	Senescence-Associated Secretory Phenotype (SASP)	-2.87505	-1.85805	8/112	1027,3017,6233,7311,7324,8364,8367,8697	CDKN1B,H2BC5,RPS27A,UBA52,UBE2E1,H4C3,H4C5,CDC23
12_Member	R-HSA-162599	Late Phase of HIV Life Cycle	-2.86565	-1.85193	9/139	904,5431,6233,6749,6827,7175,7311,11198,137492	CCNT1,POLR2B,RPS27A,SSRP1,SUPT4H1,TPR,UBA52,SUPT16H,VPS37A
11_Member	R-HSA-179409	APC-Cdc20 mediated degradation of Nek2A	-2.86513	-1.85193	4/26	6233,7311,7324,8697	RPS27A,UBA52,UBE2E1,CDC23
7_Member	R-HSA-2559583	Cellular Senescence	-2.85182	-1.8405	11/197	1027,3017,4683,5928,6233,7311,7324,8364,8367,8697,25842	CDKN1B,H2BC5,NBN,RBBP4,RPS27A,UBA52,UBE2E1,H4C3,H4C5,CDC23,ASF1A
7_Member	R-HSA-73886	Chromosome Maintenance	-2.82249	-1.81305	9/141	3017,4869,5431,5928,5981,6118,6119,8364,8367	H2BC5,NPM1,POLR2B,RBBP4,RFC1,RPA2,RPA3,H4C3,H4C5
11_Member	R-HSA-9648002	RAS processing	-2.80198	-1.79736	4/27	6233,7311,10434,51125	RPS27A,UBA52,LYPLA1,GOLGA7
15_Member	R-HSA-76066	RNA Polymerase III Transcription Initiation From Type 2 Promoter	-2.80198	-1.79736	4/27	9330,10623,55814,84265	GTF3C3,POLR3C,BDP1,POLR3GL
18_Member	R-HSA-68875	Mitotic Prophase	-2.80122	-1.79736	9/142	3017,6418,7112,7175,7443,7444,8364,8367,10051	H2BC5,SET,TMPO,TPR,VRK1,VRK2,H4C3,H4C5,SMC4
9_Member	R-HSA-1852241	Organelle biogenesis and maintenance	-2.77811	-1.77609	14/296	517,521,522,2551,5108,6742,9702,10476,10632,22832,55212,80184,80205,121441	ATP5MC2,ATP5ME,ATP5PF,GABPA,PCM1,SSBP1,CEP57,ATP5PD,ATP5MG,CEP162,BBS7,CEP290,CHD9,NEDD1
3_Member	R-HSA-1257604	PIP3 activates AKT signaling	-2.77181	-1.77163	13/264	1027,3066,5685,5687,5689,5695,5700,5728,5928,6233,7311,7979,23028	CDKN1B,HDAC2,PSMA4,PSMA6,PSMB1,PSMB7,PSMC1,PTEN,RBBP4,RPS27A,UBA52,SEM1,KDM1A
12_Member	R-HSA-167169	HIV Transcription Elongation	-2.76307	-1.76835	5/46	904,5431,6749,6827,11198	CCNT1,POLR2B,SSRP1,SUPT4H1,SUPT16H
12_Member	R-HSA-167200	Formation of HIV-1 elongation complex containing HIV-1 Tat	-2.76307	-1.76835	5/46	904,5431,6749,6827,11198	CCNT1,POLR2B,SSRP1,SUPT4H1,SUPT16H
12_Member	R-HSA-167246	Tat-mediated elongation of the HIV-1 transcript	-2.76307	-1.76835	5/46	904,5431,6749,6827,11198	CCNT1,POLR2B,SSRP1,SUPT4H1,SUPT16H
11_Member	R-HSA-9683701	Translation of structural proteins	-2.74152	-1.7504	4/28	821,6233,7311,7341	CANX,RPS27A,UBA52,SUMO1
15_Member	R-HSA-76061	RNA Polymerase III Transcription Initiation From Type 1 Promoter	-2.74152	-1.7504	4/28	9330,10623,55814,84265	GTF3C3,POLR3C,BDP1,POLR3GL
11_Member	R-HSA-69231	Cyclin D associated events in G1	-2.72093	-1.73339	5/47	1027,6233,6500,6502,7311	CDKN1B,RPS27A,SKP1,SKP2,UBA52
11_Member	R-HSA-69236	G1 Phase	-2.72093	-1.73339	5/47	1027,6233,6500,6502,7311	CDKN1B,RPS27A,SKP1,SKP2,UBA52
3_Member	R-HSA-3858494	Beta-catenin independent WNT signaling	-2.71816	-1.73239	9/146	387,5685,5687,5689,5695,5700,6233,7311,7979	RHOA,PSMA4,PSMA6,PSMB1,PSMB7,PSMC1,RPS27A,UBA52,SEM1
7_Member	R-HSA-5693571	Nonhomologous End-Joining (NHEJ)	-2.70815	-1.72415	6/69	3017,4683,7341,7520,8364,8367	H2BC5,NBN,SUMO1,XRCC5,H4C3,H4C5
11_Member	R-HSA-5205647	Mitophagy	-2.68354	-1.70377	4/29	6233,7311,9804,54543	RPS27A,UBA52,TOMM20,TOMM7
11_Member	R-HSA-2122947	NOTCH1 Intracellular Domain Regulates Transcription	-2.67987	-1.70377	5/48	3066,6233,6500,7311,9978	HDAC2,RPS27A,SKP1,UBA52,RBX1
12_Member	R-HSA-167152	Formation of HIV elongation complex in the absence of HIV Tat	-2.67987	-1.70377	5/48	904,5431,6749,6827,11198	CCNT1,POLR2B,SSRP1,SUPT4H1,SUPT16H
11_Member	R-HSA-9683683	Maturation of protein E	-2.67921	-1.70377	2/4	6233,7311	RPS27A,UBA52
11_Member	R-HSA-174490	Membrane binding and targetting of GAG proteins	-2.6773	-1.70377	3/14	6233,7311,137492	RPS27A,UBA52,VPS37A
11_Member	R-HSA-174495	Synthesis And Processing Of GAG, GAGPOL Polyproteins	-2.6773	-1.70377	3/14	6233,7311,137492	RPS27A,UBA52,VPS37A
3_Member	R-HSA-109581	Apoptosis	-2.66074	-1.68893	10/178	3146,3148,5685,5687,5689,5695,5700,6233,7311,7979	HMGB1,HMGB2,PSMA4,PSMA6,PSMB1,PSMB7,PSMC1,RPS27A,UBA52,SEM1
10_Member	R-HSA-4551638	SUMOylation of chromatin organization proteins	-2.64463	-1.67453	6/71	3066,6613,7175,7341,8364,8367	HDAC2,SUMO2,TPR,SUMO1,H4C3,H4C5
3_Member	R-HSA-5357801	Programmed Cell Death	-2.60791	-1.63952	10/181	3146,3148,5685,5687,5689,5695,5700,6233,7311,7979	HMGB1,HMGB2,PSMA4,PSMA6,PSMB1,PSMB7,PSMC1,RPS27A,UBA52,SEM1
11_Member	R-HSA-8875360	InlB-mediated entry of Listeria monocytogenes into host cell	-2.5865	-1.61981	3/15	2060,6233,7311	EPS15,RPS27A,UBA52
11_Member	R-HSA-170834	Signaling by TGF-beta Receptor Complex	-2.58332	-1.61832	6/73	387,904,4738,6233,7311,51592	RHOA,CCNT1,NEDD8,RPS27A,UBA52,TRIM33
6_Member	R-HSA-159236	Transport of Mature mRNA derived from an Intron-Containing Transcript	-2.52411	-1.56118	6/75	6426,6430,7175,51362,80145,84324	SRSF1,SRSF5,TPR,CDC40,THOC7,SARNP
11_Member	R-HSA-917729	Endosomal Sorting Complex Required For Transport (ESCRT)	-2.52281	-1.56118	4/32	6233,7311,51028,137492	RPS27A,UBA52,VPS36,VPS37A
11_Member	R-HSA-175474	Assembly Of The HIV Virion	-2.50243	-1.5458	3/16	6233,7311,137492	RPS27A,UBA52,VPS37A
11_Member	R-HSA-2173791	TGF-beta receptor signaling in EMT (epithelial to mesenchymal transition)	-2.50243	-1.5458	3/16	387,6233,7311	RHOA,RPS27A,UBA52
11_Member	R-HSA-5684264	MAP3K8 (TPL2)-dependent MAPK1/3 activation	-2.50243	-1.5458	3/16	6233,6500,7311	RPS27A,SKP1,UBA52
8_Member	R-HSA-191859	snRNP Assembly	-2.48912	-1.53579	5/53	1207,6633,6634,6636,7175	CLNS1A,SNRPD2,SNRPD3,SNRPF,TPR
8_Member	R-HSA-194441	Metabolism of non-coding RNA	-2.48912	-1.53579	5/53	1207,6633,6634,6636,7175	CLNS1A,SNRPD2,SNRPD3,SNRPF,TPR
3_Member	R-HSA-449147	Signaling by Interleukins	-2.48159	-1.5299	18/461	821,3146,4128,5685,5687,5689,5695,5700,6175,6233,6500,6647,7311,7979,9978,9987,27250,54014	CANX,HMGB1,MAOA,PSMA4,PSMA6,PSMB1,PSMB7,PSMC1,RPLP0,RPS27A,SKP1,SOD1,UBA52,SEM1,RBX1,HNRNPDL,PDCD4,BRWD1
10_Member	R-HSA-3108214	SUMOylation of DNA damage response and repair proteins	-2.46687	-1.51767	6/77	6613,7175,7341,10735,54780,286053	SUMO2,TPR,SUMO1,STAG2,NSMCE4A,NSMCE2
10_Member	R-HSA-3065676	SUMO is conjugated to E1 (UBA2:SAE1)	-2.46284	-1.51767	2/5	6613,7341	SUMO2,SUMO1
19_Member	R-HSA-2644605	FBXW7 Mutants and NOTCH1 in Cancer	-2.46284	-1.51767	2/5	6500,9978	SKP1,RBX1
19_Member	R-HSA-2644607	Loss of Function of FBXW7 in Cancer and NOTCH1 Signaling	-2.46284	-1.51767	2/5	6500,9978	SKP1,RBX1
11_Member	R-HSA-6781823	Formation of TC-NER Pre-Incision Complex	-2.45361	-1.51004	5/54	5431,6233,7311,9716,9978	POLR2B,RPS27A,UBA52,AQR,RBX1
7_Member	R-HSA-2559586	DNA Damage/Telomere Stress Induced Senescence	-2.38449	-1.44252	6/80	1027,3017,4683,8364,8367,25842	CDKN1B,H2BC5,NBN,H4C3,H4C5,ASF1A
11_Member	R-HSA-532668	N-glycan trimming in the ER and Calnexin/Calreticulin cycle	-2.379	-1.43864	4/35	821,5700,6233,7311	CANX,PSMC1,RPS27A,UBA52
20_Member	R-HSA-72306	tRNA processing	-2.36694	-1.42817	7/107	7175,51002,51637,54974,60487,79074,83480	TPR,TPRKB,RTRAF,THG1L,TRMT11,C2orf49,PUS3
15_Member	R-HSA-76046	RNA Polymerase III Transcription Initiation	-2.33429	-1.40184	4/36	9330,10623,55814,84265	GTF3C3,POLR3C,BDP1,POLR3GL
11_Member	R-HSA-2644602	Signaling by NOTCH1 PEST Domain Mutants in Cancer	-2.3193	-1.39462	5/58	3066,6233,6500,7311,9978	HDAC2,RPS27A,SKP1,UBA52,RBX1
11_Member	R-HSA-2644603	Signaling by NOTCH1 in Cancer	-2.3193	-1.39462	5/58	3066,6233,6500,7311,9978	HDAC2,RPS27A,SKP1,UBA52,RBX1
11_Member	R-HSA-2644606	Constitutive Signaling by NOTCH1 PEST Domain Mutants	-2.3193	-1.39462	5/58	3066,6233,6500,7311,9978	HDAC2,RPS27A,SKP1,UBA52,RBX1
11_Member	R-HSA-2894858	Signaling by NOTCH1 HD+PEST Domain Mutants in Cancer	-2.3193	-1.39462	5/58	3066,6233,6500,7311,9978	HDAC2,RPS27A,SKP1,UBA52,RBX1
11_Member	R-HSA-2894862	Constitutive Signaling by NOTCH1 HD+PEST Domain Mutants	-2.3193	-1.39462	5/58	3066,6233,6500,7311,9978	HDAC2,RPS27A,SKP1,UBA52,RBX1
10_Member	R-HSA-3065679	SUMO is proteolytically processed	-2.29222	-1.37061	2/6	6613,7341	SUMO2,SUMO1
13_Member	R-HSA-68616	Assembly of the ORC complex at the origin of replication	-2.29222	-1.37061	2/6	4999,23595	ORC2,ORC3
18_Member	R-HSA-2995383	Initiation of Nuclear Envelope (NE) Reformation	-2.28258	-1.36249	3/19	7112,7443,7444	TMPO,VRK1,VRK2
11_Member	R-HSA-5689896	Ovarian tumor domain proteases	-2.24918	-1.33213	4/38	387,5728,6233,7311	RHOA,PTEN,RPS27A,UBA52
7_Member	R-HSA-157579	Telomere Maintenance	-2.2381	-1.32256	7/113	3017,5431,5981,6118,6119,8364,8367	H2BC5,POLR2B,RFC1,RPA2,RPA3,H4C3,H4C5
7_Member	R-HSA-912446	Meiotic recombination	-2.2311	-1.31707	6/86	3017,4683,6118,6119,8364,8367	H2BC5,NBN,RPA2,RPA3,H4C3,H4C5
3_Member	R-HSA-9006925	Intracellular signaling by second messengers	-2.22798	-1.31545	13/306	1027,3066,5685,5687,5689,5695,5700,5728,5928,6233,7311,7979,23028	CDKN1B,HDAC2,PSMA4,PSMA6,PSMB1,PSMB7,PSMC1,PTEN,RBBP4,RPS27A,UBA52,SEM1,KDM1A
7_Member	R-HSA-69186	Lagging Strand Synthesis	-2.21808	-1.31149	3/20	5981,6118,6119	RFC1,RPA2,RPA3
10_Member	R-HSA-3232118	SUMOylation of transcription factors	-2.21808	-1.31149	3/20	6613,6670,7341	SUMO2,SP3,SUMO1
11_Member	R-HSA-8876384	Listeria monocytogenes entry into host cells	-2.21808	-1.31149	3/20	2060,6233,7311	EPS15,RPS27A,UBA52
3_Member	R-HSA-5619115	Disorders of transmembrane transporters	-2.19856	-1.29345	9/175	5685,5687,5689,5695,5700,6233,7175,7311,7979	PSMA4,PSMA6,PSMB1,PSMB7,PSMC1,RPS27A,TPR,UBA52,SEM1
7_Member	R-HSA-6783310	Fanconi Anemia Pathway	-2.16929	-1.26565	4/40	6118,6119,6233,7311	RPA2,RPA3,RPS27A,UBA52
11_Member	R-HSA-1834949	Cytosolic sensors of pathogen-associated DNA	-2.16681	-1.26464	5/63	6233,7311,7520,10623,84265	RPS27A,UBA52,XRCC5,POLR3C,POLR3GL
7_Member	R-HSA-3371556	Cellular response to heat stress	-2.15955	-1.2594	6/89	1915,6118,6119,6767,7175,9530	EEF1A1,RPA2,RPA3,ST13,TPR,BAG4
7_Member	R-HSA-5651801	PCNA-Dependent Long Patch Base Excision Repair	-2.15721	-1.2594	3/21	5981,6118,6119	RFC1,RPA2,RPA3
11_Member	R-HSA-6807004	Negative regulation of MET activity	-2.15721	-1.2594	3/21	2060,6233,7311	EPS15,RPS27A,UBA52
10_Member	R-HSA-3065678	SUMO is transferred from E1 to E2 (UBE2I, UBC9)	-2.15156	-1.25807	2/7	6613,7341	SUMO2,SUMO1
11_Member	R-HSA-9637628	Modulation by Mtb of host immune system	-2.15156	-1.25807	2/7	6233,7311	RPS27A,UBA52
17_Member	R-HSA-1268020	Mitochondrial protein import	-2.13814	-1.247	5/64	4714,9512,9804,54543,79145	NDUFB8,PMPCB,TOMM20,TOMM7,CHCHD7
7_Member	R-HSA-1500620	Meiosis	-2.13763	-1.247	7/118	3017,4683,6118,6119,8364,8367,10735	H2BC5,NBN,RPA2,RPA3,H4C3,H4C5,STAG2
14_Member	R-HSA-212165	Epigenetic regulation of gene expression	-2.11661	-1.2274	8/149	3017,3066,5928,8364,8367,10284,22823,23451	H2BC5,HDAC2,RBBP4,H4C3,H4C5,SAP18,MTF2,SF3B1
12_Member	R-HSA-6796648	TP53 Regulates Transcription of DNA Repair Genes	-2.11003	-1.22223	5/65	904,5431,6749,6827,11198	CCNT1,POLR2B,SSRP1,SUPT4H1,SUPT16H
14_Member	R-HSA-9018519	Estrogen-dependent gene expression	-2.09984	-1.21463	8/150	904,3017,5431,8364,8367,9166,10735,23028	CCNT1,H2BC5,POLR2B,H4C3,H4C5,EBAG9,STAG2,KDM1A
11_Member	R-HSA-9613829	Chaperone Mediated Autophagy	-2.09961	-1.21463	3/22	1915,6233,7311	EEF1A1,RPS27A,UBA52
7_Member	R-HSA-73884	Base Excision Repair	-2.09112	-1.20755	6/92	3017,5981,6118,6119,8364,8367	H2BC5,RFC1,RPA2,RPA3,H4C3,H4C5
20_Member	R-HSA-6782315	tRNA modification in the nucleus and cytosol	-2.0581	-1.17593	4/43	51002,54974,60487,83480	TPRKB,THG1L,TRMT11,PUS3
11_Member	R-HSA-2173795	Downregulation of SMAD2/3:SMAD4 transcriptional activity	-2.04497	-1.16697	3/23	6233,7311,51592	RPS27A,UBA52,TRIM33
15_Member	R-HSA-73980	RNA Polymerase III Transcription Termination	-2.04497	-1.16697	3/23	6741,10623,84265	SSB,POLR3C,POLR3GL
11_Member	R-HSA-2173793	Transcriptional activity of SMAD2/SMAD3:SMAD4 heterotrimer	-2.02312	-1.14787	4/44	904,6233,7311,51592	CCNT1,RPS27A,UBA52,TRIM33
7_Member	R-HSA-3371453	Regulation of HSF1-mediated heat shock response	-2.00286	-1.12899	5/69	6118,6119,6767,7175,9530	RPA2,RPA3,ST13,TPR,BAG4

## Sheet: Table S9
Table S9. Enrichment networks analysis from jejunum enrichment analysis using Metascape
GO	Description	Enrichment	Z-score	#TotalGeneInLibrary	#GeneInGO	#GeneInHitList	#GeneInGOAndHitList	%InGO	STDV %InGO	GeneID	Hits	LogP	Log(q-value)	EvidenceCutoff	GROUP_ID	FirstInGroupByEnrichment	FirstInGroupByLogP	BestLogPInGroup	BestEnrichmentInGroup	URL
R-HSA-156902	Peptide chain elongation	42.1364	53.9959	27994	89	530	71	13.3962	1.47952	1915|4736|6124|6125|6128|6129|6130|6132|6133|6134|6135|6136|6137|6138|6139|6141|6142|6143|6144|6146|6147|6152|6154|6155|6156|6157|6159|6160|6161|6164|6165|6166|6167|6168|6169|6170|6171|6173|6175|6181|6187|6188|6189|6191|6194|6201|6202|6204|6205|6206|6207|6208|6210|6218|6223|6224|6227|6228|6229|6230|6232|6233|6235|7311|9045|9349|11224|23521|25873|51065|200916	EEF1A1|RPL10A|RPL4|RPL5|RPL6|RPL7|RPL7A|RPL8|RPL9|RPL10|RPL11|RPL12|RPL13|RPL15|RPL17|RPL18|RPL18A|RPL19|RPL21|RPL22|RPL23A|RPL24|RPL26|RPL27|RPL30|RPL27A|RPL29|RPL31|RPL32|RPL34|RPL35A|RPL36AL|RPL37|RPL37A|RPL38|RPL39|RPL41|RPL36A|RPLP0|RPLP2|RPS2|RPS3|RPS3A|RPS4X|RPS6|RPS7|RPS8|RPS10|RPS11|RPS12|RPS13|RPS14|RPS15A|RPS17|RPS19|RPS20|RPS21|RPS23|RPS24|RPS25|RPS27|RPS27A|RPS29|UBA52|RPL14|RPL23|RP…	-100	-97.7042	0	1	1	1	-100	42.1364
R-HSA-156842	Eukaryotic Translation Elongation	42.0279	55.0544	27994	93	530	74	13.9623	1.50551	1915|1933|1936|1937|4736|6124|6125|6128|6129|6130|6132|6133|6134|6135|6136|6137|6138|6139|6141|6142|6143|6144|6146|6147|6152|6154|6155|6156|6157|6159|6160|6161|6164|6165|6166|6167|6168|6169|6170|6171|6173|6175|6181|6187|6188|6189|6191|6194|6201|6202|6204|6205|6206|6207|6208|6210|6218|6223|6224|6227|6228|6229|6230|6232|6233|6235|7311|9045|9349|11224|23521|25873|51065|200916	EEF1A1|EEF1B2|EEF1D|EEF1G|RPL10A|RPL4|RPL5|RPL6|RPL7|RPL7A|RPL8|RPL9|RPL10|RPL11|RPL12|RPL13|RPL15|RPL17|RPL18|RPL18A|RPL19|RPL21|RPL22|RPL23A|RPL24|RPL26|RPL27|RPL30|RPL27A|RPL29|RPL31|RPL32|RPL34|RPL35A|RPL36AL|RPL37|RPL37A|RPL38|RPL39|RPL41|RPL36A|RPLP0|RPLP2|RPS2|RPS3|RPS3A|RPS4X|RPS6|RPS7|RPS8|RPS10|RPS11|RPS12|RPS13|RPS14|RPS15A|RPS17|RPS19|RPS20|RPS21|RPS23|RPS24|RPS25|RPS27|RPS27A|RPS29|U…	-100	-97.7042	0	1	0	0	-100	42.1364
R-HSA-192823	Viral mRNA Translation	41.5429	53.2169	27994	89	530	70	13.2075	1.47067	4736|6124|6125|6128|6129|6130|6132|6133|6134|6135|6136|6137|6138|6139|6141|6142|6143|6144|6146|6147|6152|6154|6155|6156|6157|6159|6160|6161|6164|6165|6166|6167|6168|6169|6170|6171|6173|6175|6181|6187|6188|6189|6191|6194|6201|6202|6204|6205|6206|6207|6208|6210|6218|6223|6224|6227|6228|6229|6230|6232|6233|6235|7311|9045|9349|11224|23521|25873|51065|200916	RPL10A|RPL4|RPL5|RPL6|RPL7|RPL7A|RPL8|RPL9|RPL10|RPL11|RPL12|RPL13|RPL15|RPL17|RPL18|RPL18A|RPL19|RPL21|RPL22|RPL23A|RPL24|RPL26|RPL27|RPL30|RPL27A|RPL29|RPL31|RPL32|RPL34|RPL35A|RPL36AL|RPL37|RPL37A|RPL38|RPL39|RPL41|RPL36A|RPLP0|RPLP2|RPS2|RPS3|RPS3A|RPS4X|RPS6|RPS7|RPS8|RPS10|RPS11|RPS12|RPS13|RPS14|RPS15A|RPS17|RPS19|RPS20|RPS21|RPS23|RPS24|RPS25|RPS27|RPS27A|RPS29|UBA52|RPL14|RPL23|RPL35|RPL…	-100	-97.7042	0	1	0	0	-100	42.1364
R-HSA-2408557	Selenocysteine synthesis	39.7561	52.0059	27994	93	530	70	13.2075	1.47067	4736|6124|6125|6128|6129|6130|6132|6133|6134|6135|6136|6137|6138|6139|6141|6142|6143|6144|6146|6147|6152|6154|6155|6156|6157|6159|6160|6161|6164|6165|6166|6167|6168|6169|6170|6171|6173|6175|6181|6187|6188|6189|6191|6194|6201|6202|6204|6205|6206|6207|6208|6210|6218|6223|6224|6227|6228|6229|6230|6232|6233|6235|7311|9045|9349|11224|23521|25873|51065|200916	RPL10A|RPL4|RPL5|RPL6|RPL7|RPL7A|RPL8|RPL9|RPL10|RPL11|RPL12|RPL13|RPL15|RPL17|RPL18|RPL18A|RPL19|RPL21|RPL22|RPL23A|RPL24|RPL26|RPL27|RPL30|RPL27A|RPL29|RPL31|RPL32|RPL34|RPL35A|RPL36AL|RPL37|RPL37A|RPL38|RPL39|RPL41|RPL36A|RPLP0|RPLP2|RPS2|RPS3|RPS3A|RPS4X|RPS6|RPS7|RPS8|RPS10|RPS11|RPS12|RPS13|RPS14|RPS15A|RPS17|RPS19|RPS20|RPS21|RPS23|RPS24|RPS25|RPS27|RPS27A|RPS29|UBA52|RPL14|RPL23|RPL35|RPL…	-100	-97.7042	0	1	0	0	-100	42.1364
R-HSA-72764	Eukaryotic Translation Termination	39.7561	52.0059	27994	93	530	70	13.2075	1.47067	4736|6124|6125|6128|6129|6130|6132|6133|6134|6135|6136|6137|6138|6139|6141|6142|6143|6144|6146|6147|6152|6154|6155|6156|6157|6159|6160|6161|6164|6165|6166|6167|6168|6169|6170|6171|6173|6175|6181|6187|6188|6189|6191|6194|6201|6202|6204|6205|6206|6207|6208|6210|6218|6223|6224|6227|6228|6229|6230|6232|6233|6235|7311|9045|9349|11224|23521|25873|51065|200916	RPL10A|RPL4|RPL5|RPL6|RPL7|RPL7A|RPL8|RPL9|RPL10|RPL11|RPL12|RPL13|RPL15|RPL17|RPL18|RPL18A|RPL19|RPL21|RPL22|RPL23A|RPL24|RPL26|RPL27|RPL30|RPL27A|RPL29|RPL31|RPL32|RPL34|RPL35A|RPL36AL|RPL37|RPL37A|RPL38|RPL39|RPL41|RPL36A|RPLP0|RPLP2|RPS2|RPS3|RPS3A|RPS4X|RPS6|RPS7|RPS8|RPS10|RPS11|RPS12|RPS13|RPS14|RPS15A|RPS17|RPS19|RPS20|RPS21|RPS23|RPS24|RPS25|RPS27|RPS27A|RPS29|UBA52|RPL14|RPL23|RPL35|RPL…	-100	-97.7042	0	1	0	0	-100	42.1364
R-HSA-72689	Formation of a pool of free 40S subunits	39.7449	54.1886	27994	101	530	76	14.3396	1.52237	3646|4736|6124|6125|6128|6129|6130|6132|6133|6134|6135|6136|6137|6138|6139|6141|6142|6143|6144|6146|6147|6152|6154|6155|6156|6157|6159|6160|6161|6164|6165|6166|6167|6168|6169|6170|6171|6173|6175|6181|6187|6188|6189|6191|6194|6201|6202|6204|6205|6206|6207|6208|6210|6218|6223|6224|6227|6228|6229|6230|6232|6233|6235|7311|8664|8667|9045|9349|10480|11224|23521|25873|27335|51065|51386|200916	EIF3E|RPL10A|RPL4|RPL5|RPL6|RPL7|RPL7A|RPL8|RPL9|RPL10|RPL11|RPL12|RPL13|RPL15|RPL17|RPL18|RPL18A|RPL19|RPL21|RPL22|RPL23A|RPL24|RPL26|RPL27|RPL30|RPL27A|RPL29|RPL31|RPL32|RPL34|RPL35A|RPL36AL|RPL37|RPL37A|RPL38|RPL39|RPL41|RPL36A|RPLP0|RPLP2|RPS2|RPS3|RPS3A|RPS4X|RPS6|RPS7|RPS8|RPS10|RPS11|RPS12|RPS13|RPS14|RPS15A|RPS17|RPS19|RPS20|RPS21|RPS23|RPS24|RPS25|RPS27|RPS27A|RPS29|UBA52|EIF3D|EIF3H|RPL…	-100	-97.7042	0	1	0	0	-100	42.1364
R-HSA-975956	Nonsense Mediated Decay (NMD) independent of the Exon Junction Complex (EJC)	38.9192	51.4289	27994	95	530	70	13.2075	1.47067	4736|6124|6125|6128|6129|6130|6132|6133|6134|6135|6136|6137|6138|6139|6141|6142|6143|6144|6146|6147|6152|6154|6155|6156|6157|6159|6160|6161|6164|6165|6166|6167|6168|6169|6170|6171|6173|6175|6181|6187|6188|6189|6191|6194|6201|6202|6204|6205|6206|6207|6208|6210|6218|6223|6224|6227|6228|6229|6230|6232|6233|6235|7311|9045|9349|11224|23521|25873|51065|200916	RPL10A|RPL4|RPL5|RPL6|RPL7|RPL7A|RPL8|RPL9|RPL10|RPL11|RPL12|RPL13|RPL15|RPL17|RPL18|RPL18A|RPL19|RPL21|RPL22|RPL23A|RPL24|RPL26|RPL27|RPL30|RPL27A|RPL29|RPL31|RPL32|RPL34|RPL35A|RPL36AL|RPL37|RPL37A|RPL38|RPL39|RPL41|RPL36A|RPLP0|RPLP2|RPS2|RPS3|RPS3A|RPS4X|RPS6|RPS7|RPS8|RPS10|RPS11|RPS12|RPS13|RPS14|RPS15A|RPS17|RPS19|RPS20|RPS21|RPS23|RPS24|RPS25|RPS27|RPS27A|RPS29|UBA52|RPL14|RPL23|RPL35|RPL…	-100	-97.7042	0	1	0	0	-100	42.1364
R-HSA-72706	GTP hydrolysis and joining of the 60S ribosomal subunit	36.7846	52.7137	27994	112	530	78	14.717	1.53887	1975|1983|3646|4736|6124|6125|6128|6129|6130|6132|6133|6134|6135|6136|6137|6138|6139|6141|6142|6143|6144|6146|6147|6152|6154|6155|6156|6157|6159|6160|6161|6164|6165|6166|6167|6168|6169|6170|6171|6173|6175|6181|6187|6188|6189|6191|6194|6201|6202|6204|6205|6206|6207|6208|6210|6218|6223|6224|6227|6228|6229|6230|6232|6233|6235|7311|8664|8667|9045|9349|10480|11224|23521|25873|27335|51065|51386|200916	EIF4B|EIF5|EIF3E|RPL10A|RPL4|RPL5|RPL6|RPL7|RPL7A|RPL8|RPL9|RPL10|RPL11|RPL12|RPL13|RPL15|RPL17|RPL18|RPL18A|RPL19|RPL21|RPL22|RPL23A|RPL24|RPL26|RPL27|RPL30|RPL27A|RPL29|RPL31|RPL32|RPL34|RPL35A|RPL36AL|RPL37|RPL37A|RPL38|RPL39|RPL41|RPL36A|RPLP0|RPLP2|RPS2|RPS3|RPS3A|RPS4X|RPS6|RPS7|RPS8|RPS10|RPS11|RPS12|RPS13|RPS14|RPS15A|RPS17|RPS19|RPS20|RPS21|RPS23|RPS24|RPS25|RPS27|RPS27A|RPS29|UBA52|EIF3…	-100	-97.7042	0	1	0	0	-100	42.1364
R-HSA-156827	L13a-mediated translational silencing of Ceruloplasmin expression	36.6401	52.2651	27994	111	530	77	14.5283	1.53067	1975|3646|4736|6124|6125|6128|6129|6130|6132|6133|6134|6135|6136|6137|6138|6139|6141|6142|6143|6144|6146|6147|6152|6154|6155|6156|6157|6159|6160|6161|6164|6165|6166|6167|6168|6169|6170|6171|6173|6175|6181|6187|6188|6189|6191|6194|6201|6202|6204|6205|6206|6207|6208|6210|6218|6223|6224|6227|6228|6229|6230|6232|6233|6235|7311|8664|8667|9045|9349|10480|11224|23521|25873|27335|51065|51386|200916	EIF4B|EIF3E|RPL10A|RPL4|RPL5|RPL6|RPL7|RPL7A|RPL8|RPL9|RPL10|RPL11|RPL12|RPL13|RPL15|RPL17|RPL18|RPL18A|RPL19|RPL21|RPL22|RPL23A|RPL24|RPL26|RPL27|RPL30|RPL27A|RPL29|RPL31|RPL32|RPL34|RPL35A|RPL36AL|RPL37|RPL37A|RPL38|RPL39|RPL41|RPL36A|RPLP0|RPLP2|RPS2|RPS3|RPS3A|RPS4X|RPS6|RPS7|RPS8|RPS10|RPS11|RPS12|RPS13|RPS14|RPS15A|RPS17|RPS19|RPS20|RPS21|RPS23|RPS24|RPS25|RPS27|RPS27A|RPS29|UBA52|EIF3D|EIF…	-100	-97.7042	0	1	0	0	-100	42.1364
R-HSA-72613	Eukaryotic Translation Initiation	34.6208	51.0569	27994	119	530	78	14.717	1.53887	1975|1983|3646|4736|6124|6125|6128|6129|6130|6132|6133|6134|6135|6136|6137|6138|6139|6141|6142|6143|6144|6146|6147|6152|6154|6155|6156|6157|6159|6160|6161|6164|6165|6166|6167|6168|6169|6170|6171|6173|6175|6181|6187|6188|6189|6191|6194|6201|6202|6204|6205|6206|6207|6208|6210|6218|6223|6224|6227|6228|6229|6230|6232|6233|6235|7311|8664|8667|9045|9349|10480|11224|23521|25873|27335|51065|51386|200916	EIF4B|EIF5|EIF3E|RPL10A|RPL4|RPL5|RPL6|RPL7|RPL7A|RPL8|RPL9|RPL10|RPL11|RPL12|RPL13|RPL15|RPL17|RPL18|RPL18A|RPL19|RPL21|RPL22|RPL23A|RPL24|RPL26|RPL27|RPL30|RPL27A|RPL29|RPL31|RPL32|RPL34|RPL35A|RPL36AL|RPL37|RPL37A|RPL38|RPL39|RPL41|RPL36A|RPLP0|RPLP2|RPS2|RPS3|RPS3A|RPS4X|RPS6|RPS7|RPS8|RPS10|RPS11|RPS12|RPS13|RPS14|RPS15A|RPS17|RPS19|RPS20|RPS21|RPS23|RPS24|RPS25|RPS27|RPS27A|RPS29|UBA52|EIF3…	-100	-97.7042	0	1	0	0	-100	42.1364
R-HSA-72737	Cap-dependent Translation Initiation	34.6208	51.0569	27994	119	530	78	14.717	1.53887	1975|1983|3646|4736|6124|6125|6128|6129|6130|6132|6133|6134|6135|6136|6137|6138|6139|6141|6142|6143|6144|6146|6147|6152|6154|6155|6156|6157|6159|6160|6161|6164|6165|6166|6167|6168|6169|6170|6171|6173|6175|6181|6187|6188|6189|6191|6194|6201|6202|6204|6205|6206|6207|6208|6210|6218|6223|6224|6227|6228|6229|6230|6232|6233|6235|7311|8664|8667|9045|9349|10480|11224|23521|25873|27335|51065|51386|200916	EIF4B|EIF5|EIF3E|RPL10A|RPL4|RPL5|RPL6|RPL7|RPL7A|RPL8|RPL9|RPL10|RPL11|RPL12|RPL13|RPL15|RPL17|RPL18|RPL18A|RPL19|RPL21|RPL22|RPL23A|RPL24|RPL26|RPL27|RPL30|RPL27A|RPL29|RPL31|RPL32|RPL34|RPL35A|RPL36AL|RPL37|RPL37A|RPL38|RPL39|RPL41|RPL36A|RPLP0|RPLP2|RPS2|RPS3|RPS3A|RPS4X|RPS6|RPS7|RPS8|RPS10|RPS11|RPS12|RPS13|RPS14|RPS15A|RPS17|RPS19|RPS20|RPS21|RPS23|RPS24|RPS25|RPS27|RPS27A|RPS29|UBA52|EIF3…	-100	-97.7042	0	1	0	0	-100	42.1364
R-HSA-72766	Translation	18.5138	41.7201	27994	291	530	102	19.2453	1.71241	1915|1933|1936|1937|1975|1983|3646|4736|6124|6125|6128|6129|6130|6132|6133|6134|6135|6136|6137|6138|6139|6141|6142|6143|6144|6146|6147|6152|6154|6155|6156|6157|6159|6160|6161|6164|6165|6166|6167|6168|6169|6170|6171|6173|6175|6181|6187|6188|6189|6191|6194|6201|6202|6204|6205|6206|6207|6208|6210|6218|6223|6224|6227|6228|6229|6230|6232|6233|6235|7311|8664|8667|9045|9349|9553|10240|10480|10884|11222|…	EEF1A1|EEF1B2|EEF1D|EEF1G|EIF4B|EIF5|EIF3E|RPL10A|RPL4|RPL5|RPL6|RPL7|RPL7A|RPL8|RPL9|RPL10|RPL11|RPL12|RPL13|RPL15|RPL17|RPL18|RPL18A|RPL19|RPL21|RPL22|RPL23A|RPL24|RPL26|RPL27|RPL30|RPL27A|RPL29|RPL31|RPL32|RPL34|RPL35A|RPL36AL|RPL37|RPL37A|RPL38|RPL39|RPL41|RPL36A|RPLP0|RPLP2|RPS2|RPS3|RPS3A|RPS4X|RPS6|RPS7|RPS8|RPS10|RPS11|RPS12|RPS13|RPS14|RPS15A|RPS17|RPS19|RPS20|RPS21|RPS23|RPS24|RPS25|RPS…	-100	-97.7042	0	1	0	0	-100	42.1364
R-HSA-9633012	Response of EIF2AK4 (GCN2) to amino acid deficiency	36.6071	49.8002	27994	101	530	70	13.2075	1.47067	4736|6124|6125|6128|6129|6130|6132|6133|6134|6135|6136|6137|6138|6139|6141|6142|6143|6144|6146|6147|6152|6154|6155|6156|6157|6159|6160|6161|6164|6165|6166|6167|6168|6169|6170|6171|6173|6175|6181|6187|6188|6189|6191|6194|6201|6202|6204|6205|6206|6207|6208|6210|6218|6223|6224|6227|6228|6229|6230|6232|6233|6235|7311|9045|9349|11224|23521|25873|51065|200916	RPL10A|RPL4|RPL5|RPL6|RPL7|RPL7A|RPL8|RPL9|RPL10|RPL11|RPL12|RPL13|RPL15|RPL17|RPL18|RPL18A|RPL19|RPL21|RPL22|RPL23A|RPL24|RPL26|RPL27|RPL30|RPL27A|RPL29|RPL31|RPL32|RPL34|RPL35A|RPL36AL|RPL37|RPL37A|RPL38|RPL39|RPL41|RPL36A|RPLP0|RPLP2|RPS2|RPS3|RPS3A|RPS4X|RPS6|RPS7|RPS8|RPS10|RPS11|RPS12|RPS13|RPS14|RPS15A|RPS17|RPS19|RPS20|RPS21|RPS23|RPS24|RPS25|RPS27|RPS27A|RPS29|UBA52|RPL14|RPL23|RPL35|RPL…	-96.869	-94.608	0	1	0	0	-100	42.1364
R-HSA-1799339	SRP-dependent cotranslational protein targeting to membrane	33.4834	47.8508	27994	112	530	71	13.3962	1.47952	4736|6124|6125|6128|6129|6130|6132|6133|6134|6135|6136|6137|6138|6139|6141|6142|6143|6144|6146|6147|6152|6154|6155|6156|6157|6159|6160|6161|6164|6165|6166|6167|6168|6169|6170|6171|6173|6175|6181|6187|6188|6189|6191|6194|6201|6202|6204|6205|6206|6207|6208|6210|6218|6223|6224|6227|6228|6229|6230|6232|6233|6235|7311|9045|9349|11224|23471|23521|25873|51065|200916	RPL10A|RPL4|RPL5|RPL6|RPL7|RPL7A|RPL8|RPL9|RPL10|RPL11|RPL12|RPL13|RPL15|RPL17|RPL18|RPL18A|RPL19|RPL21|RPL22|RPL23A|RPL24|RPL26|RPL27|RPL30|RPL27A|RPL29|RPL31|RPL32|RPL34|RPL35A|RPL36AL|RPL37|RPL37A|RPL38|RPL39|RPL41|RPL36A|RPLP0|RPLP2|RPS2|RPS3|RPS3A|RPS4X|RPS6|RPS7|RPS8|RPS10|RPS11|RPS12|RPS13|RPS14|RPS15A|RPS17|RPS19|RPS20|RPS21|RPS23|RPS24|RPS25|RPS27|RPS27A|RPS29|UBA52|RPL14|RPL23|RPL35|TRA…	-93.8623	-91.6335	0	1	0	0	-100	42.1364
R-HSA-8953854	Metabolism of RNA	10.1243	33.2842	27994	673	530	129	24.3396	1.86403	988|1207|1479|1975|3183|4736|4904|5431|5685|5687|5689|5695|5700|6124|6125|6128|6129|6130|6132|6133|6134|6135|6136|6137|6138|6139|6141|6142|6143|6144|6146|6147|6152|6154|6155|6156|6157|6159|6160|6161|6164|6165|6166|6167|6168|6169|6170|6171|6173|6175|6181|6187|6188|6189|6191|6194|6201|6202|6204|6205|6206|6207|6208|6210|6218|6223|6224|6227|6228|6229|6230|6232|6233|6235|6418|6426|6430|6629|6633|6634|…	CDC5L|CLNS1A|CSTF3|EIF4B|HNRNPC|RPL10A|YBX1|POLR2B|PSMA4|PSMA6|PSMB1|PSMB7|PSMC1|RPL4|RPL5|RPL6|RPL7|RPL7A|RPL8|RPL9|RPL10|RPL11|RPL12|RPL13|RPL15|RPL17|RPL18|RPL18A|RPL19|RPL21|RPL22|RPL23A|RPL24|RPL26|RPL27|RPL30|RPL27A|RPL29|RPL31|RPL32|RPL34|RPL35A|RPL36AL|RPL37|RPL37A|RPL38|RPL39|RPL41|RPL36A|RPLP0|RPLP2|RPS2|RPS3|RPS3A|RPS4X|RPS6|RPS7|RPS8|RPS10|RPS11|RPS12|RPS13|RPS14|RPS15A|RPS17|RPS19|RP…	-91.5182	-89.3193	0	1	0	0	-100	42.1364
R-HSA-927802	Nonsense-Mediated Decay (NMD)	32.1506	46.5005	27994	115	530	70	13.2075	1.47067	4736|6124|6125|6128|6129|6130|6132|6133|6134|6135|6136|6137|6138|6139|6141|6142|6143|6144|6146|6147|6152|6154|6155|6156|6157|6159|6160|6161|6164|6165|6166|6167|6168|6169|6170|6171|6173|6175|6181|6187|6188|6189|6191|6194|6201|6202|6204|6205|6206|6207|6208|6210|6218|6223|6224|6227|6228|6229|6230|6232|6233|6235|7311|9045|9349|11224|23521|25873|51065|200916	RPL10A|RPL4|RPL5|RPL6|RPL7|RPL7A|RPL8|RPL9|RPL10|RPL11|RPL12|RPL13|RPL15|RPL17|RPL18|RPL18A|RPL19|RPL21|RPL22|RPL23A|RPL24|RPL26|RPL27|RPL30|RPL27A|RPL29|RPL31|RPL32|RPL34|RPL35A|RPL36AL|RPL37|RPL37A|RPL38|RPL39|RPL41|RPL36A|RPLP0|RPLP2|RPS2|RPS3|RPS3A|RPS4X|RPS6|RPS7|RPS8|RPS10|RPS11|RPS12|RPS13|RPS14|RPS15A|RPS17|RPS19|RPS20|RPS21|RPS23|RPS24|RPS25|RPS27|RPS27A|RPS29|UBA52|RPL14|RPL23|RPL35|RPL…	-90.6396	-88.4951	0	1	0	0	-100	42.1364
R-HSA-975957	Nonsense Mediated Decay (NMD) enhanced by the Exon Junction Complex (EJC)	32.1506	46.5005	27994	115	530	70	13.2075	1.47067	4736|6124|6125|6128|6129|6130|6132|6133|6134|6135|6136|6137|6138|6139|6141|6142|6143|6144|6146|6147|6152|6154|6155|6156|6157|6159|6160|6161|6164|6165|6166|6167|6168|6169|6170|6171|6173|6175|6181|6187|6188|6189|6191|6194|6201|6202|6204|6205|6206|6207|6208|6210|6218|6223|6224|6227|6228|6229|6230|6232|6233|6235|7311|9045|9349|11224|23521|25873|51065|200916	RPL10A|RPL4|RPL5|RPL6|RPL7|RPL7A|RPL8|RPL9|RPL10|RPL11|RPL12|RPL13|RPL15|RPL17|RPL18|RPL18A|RPL19|RPL21|RPL22|RPL23A|RPL24|RPL26|RPL27|RPL30|RPL27A|RPL29|RPL31|RPL32|RPL34|RPL35A|RPL36AL|RPL37|RPL37A|RPL38|RPL39|RPL41|RPL36A|RPLP0|RPLP2|RPS2|RPS3|RPS3A|RPS4X|RPS6|RPS7|RPS8|RPS10|RPS11|RPS12|RPS13|RPS14|RPS15A|RPS17|RPS19|RPS20|RPS21|RPS23|RPS24|RPS25|RPS27|RPS27A|RPS29|UBA52|RPL14|RPL23|RPL35|RPL…	-90.6396	-88.4951	0	1	0	0	-100	42.1364
R-HSA-2408522	Selenoamino acid metabolism	31.3332	45.8696	27994	118	530	70	13.2075	1.47067	4736|6124|6125|6128|6129|6130|6132|6133|6134|6135|6136|6137|6138|6139|6141|6142|6143|6144|6146|6147|6152|6154|6155|6156|6157|6159|6160|6161|6164|6165|6166|6167|6168|6169|6170|6171|6173|6175|6181|6187|6188|6189|6191|6194|6201|6202|6204|6205|6206|6207|6208|6210|6218|6223|6224|6227|6228|6229|6230|6232|6233|6235|7311|9045|9349|11224|23521|25873|51065|200916	RPL10A|RPL4|RPL5|RPL6|RPL7|RPL7A|RPL8|RPL9|RPL10|RPL11|RPL12|RPL13|RPL15|RPL17|RPL18|RPL18A|RPL19|RPL21|RPL22|RPL23A|RPL24|RPL26|RPL27|RPL30|RPL27A|RPL29|RPL31|RPL32|RPL34|RPL35A|RPL36AL|RPL37|RPL37A|RPL38|RPL39|RPL41|RPL36A|RPLP0|RPLP2|RPS2|RPS3|RPS3A|RPS4X|RPS6|RPS7|RPS8|RPS10|RPS11|RPS12|RPS13|RPS14|RPS15A|RPS17|RPS19|RPS20|RPS21|RPS23|RPS24|RPS25|RPS27|RPS27A|RPS29|UBA52|RPL14|RPL23|RPL35|RPL…	-89.4726	-87.3529	0	1	0	0	-100	42.1364
[truncated: 299 more rows]

## Sheet: Table S10
Table S10. Clusters and genes identified from the protein-protein interaction network resulting from the DPP9-associated jejunal genes using the MCODE algorithm
Cluster	Score	Type	Gene	Symbol	Network
1	32.5507	Clustered	23521	RPL13A	MyList_SUB1
1	32.5507	Clustered	6156	RPL30	MyList_SUB1
1	32.5507	Clustered	9045	RPL14	MyList_SUB1
1	32.5507	Clustered	6132	RPL8	MyList_SUB1
1	32.5507	Clustered	6134	RPL10	MyList_SUB1
1	32.5507	Clustered	4736	RPL10A	MyList_SUB1
1	32.5507	Clustered	6135	RPL11	MyList_SUB1
1	32.5507	Clustered	6136	RPL12	MyList_SUB1
1	32.5507	Clustered	6137	RPL13	MyList_SUB1
1	32.5507	Clustered	6141	RPL18	MyList_SUB1
1	32.5507	Clustered	6142	RPL18A	MyList_SUB1
1	32.5507	Clustered	6143	RPL19	MyList_SUB1
1	32.5507	Clustered	6144	RPL21	MyList_SUB1
1	32.5507	Clustered	6146	RPL22	MyList_SUB1
1	32.5507	Clustered	9349	RPL23	MyList_SUB1
1	32.5507	Clustered	6147	RPL23A	MyList_SUB1
[truncated: 141 more rows]
